# Supplementary material for: Synthesis and spectroscopic and structural characterization of three new 2-methyl-4-styryl­quinolines formed using Friedländer reactions between (2-amino­phen­yl)chalcones and acetone
Source: Acta Crystallogr C Struct Chem. 2022 Sep 5;78(Pt 10):524–30. doi: 10.1107/S2053229622008634 (PMC9533309; doi:10.1107/S2053229622008634)
Supplement: Supplementary file 1 [file c-78-00524-sup1.cif]

##############################################################################
#                                                                            #
# This CIF contains the data in a paper accepted for publication in          #
# Acta Crystallographica Section C. It conforms to the requirements of       #
# Notes for Authors for Acta Crystallographica Section C, and has been       #
# peer reviewed under the auspices of the IUCr Commission on Journals.       #
#                                                                            #
# Full details of the Crystallographic Information File format               #
# are given in the paper "The Crystallographic Information File (CIF):       #
# a New Standard Archive File for Crystallography" by S. R. Hall, F. H.      #
# Allen and I. D. Brown [Acta Cryst. (1991), A47, 655-685].                  #
#                                                                            #
# The current version of the core CIF dictionary is obtainable from          #
# ftp://ftp.iucr.org/pub/cif_core.dic.                                       #
#                                                                            #
# Software is freely available for graphical display of the structure(s)     #
# in this CIF. For information consult the CIF software page                 #
# http://www.iucr.org/resources/cif/software.                                #
#                                                                            #
# This file may be used for bona fide research purposes within the           #
# scientific community so long as proper attribution is given to the journal # 
# article from which it was obtained.                                        #
#                                                                            #
##############################################################################
data_global
_audit_creation_method     'from SHELXL-2014'
_journal_date_recd_electronic     2022-07-11
_journal_date_accepted     2022-08-29
_journal_name_full     'Acta Crystallographica, Section C'
_journal_year     2022
_journal_volume     78
_journal_issue     10
_journal_page_first     524
_journal_page_last     530
_journal_paper_category     FA
_journal_paper_doi     10.1107/S2053229622008634
_journal_coeditor_code     KY3221
_publ_contact_author_name
;
Christopher Glidewell
;
_publ_contact_author_address
;
University of St Andrews
Fife KY16 9ST
UK
;
_publ_contact_author_email     'cg@st-andrews.ac.uk'
_publ_contact_author_fax          .000000
_publ_contact_author_phone          .000000
_publ_section_title
;
Synthesis and spectroscopic and structural characterization of three new
2-methyl-4-styrylquinolines formed using Friedlander reactions between
(2-aminophenyl)chalcones and acetone
;
loop_
    _publ_author_name
    _publ_author_footnote
    _publ_author_address
    'Roc\'io Vera, Diana' .
;  Laboratorio de S\'intesis Org\'anica,
  Escuela de Qu\'imica,
  Universidad Industrial de Santander,
  AA 678, Bucaramanga,
  Colombia
;
    'Mantilla, Juan P.' .
;  Laboratorio de S\'intesis Org\'anica,
  Escuela de Qu\'imica,
  Universidad Industrial de Santander,
  AA 678, Bucaramanga,
  Colombia
;
    'Palma, Alirio' .
;  Laboratorio de S\'intesis Org\'anica,
  Escuela de Qu\'imica,
  Universidad Industrial de Santander,
  AA 678, Bucaramanga,
  Colombia
;
    'Cobo, Justo' .
;  Departamento de Qu\'imica Inorg\'anica y Org\'anica,
   Universidad de Ja\'en
   23071 Ja\'en
   Spain
;
    'Glidewell, Christopher' .
;    School of Chemistry, University of St Andrews,
     St Andrews, Fife KY16 9ST, UK
;
_publ_section_synopsis
;
The syntheses and structures are reported for three 4-styrylquinoline
derivatives formed by reactions between (2-aminophenyl)chalcones and acetone.
;
data_I
_audit_creation_method     SHELXL-2014
_chemical_name_systematic
;
(<i>E</i>)-4-[2-(4-Fluorophenyl)ethenyl]-2-methylquinoline
;
_chemical_name_common
;
(<i>E</i>)-4-(4-Fluorostyryl)-2-methylquinoline
;
_chemical_formula_moiety     'C18 H14 F N'
_chemical_formula_sum     'C18 H14 F N'
_chemical_formula_iupac     'C18 H14 F N'
_chemical_formula_weight     263.30
_chemical_melting_point     ?
_space_group_crystal_system     monoclinic
_space_group_name_H-M_alt     'P 21/c'
_space_group_name_Hall     '-P 2ybc'
loop_
    _space_group_symop_operation_xyz
    'x, y, z'
    '-x, y+1/2, -z+1/2'
    '-x, -y, -z'
    'x, -y-1/2, z-1/2'
_cell_length_a     13.5921(7)
_cell_length_b     12.7103(6)
_cell_length_c     7.6215(3)
_cell_angle_alpha     90
_cell_angle_beta     103.133(2)
_cell_angle_gamma     90
_cell_volume     1282.25(10)
_cell_formula_units_Z     4
_cell_measurement_reflns_used     2950
_cell_measurement_theta_min     2.221
_cell_measurement_theta_max     27.509
_cell_measurement_temperature     100(2)
_exptl_crystal_description     needle
_exptl_crystal_colour     yellow
_exptl_crystal_size_max     0.200
_exptl_crystal_size_mid     0.080
_exptl_crystal_size_min     0.070
_exptl_crystal_density_diffrn     1.364
_exptl_crystal_density_meas     ?
_exptl_crystal_density_method     ?
_exptl_crystal_F_000     552
_exptl_absorpt_coefficient_mu     0.089
_exptl_absorpt_correction_type     multi-scan
_exptl_absorpt_process_details
;
(SADABS; Bruker, 2016)
;
_exptl_absorpt_correction_T_min     0.934
_exptl_absorpt_correction_T_max     0.994
_exptl_special_details     ?
_diffrn_ambient_temperature     100(2)
_diffrn_source     'INCOATEC high brilliance microfocus sealed tube'
_diffrn_radiation_type     MoK\a
_diffrn_radiation_wavelength     0.71073
_diffrn_radiation_monochromator     'multilayer mirror'
_diffrn_measurement_device_type     'Bruker D8 Venture'
_diffrn_measurement_method     '\f and \w scans'
_diffrn_detector_area_resol_mean     ?
_diffrn_reflns_number     38068
_diffrn_reflns_av_R_equivalents     0.0787
_diffrn_reflns_av_unetI/netI     0.0294
_diffrn_reflns_theta_min     2.221
_diffrn_reflns_theta_max     27.509
_diffrn_reflns_theta_full     25.242
_diffrn_measured_fraction_theta_max     0.999
_diffrn_measured_fraction_theta_full     0.999
_diffrn_reflns_limit_h_min     -17
_diffrn_reflns_limit_h_max     17
_diffrn_reflns_limit_k_min     -16
_diffrn_reflns_limit_k_max     16
_diffrn_reflns_limit_l_min     -9
_diffrn_reflns_limit_l_max     9
_diffrn_standards_number     0
_diffrn_standards_interval_count     0
_diffrn_standards_interval_time     0
_diffrn_standards_decay_%     0
_refine_special_details     ?
_reflns_number_total     2949
_reflns_number_gt     2342
_reflns_threshold_expression     'I > 2\s(I)'
_refine_ls_structure_factor_coef     Fsqd
_refine_ls_matrix_type     full
_refine_ls_R_factor_all     0.0588
_refine_ls_R_factor_gt     0.0417
_refine_ls_wR_factor_gt     0.0897
_refine_ls_wR_factor_ref     0.0996
_refine_ls_goodness_of_fit_ref     1.047
_refine_ls_restrained_S_all     1.047
_refine_ls_number_reflns     2949
_refine_ls_number_parameters     182
_refine_ls_number_restraints     0
_refine_ls_hydrogen_treatment     constr
_refine_ls_weighting_scheme     calc
_refine_ls_weighting_details
              'w=1/[\s^2^(Fo^2^)+(0.0315P)^2^+0.8512P] where P=(Fo^2^+2Fc^2^)/3'
_atom_sites_solution_hydrogens     geom
_atom_sites_solution_primary     dual
_atom_sites_solution_secondary     ?
_refine_ls_shift/su_max     0.000
_refine_ls_shift/su_mean     0.000
_refine_diff_density_max     0.256
_refine_diff_density_min     -0.221
_refine_ls_extinction_method     none
_refine_ls_extinction_coef     .
loop_
    _atom_type_symbol
    _atom_type_description
    _atom_type_scat_dispersion_real
    _atom_type_scat_dispersion_imag
    _atom_type_scat_source
    'C' 'C' 0.0033 0.0016
                         'International Tables Vol C Tables 4.2.6.8 and 6.1.1.4'
    'H' 'H' 0.0000 0.0000
                         'International Tables Vol C Tables 4.2.6.8 and 6.1.1.4'
    'N' 'N' 0.0061 0.0033
                         'International Tables Vol C Tables 4.2.6.8 and 6.1.1.4'
    'F' 'F' 0.0171 0.0103
                         'International Tables Vol C Tables 4.2.6.8 and 6.1.1.4'
_computing_data_collection
;
APEX3 (Bruker, 2018)
;
_computing_cell_refinement
;
SAINT (Bruker, 2017)
;
_computing_data_reduction
;
SAINT (Bruker, 2017)
;
_computing_structure_solution
;
SHELXT2014 (Sheldrick, 2015a)
;
_computing_structure_refinement
;
SHELXL2014 (Sheldrick, 2015b)
;
_computing_molecular_graphics
;
PLATON (Spek, 2020)
;
_computing_publication_material
;
SHELXL2014 (Sheldrick, 2015b) and PLATON (Spek, 2020)
;
loop_
    _atom_site_type_symbol
    _atom_site_label
    _atom_site_fract_x
    _atom_site_fract_y
    _atom_site_fract_z
    _atom_site_U_iso_or_equiv
    _atom_site_adp_type
    _atom_site_calc_flag
    _atom_site_occupancy
    _atom_site_disorder_assembly
    _atom_site_disorder_group
    N N1 0.38298(9) 0.09596(10) 0.33198(16) 0.0184(3) Uani d 1 . .
    C C2 0.29100(11) 0.11467(12) 0.23444(19) 0.0176(3) Uani d 1 . .
    C C3 0.25558(11) 0.21776(12) 0.18306(19) 0.0176(3) Uani d 1 . .
    H H3 0.1892 0.2272 0.1115 0.021 Uiso calc 1 . .
    C C4 0.31611(11) 0.30404(11) 0.23560(19) 0.0167(3) Uani d 1 . .
    C C4A 0.41653(10) 0.28596(11) 0.33921(19) 0.0163(3) Uani d 1 . .
    C C5 0.48647(11) 0.36772(12) 0.4033(2) 0.0191(3) Uani d 1 . .
    H H5 0.4685 0.4386 0.3719 0.023 Uiso calc 1 . .
    C C6 0.57984(11) 0.34538(12) 0.5101(2) 0.0204(3) Uani d 1 . .
    H H6 0.6260 0.4008 0.5523 0.024 Uiso calc 1 . .
    C C7 0.60735(11) 0.24060(12) 0.5574(2) 0.0204(3) Uani d 1 . .
    H H7 0.6716 0.2261 0.6336 0.024 Uiso calc 1 . .
    C C8 0.54267(11) 0.15932(12) 0.4950(2) 0.0196(3) Uani d 1 . .
    H H8 0.5628 0.0889 0.5257 0.024 Uiso calc 1 . .
    C C8A 0.44577(11) 0.18016(11) 0.38490(19) 0.0170(3) Uani d 1 . .
    C C21 0.22304(12) 0.02127(12) 0.1834(2) 0.0225(3) Uani d 1 . .
    H H21A 0.1914 0.0036 0.2830 0.034 Uiso calc 1 . .
    H H21B 0.2628 -0.0388 0.1578 0.034 Uiso calc 1 . .
    H H21C 0.1705 0.0381 0.0759 0.034 Uiso calc 1 . .
    C C41 0.27793(11) 0.41183(11) 0.19305(19) 0.0174(3) Uani d 1 . .
    H H41 0.3216 0.4626 0.1597 0.021 Uiso calc 1 . .
    C C42 0.18432(11) 0.44098(11) 0.19947(19) 0.0173(3) Uani d 1 . .
    H H42 0.1420 0.3877 0.2295 0.021 Uiso calc 1 . .
    C C421 0.13959(10) 0.54644(11) 0.16520(18) 0.0163(3) Uani d 1 . .
    C C422 0.04269(11) 0.56378(12) 0.1940(2) 0.0191(3) Uani d 1 . .
    H H422 0.0077 0.5074 0.2345 0.023 Uiso calc 1 . .
    C C423 -0.00317(11) 0.66179(12) 0.1644(2) 0.0199(3) Uani d 1 . .
    H H423 -0.0691 0.6729 0.1835 0.024 Uiso calc 1 . .
    C C424 0.04914(11) 0.74221(11) 0.10693(19) 0.0187(3) Uani d 1 . .
    F F424 0.00528(7) 0.83934(7) 0.08198(12) 0.0255(2) Uani d 1 . .
    C C425 0.14458(11) 0.72940(12) 0.0748(2) 0.0192(3) Uani d 1 . .
    H H425 0.1785 0.7863 0.0333 0.023 Uiso calc 1 . .
    C C426 0.18939(11) 0.63090(12) 0.10502(19) 0.0181(3) Uani d 1 . .
    H H426 0.2551 0.6206 0.0845 0.022 Uiso calc 1 . .
loop_
    _atom_site_aniso_label
    _atom_site_aniso_U_11
    _atom_site_aniso_U_22
    _atom_site_aniso_U_33
    _atom_site_aniso_U_12
    _atom_site_aniso_U_13
    _atom_site_aniso_U_23
    N1 0.0183(6) 0.0176(6) 0.0200(6) 0.0012(5) 0.0059(5) 0.0007(5)
    C2 0.0186(7) 0.0177(7) 0.0181(7) -0.0004(6) 0.0075(6) -0.0006(5)
    C3 0.0159(7) 0.0197(7) 0.0177(7) 0.0016(6) 0.0050(5) 0.0006(5)
    C4 0.0171(7) 0.0175(7) 0.0167(7) 0.0023(6) 0.0066(5) 0.0014(5)
    C4A 0.0164(7) 0.0177(7) 0.0157(7) 0.0010(5) 0.0058(5) -0.0003(5)
    C5 0.0200(7) 0.0164(7) 0.0215(7) 0.0020(6) 0.0058(6) -0.0019(6)
    C6 0.0171(7) 0.0220(8) 0.0221(7) -0.0019(6) 0.0046(6) -0.0052(6)
    C7 0.0158(7) 0.0255(8) 0.0198(7) 0.0038(6) 0.0038(6) -0.0014(6)
    C8 0.0184(7) 0.0207(8) 0.0205(7) 0.0047(6) 0.0057(6) 0.0015(6)
    C8A 0.0180(7) 0.0172(7) 0.0172(7) 0.0014(5) 0.0071(5) -0.0002(5)
    C21 0.0231(8) 0.0182(8) 0.0259(8) -0.0017(6) 0.0048(6) -0.0010(6)
    C41 0.0179(7) 0.0164(7) 0.0175(7) -0.0003(6) 0.0035(5) 0.0007(5)
    C42 0.0178(7) 0.0161(7) 0.0179(7) -0.0013(5) 0.0041(5) 0.0008(5)
    C421 0.0152(7) 0.0169(7) 0.0159(7) 0.0003(5) 0.0016(5) -0.0012(5)
    C422 0.0178(7) 0.0195(8) 0.0204(7) -0.0013(6) 0.0051(6) 0.0011(5)
    C423 0.0168(7) 0.0239(8) 0.0192(7) 0.0040(6) 0.0049(6) -0.0008(6)
    C424 0.0221(8) 0.0153(7) 0.0173(7) 0.0060(6) 0.0016(6) -0.0006(5)
    F424 0.0298(5) 0.0174(5) 0.0296(5) 0.0095(4) 0.0076(4) 0.0024(4)
    C425 0.0201(7) 0.0162(7) 0.0207(7) -0.0014(6) 0.0030(6) 0.0002(5)
    C426 0.0152(7) 0.0195(7) 0.0193(7) 0.0002(5) 0.0030(5) -0.0001(6)
_geom_special_details
;
 All esds (except the esd in the dihedral angle between two l.s. planes)
 are estimated using the full covariance matrix.  The cell esds are taken
 into account individually in the estimation of esds in distances, angles
 and torsion angles; correlations between esds in cell parameters are only
 used when they are defined by crystal symmetry.  An approximate (isotropic)
 treatment of cell esds is used for estimating esds involving l.s. planes.
;
loop_
    _geom_bond_atom_site_label_1
    _geom_bond_atom_site_label_2
    _geom_bond_site_symmetry_2
    _geom_bond_distance
    _geom_bond_publ_flag
    N1 C2 . 1.3227(19) ?
    N1 C8A . 1.3712(19) ?
    C2 C3 . 1.420(2) ?
    C2 C21 . 1.500(2) ?
    C3 C4 . 1.375(2) ?
    C3 H3 . 0.9500 ?
    C4 C4A . 1.432(2) ?
    C4 C41 . 1.475(2) ?
    C4A C5 . 1.418(2) ?
    C4A C8A . 1.423(2) ?
    C5 C6 . 1.373(2) ?
    C5 H5 . 0.9500 ?
    C6 C7 . 1.408(2) ?
    C6 H6 . 0.9500 ?
    C7 C8 . 1.370(2) ?
    C7 H7 . 0.9500 ?
    C8 C8A . 1.417(2) ?
    C8 H8 . 0.9500 ?
    C21 H21A . 0.9800 ?
    C21 H21B . 0.9800 ?
    C21 H21C . 0.9800 ?
    C41 C42 . 1.337(2) ?
    C41 H41 . 0.9500 ?
    C42 C421 . 1.471(2) ?
    C42 H42 . 0.9500 ?
    C421 C426 . 1.401(2) ?
    C421 C422 . 1.401(2) ?
    C422 C423 . 1.388(2) ?
    C422 H422 . 0.9500 ?
    C423 C424 . 1.373(2) ?
    C423 H423 . 0.9500 ?
    C424 F424 . 1.3653(16) ?
    C424 C425 . 1.383(2) ?
    C425 C426 . 1.388(2) ?
    C425 H425 . 0.9500 ?
    C426 H426 . 0.9500 ?
loop_
    _geom_angle_atom_site_label_1
    _geom_angle_atom_site_label_2
    _geom_angle_atom_site_label_3
    _geom_angle_site_symmetry_1
    _geom_angle_site_symmetry_3
    _geom_angle
    _geom_angle_publ_flag
    C2 N1 C8A . . 118.08(13) ?
    N1 C2 C3 . . 122.60(13) ?
    N1 C2 C21 . . 116.82(13) ?
    C3 C2 C21 . . 120.56(13) ?
    C4 C3 C2 . . 120.85(13) ?
    C4 C3 H3 . . 119.6 ?
    C2 C3 H3 . . 119.6 ?
    C3 C4 C4A . . 117.71(13) ?
    C3 C4 C41 . . 121.31(13) ?
    C4A C4 C41 . . 120.94(13) ?
    C5 C4A C8A . . 118.70(13) ?
    C5 C4A C4 . . 123.56(13) ?
    C8A C4A C4 . . 117.71(13) ?
    C6 C5 C4A . . 120.64(14) ?
    C6 C5 H5 . . 119.7 ?
    C4A C5 H5 . . 119.7 ?
    C5 C6 C7 . . 120.23(14) ?
    C5 C6 H6 . . 119.9 ?
    C7 C6 H6 . . 119.9 ?
    C8 C7 C6 . . 120.82(14) ?
    C8 C7 H7 . . 119.6 ?
    C6 C7 H7 . . 119.6 ?
    C7 C8 C8A . . 120.11(14) ?
    C7 C8 H8 . . 119.9 ?
    C8A C8 H8 . . 119.9 ?
    N1 C8A C8 . . 117.46(13) ?
    N1 C8A C4A . . 123.03(13) ?
    C8 C8A C4A . . 119.48(13) ?
    C2 C21 H21A . . 109.5 ?
    C2 C21 H21B . . 109.5 ?
    H21A C21 H21B . . 109.5 ?
    C2 C21 H21C . . 109.5 ?
    H21A C21 H21C . . 109.5 ?
    H21B C21 H21C . . 109.5 ?
    C42 C41 C4 . . 122.66(14) ?
    C42 C41 H41 . . 118.7 ?
    C4 C41 H41 . . 118.7 ?
    C41 C42 C421 . . 127.21(14) ?
    C41 C42 H42 . . 116.4 ?
    C421 C42 H42 . . 116.4 ?
    C426 C421 C422 . . 118.18(13) ?
    C426 C421 C42 . . 123.07(13) ?
    C422 C421 C42 . . 118.76(13) ?
    C423 C422 C421 . . 121.28(14) ?
    C423 C422 H422 . . 119.4 ?
    C421 C422 H422 . . 119.4 ?
    C424 C423 C422 . . 118.29(13) ?
    C424 C423 H423 . . 120.9 ?
    C422 C423 H423 . . 120.9 ?
    F424 C424 C423 . . 118.45(13) ?
    F424 C424 C425 . . 118.63(13) ?
    C423 C424 C425 . . 122.92(14) ?
    C424 C425 C426 . . 118.07(14) ?
    C424 C425 H425 . . 121.0 ?
    C426 C425 H425 . . 121.0 ?
    C425 C426 C421 . . 121.26(13) ?
    C425 C426 H426 . . 119.4 ?
    C421 C426 H426 . . 119.4 ?
loop_
    _geom_torsion_atom_site_label_1
    _geom_torsion_atom_site_label_2
    _geom_torsion_atom_site_label_3
    _geom_torsion_atom_site_label_4
    _geom_torsion_site_symmetry_1
    _geom_torsion_site_symmetry_2
    _geom_torsion_site_symmetry_3
    _geom_torsion_site_symmetry_4
    _geom_torsion
    _geom_torsion_publ_flag
    C8A N1 C2 C3 . . . . 0.1(2) ?
    C8A N1 C2 C21 . . . . -178.20(13) ?
    N1 C2 C3 C4 . . . . -0.9(2) ?
    C21 C2 C3 C4 . . . . 177.35(13) ?
    C2 C3 C4 C4A . . . . 1.7(2) ?
    C2 C3 C4 C41 . . . . -175.99(13) ?
    C3 C4 C4A C5 . . . . -179.48(13) ?
    C41 C4 C4A C5 . . . . -1.8(2) ?
    C3 C4 C4A C8A . . . . -1.72(19) ?
    C41 C4 C4A C8A . . . . 175.96(13) ?
    C8A C4A C5 C6 . . . . -1.2(2) ?
    C4 C4A C5 C6 . . . . 176.49(14) ?
    C4A C5 C6 C7 . . . . 0.0(2) ?
    C5 C6 C7 C8 . . . . 1.4(2) ?
    C6 C7 C8 C8A . . . . -1.5(2) ?
    C2 N1 C8A C8 . . . . 177.65(13) ?
    C2 N1 C8A C4A . . . . -0.2(2) ?
    C7 C8 C8A N1 . . . . -177.65(13) ?
    C7 C8 C8A C4A . . . . 0.3(2) ?
    C5 C4A C8A N1 . . . . 178.89(13) ?
    C4 C4A C8A N1 . . . . 1.0(2) ?
    C5 C4A C8A C8 . . . . 1.1(2) ?
    C4 C4A C8A C8 . . . . -176.78(13) ?
    C3 C4 C41 C42 . . . . 38.8(2) ?
    C4A C4 C41 C42 . . . . -138.76(15) ?
    C4 C41 C42 C421 . . . . 178.04(14) ?
    C41 C42 C421 C426 . . . . 5.5(2) ?
    C41 C42 C421 C422 . . . . -174.47(15) ?
    C426 C421 C422 C423 . . . . -0.2(2) ?
    C42 C421 C422 C423 . . . . 179.79(14) ?
    C421 C422 C423 C424 . . . . -0.4(2) ?
    C422 C423 C424 F424 . . . . -178.42(13) ?
    C422 C423 C424 C425 . . . . 1.0(2) ?
    F424 C424 C425 C426 . . . . 178.42(13) ?
    C423 C424 C425 C426 . . . . -1.0(2) ?
    C424 C425 C426 C421 . . . . 0.4(2) ?
    C422 C421 C426 C425 . . . . 0.2(2) ?
    C42 C421 C426 C425 . . . . -179.79(14) ?
loop_
    _geom_hbond_atom_site_label_D
    _geom_hbond_atom_site_label_H
    _geom_hbond_atom_site_label_A
    _geom_hbond_site_symmetry_A
    _geom_hbond_distance_DH
    _geom_hbond_distance_HA
    _geom_hbond_distance_DA
    _geom_hbond_angle_DHA
    _geom_hbond_publ_flag
    C8 H8 N1 3_656 0.95 2.62 3.561(2) 170 no
_shelx_space_group_comment
;
The symmetry employed for this shelxl refinement is uniquely defined
by the following loop, which should always be used as a source of
symmetry information in preference to the above space-group names.
They are only intended as comments.
;
_shelx_estimated_absorpt_T_min     0.982
_shelx_estimated_absorpt_T_max     0.994
_shelx_hkl_file
;
   0   0   1   -0.30    0.30
   0   0   1    0.20    0.30
   0   0   1   -0.10    0.20
   0   0   1   -0.40    0.60
   0   0  -1   -0.30    0.60
   0   0  -1    0.00    0.30
   0   0   2  417.06   13.20
   0   0  -2  421.06   15.10
   0   0  -2  402.86   13.20
   0   0   2  407.56   12.80
   0   0   2  411.16   14.30
   0   0   2  396.26   13.10
   0   0  -3   -0.20    0.60
   0   0   3   -0.30    0.40
   0   0   3   -1.60    1.10
   0   0   3   -0.60    0.70
   0   0   3    0.30    0.90
   0   0  -3    0.30    1.20
   0   0   4  151.38    7.70
   0   0  -4  142.59    5.90
   0   0   4  138.69    5.90
   0   0   4  135.69    5.10
   0   0  -5   -0.20    0.90
   0   0   5    0.40    0.90
   0   0   5    0.50    1.00
   0   0   5   -0.50    0.40
   0   0   5    0.80    1.60
   0   0   6   19.10    3.90
   0   0  -6   23.20    2.30
   0   0   6   20.60    3.10
   0   0   6   21.20    2.60
   0   0   7    0.50    1.10
   0   0  -7    0.40    1.10
   0   0   7    0.60    1.90
   0   0   7   -2.30    1.20
   0   0  -7    1.80    1.10
   0   0  -8   30.60    2.80
   0   0   8   39.30    6.10
   0   0  -8   36.80    2.80
   0   0   8   32.20    3.00
   0   0   8   32.40    4.60
   0   0   9   -2.80    2.30
   0   0   9    1.50    2.40
   0   0   9    3.20    2.50
   0   0  -9    0.10    0.80
   0   0  -9   -1.50    0.80
   0   0   9    0.80    1.10
   0   1  -1  114.49    4.00
   0   1   1  116.79    4.00
   0   1   1  116.89    4.50
   0   1   1  115.89    3.90
   0   1  -1  116.89    4.30
   0   1   1  111.19    4.30
   0   1  -1  110.29    4.40
   0  -1  -1  117.79    4.50
   0  -1  -1  113.49    4.30
   0  -1  -1  114.29    4.00
   0  -1   1  120.89    4.10
   0  -1   1  114.39    4.40
   0  -1   1  116.69    4.50
   0   1   2 1606.94   49.30
   0   1  -2 1612.34   49.80
   0  -1   2 1649.44   50.19
   0   1   3  488.95   15.70
   0   1   3  477.95   17.10
   0   1  -3  469.35   15.20
   0   1  -3  468.25   15.20
   0   1  -3  482.05   16.20
   0   1  -3  478.85   15.20
   0   1   3  469.75   15.50
   0  -1  -3  481.65   15.60
   0  -1   3  492.55   16.20
   0  -1  -3  483.75   17.20
   0  -1   3  478.15   16.40
   0  -1   3  496.65   15.20
   0   1  -4  116.89    5.30
   0   1   4  115.19    4.80
   0   1   4  116.99    6.50
   0   1   4  111.19    4.50
   0   1   4  102.39    4.90
   0  -1  -4  109.49    6.30
   0  -1   4  105.79    4.10
   0  -1  -4  110.39    4.70
   0  -1   4  112.19    5.30
   0  -1   4  119.99    6.70
   0  -1   4  101.89    5.40
   0   1   5  113.39    5.20
   0   1  -5  118.09    5.60
   0   1   5  120.39    7.20
   0   1   5  109.79    5.50
   0   1   5  111.79    4.70
   0  -1   5  111.29    7.20
   0  -1   5  111.19    5.60
   0  -1  -5  126.59    5.20
   0  -1   5  114.09    6.20
   0  -1   5  116.19    4.20
   0   1   6  190.28    8.00
   0   1  -6  201.88    8.50
   0   1  -6  199.48    8.80
   0   1   6  188.68    8.80
   0   1   6  188.88    7.00
   0   1   6  231.38   11.30
   0  -1   6  190.68    9.40
   0  -1   6  219.98   11.50
   0  -1   6  191.18    8.50
   0  -1  -6  198.48    7.80
   0   1   7    0.50    1.90
   0   1  -7    1.20    1.10
   0   1  -7    3.70    1.50
   0   1   7    0.00    1.50
   0   1   7    2.40    1.30
   0   1   7   -1.20    1.20
   0  -1  -7    1.80    1.00
   0  -1   7    1.90    1.40
   0  -1   7    1.00    1.70
   0  -1  -7    1.10    0.90
   0  -1   7    9.70    5.00
   0   1   8    1.20    1.10
   0   1  -8   -0.70    1.10
   0   1   8   -0.80    2.00
   0   1  -8    1.00    1.40
   0   1   8    6.20    3.10
   0   1   8    1.30    1.80
   0  -1   8    0.90    1.30
   0  -1   8    1.60    3.40
   0  -1  -8    0.00    0.80
   0  -1  -8    1.90    0.90
   0  -1   8    7.50    2.50
   0   1   9    2.60    1.10
   0   1   9   -1.00    2.40
   0   1   9    4.80    3.10
   0   1  -9    1.90    1.40
   0   1   9   -1.90    2.30
   0  -1   9    3.20    1.50
   0  -1   9    1.60    2.40
   0  -1   9    1.60    2.60
   0   2   0 1023.90   31.10
   0   2   0  976.80   30.70
   0  -2   0  960.40   31.00
   0   2  -1  272.67    9.80
   0   2  -1  279.77    9.70
   0   2   1  272.47    9.00
   0   2   1  260.27    9.40
   0   2  -1  270.77    9.60
   0   2   1  268.77    9.10
   0   2   1  262.17    9.10
   0   2  -1  276.07    9.60
   0   2  -1  277.17    9.30
   0  -2   1  276.87    9.90
   0  -2   1  270.07    9.60
   0  -2  -1  277.67    9.50
   0  -2  -1  257.97    9.00
   0   2  -2  800.12   25.40
   0   2  -2  808.82   25.40
   0   2   2  785.92   25.10
   0   2  -2  777.22   25.10
   0   2  -2  779.52   25.40
   0   2   2  782.52   25.50
   0   2   2  787.52   24.60
   0   2  -2  778.32   24.50
   0   2   2  780.02   24.30
   0  -2  -2  752.22   25.40
   0  -2   2  771.72   25.20
   0  -2   2  778.72   25.70
   0  -2  -2  750.62   25.10
   0  -2  -2  795.52   24.60
   0   2  -3    3.50    0.80
   0   2   3    4.00    1.70
   0   2  -3    3.90    1.30
   0   2  -3    3.20    1.10
   0   2   3    2.50    0.90
   0   2   3    4.20    1.00
   0   2   3    1.00    1.10
   0  -2   3    5.20    1.70
   0  -2   3    5.60    1.70
   0  -2   3    5.00    1.00
   0  -2  -3    3.50    1.50
   0  -2  -3    4.50    1.00
   0  -2   3    3.10    1.20
   0   2   4   41.40    3.60
   0   2  -4   40.60    2.10
   0   2  -4   38.10    2.40
   0   2   4   43.60    2.60
   0   2  -4   39.00    3.10
   0   2   4   45.70    3.90
   0   2  -4   44.00    3.30
   0   2  -4   40.20    2.30
   0   2   4   38.90    2.60
   0  -2   4   34.30    2.90
   0  -2   4   46.30    4.10
   0  -2   4   38.70    3.40
   0  -2  -4   38.40    3.60
   0   2   5   74.39    4.20
   0   2   5   70.79    3.80
   0   2   5   72.89    3.90
   0   2   5   84.89    5.80
   0   2   5   83.69    5.80
   0   2  -5   85.89    4.90
   0   2  -5   78.59    4.60
   0  -2  -5   79.69    3.80
   0  -2   5   72.49    5.00
   0  -2  -5   80.59    5.70
   0  -2   5   90.69    6.50
   0  -2   5   76.09    4.70
   0   2   6   89.19    4.40
   0   2   6   92.79    5.30
   0   2   6   98.39    7.00
   0   2  -6  100.49    5.80
   0   2   6   97.49    6.90
   0   2  -6   91.39    5.50
   0  -2   6   99.29    7.50
   0  -2   6  101.59    6.40
   0  -2   6   93.49    5.50
   0  -2  -6   93.89    4.40
   0   2   7    9.70    2.30
   0   2   7   13.20    1.90
   0   2  -7   11.40    2.40
   0   2  -7   13.50    2.60
   0   2   7   13.00    3.50
   0   2   7   15.90    1.40
   0   2   7   21.10    4.10
   0  -2  -7   12.50    1.60
   0  -2   7   11.80    3.80
   0  -2   7   13.90    3.20
   0  -2   7   18.10    2.80
   0   2   8   10.90    3.70
   0   2  -8   14.00    2.50
   0   2  -8   18.90    2.90
   0   2   8   14.60    1.80
   0   2   8   18.30    4.30
   0   2   8   19.80    3.40
   0  -2   8   19.40    4.20
   0  -2   8   18.20    3.70
   0  -2  -8   12.10    0.80
   0  -2   8   13.40    2.60
   0   2  -9   11.80    2.50
   0   2   9   11.90    3.30
   0   2  -9   12.70    2.60
   0   2   9    3.90    3.00
   0   2   9   10.90    3.90
   0  -2   9    8.90    3.70
   0  -2   9   20.00    4.40
   0  -2   9   11.50    2.30
   0   3   0   -0.60    1.30
   0   3   0   -1.50    0.90
   0   3   0   -1.70    1.00
   0   3   0    0.00    0.80
   0   3   0    0.50    0.80
   0  -3   0   -1.60    0.70
   0  -3   0    0.20    0.90
   0  -3   0   -0.50    1.00
   0   3  -1    1.10    1.20
   0   3   1   -0.30    0.70
   0   3  -1    0.20    1.40
   0   3   1    0.80    1.00
   0   3   1    0.80    1.00
   0   3  -1    0.40    1.20
   0   3   1    1.20    1.00
   0   3   1    0.00    0.60
   0   3  -1   -1.00    1.30
   0  -3  -1    1.70    0.70
   0  -3   1    1.70    1.10
   0  -3  -1    1.40    1.00
   0  -3   1    1.10    0.90
   0  -3   1   -0.40    0.90
   0  -3  -1   -0.10    0.90
   0  -3   1    0.30    1.10
   0   3   2   39.80    2.50
   0   3  -2   36.60    3.30
   0   3   2   42.30    2.50
   0   3   2   38.70    2.50
   0   3  -2   37.00    2.90
   0   3   2   41.00    3.10
   0   3  -2   39.60    3.10
   0   3  -2   42.50    3.00
   0   3   2   44.10    2.60
   0   3  -2   41.60    2.60
   0  -3  -2   45.10    3.20
   0  -3  -2   39.40    2.50
   0  -3  -2   38.90    2.60
   0  -3   2   35.80    2.80
   0  -3   2   37.50    3.20
   0   3  -3    6.10    1.30
   0   3  -3    7.20    1.70
   0   3   3    9.80    1.70
   0   3  -3    8.70    1.80
   0   3   3    6.90    1.30
   0   3   3    6.30    1.30
   0   3  -3    7.50    1.80
   0   3   3    8.80    1.90
   0   3  -3    7.50    1.60
   0  -3   3    4.20    1.70
   0  -3   3    4.40    1.70
   0  -3   3    7.10    1.70
   0  -3  -3    8.10    1.70
   0  -3  -3    9.10    1.40
   0   3  -4    3.50    1.50
   0   3   4    1.70    1.50
   0   3  -4    2.10    0.80
   0   3   4    2.80    1.40
   0   3   4    0.40    0.80
   0   3   4    0.70    0.80
   0   3  -4    1.20    1.00
   0   3  -4    2.80    1.30
   0  -3   4   -0.10    1.00
   0  -3   4    0.10    1.20
   0  -3   4    1.70    1.50
   0  -3  -4    3.00    1.50
   0   3   5    2.20    1.20
   0   3  -5    0.30    0.50
   0   3  -5    0.60    1.10
   0   3   5    0.40    1.10
   0   3   5    1.10    1.40
   0   3   5    0.40    0.80
   0   3  -5    1.90    1.50
   0   3  -5    0.20    1.10
   0   3  -5    0.50    0.80
   0  -3   5   -0.40    1.70
   0  -3  -5    0.10    1.10
   0  -3   5    0.00    1.20
   0  -3  -5    1.20    0.80
   0  -3   5    0.40    1.00
   0   3   6    3.00    1.60
   0   3   6    6.50    1.40
   0   3  -6    3.90    1.70
   0   3   6    4.30    2.20
   0   3   6    4.40    1.30
   0   3  -6    3.50    1.60
   0   3   6    4.50    2.30
   0  -3   6    5.40    1.70
   0  -3   6    5.80    2.20
   0  -3   6    3.10    1.70
   0  -3  -6    6.30    1.10
   0   3  -7   12.30    2.60
   0   3   7   14.40    1.90
   0   3  -7   12.80    2.80
   0   3   7   18.20    3.90
   0   3   7   13.50    1.80
   0   3   7   17.20    2.80
   0  -3   7   14.10    2.70
   0  -3   7   11.00    3.40
   0  -3  -7   12.10    1.40
   0  -3   7    7.90    2.90
   0   3   8   11.60    3.50
   0   3   8   16.00    1.60
   0   3  -8   13.50    2.70
   0   3   8   14.00    1.20
   0   3   8   15.60    3.20
   0   3  -8   12.40    2.80
   0   3   8   12.20    1.10
   0  -3   8   12.40    3.70
   0  -3   8   21.90    4.60
   0  -3   8   14.70    2.80
   0   3  -9    5.00    1.90
   0   3   9    9.70    3.60
   0   3   9    2.50    2.30
   0   3   9    3.80    2.70
   0   3  -9    3.30    1.70
   0  -3   9   -0.10    2.60
   0  -3   9    4.50    1.90
   0  -3   9    2.30    2.60
   0   4   0  130.89    6.10
   0   4   0  131.89    6.10
   0   4   0  140.19    6.10
   0   4   0  131.29    6.50
   0   4   0  128.29    6.10
   0  -4   0  134.29    6.00
   0  -4   0  139.19    6.00
   0  -4   0  138.09    6.20
   0   4   1   49.00    3.40
   0   4   1   52.99    3.30
   0   4   1   58.59    3.40
   0   4  -1   57.09    3.80
   0   4  -1   60.99    4.20
   0   4  -1   53.19    3.70
   0   4  -1   52.29    3.80
   0   4   1   53.19    3.40
   0  -4  -1   57.39    3.50
   0  -4   1   48.80    3.90
   0  -4   1   52.29    3.70
   0  -4  -1   51.79    3.30
   0  -4  -1   54.19    3.50
   0  -4   1   57.39    3.70
   0  -4   1   53.39    3.80
   0  -4  -1   55.29    2.80
   0   4   2   30.40    2.50
   0   4  -2   33.60    3.10
   0   4  -2   32.30    2.90
   0   4   2   28.50    2.40
   0   4  -2   30.50    2.60
   0   4  -2   34.70    3.10
   0   4   2   29.80    2.20
   0   4   2   29.40    2.40
   0   4  -2   29.00    3.10
   0  -4   2   27.40    3.20
   0  -4  -2   27.90    2.40
   0  -4  -2   33.60    2.80
   0  -4  -2   30.00    2.90
   0  -4   2   26.30    3.30
   0  -4   2   31.70    3.60
   0   4  -3    4.80    1.60
   0   4  -3    3.30    1.50
   0   4   3    4.80    1.40
   0   4  -3    4.60    1.70
   0   4  -3    3.50    1.30
   0   4   3    4.40    1.30
   0   4   3    5.20    1.30
   0   4   3    4.40    1.50
   0   4  -3    5.30    1.60
   0   4   3    3.00    1.80
   0  -4  -3    5.20    1.50
   0  -4  -3    5.70    1.30
   0  -4   3    4.10    1.50
   0  -4  -3    4.00    1.70
   0  -4   3    4.10    1.60
   0   4  -4   14.60    2.60
   0   4   4   14.20    2.40
   0   4  -4   11.80    2.30
   0   4   4   10.90    1.70
   0   4  -4   13.80    2.20
   0   4  -4   14.50    2.00
   0   4   4    7.50    2.30
   0   4  -4   12.40    2.20
   0   4   4   11.00    1.70
   0  -4  -4   13.10    2.40
   0  -4   4   15.10    3.20
   0  -4   4   13.30    2.40
   0  -4   4   11.00    2.60
   0   4  -5    4.30    1.60
   0   4   5    4.00    1.40
   0   4   5    6.90    2.40
   0   4  -5    4.40    1.10
   0   4  -5    5.80    1.50
   0   4   5    6.20    1.50
   0   4   5    7.30    2.10
   0   4  -5    2.50    1.60
   0  -4   5   10.70    3.30
   0  -4  -5    7.50    1.40
   0  -4   5    9.50    2.60
   0  -4  -5    0.80    1.40
   0  -4   5    2.40    1.40
   0   4  -6    1.40    0.70
   0   4  -6    0.60    0.70
   0   4   6    2.40    1.20
   0   4  -6    1.20    1.70
   0   4  -6    0.30    1.20
   0   4   6    1.10    0.90
   0   4  -6    1.40    0.80
   0   4   6    3.00    1.90
   0   4   6    1.00    2.00
   0  -4   6    0.70    1.30
   0  -4  -6    1.10    1.40
   0  -4  -6    0.60    0.80
   0  -4   6    2.60    2.30
   0  -4   6   -2.90    1.10
   0   4  -7    1.50    1.80
   0   4   7    2.20    2.40
   0   4   7   -0.30    1.70
   0   4   7    0.90    1.30
   0   4  -7    1.80    1.90
   0   4   7    0.50    1.30
   0   4   7   -0.10    0.80
   0  -4   7   -2.00    1.30
   0  -4   7    1.60    1.30
   0  -4   7    0.40    1.90
   0   4   8   40.10    2.30
   0   4  -8   41.50    4.30
   0   4   8   32.30    5.40
   0   4   8   37.10    2.90
   0   4  -8   37.20    4.60
   0   4   8   38.10    5.80
   0   4   8   41.80    2.30
   0   4   8   40.30    4.20
   0   4   8   37.10    2.80
   0  -4   8   39.70    6.40
   0  -4   8   44.00    6.10
   0  -4   8   40.40    4.30
   0   4  -9   -2.40    2.00
   0   4   9    7.90    2.90
   0   4   9    3.30    2.40
   0   4  -9   -2.20    1.90
   0   4   9    2.30    2.90
   0  -4   9   -4.00    2.40
   0  -4   9    1.80    2.00
   0   5   0    0.90    1.60
   0   5   0    0.80    1.20
   0   5   0    0.80    1.10
   0   5   0    1.60    1.40
   0   5   0   -0.20    1.30
   0  -5   0    0.40    0.90
   0  -5   0    2.20    1.10
   0  -5   0    0.90    1.30
   0   5  -1   31.20    3.20
   0   5   1   28.30    2.90
   0   5   1   30.10    2.90
   0   5  -1   31.90    4.00
   0   5  -1   25.60    3.10
   0   5   1   25.90    2.80
   0   5  -1   26.50    2.80
   0   5   1   27.30    3.40
   0   5  -1   29.20    2.80
   0  -5   1   31.30    3.60
   0  -5  -1   28.30    2.90
   0  -5  -1   24.00    2.40
   0  -5   1   26.70    3.10
   0  -5  -1   30.60    2.20
   0  -5   1   27.80    3.20
   0  -5   1   28.50    3.60
   0  -5  -1   29.20    2.80
   0   5  -2  292.27   11.90
   0   5   2  292.17   11.00
   0   5  -2  286.47   11.20
   0   5  -2  279.77   11.70
   0   5  -2  281.87   12.10
   0   5   2  265.87   10.90
   0   5  -2  273.87   11.80
   0   5   2  281.77   10.40
   0   5   2  298.27   11.60
   0   5   2  277.47   11.00
   0  -5   2  298.67   12.50
   0  -5   2  279.47   11.90
   0  -5  -2  290.07   10.40
   0  -5   2  299.37   11.90
   0  -5  -2  296.17   11.60
   0   5   3  215.28    8.90
   0   5  -3  207.08    9.90
   0   5   3  214.48    8.80
   0   5  -3  223.78    9.10
   0   5  -3  228.88   10.30
   0   5   3  205.88    8.90
   0   5  -3  214.28    9.70
   0   5   3  236.08   10.00
   0   5   3  222.98    8.90
   0   5  -3  216.78    9.80
   0  -5  -3  223.78    9.00
   0  -5  -3  225.28   10.00
   0  -5   3  219.78    9.80
   0  -5   3  200.48   10.30
   0  -5  -3  225.08    8.90
   0   5   4   32.90    3.10
   0   5  -4   31.00    2.70
   0   5  -4   30.30    3.20
   0   5   4   26.20    2.50
   0   5   4   32.60    3.90
   0   5   4   29.60    2.60
   0   5  -4   26.50    3.70
   0   5  -4   38.50    3.80
   0   5  -4   31.60    3.20
   0   5   4   30.30    2.80
   0  -5   4   29.50    3.80
   0  -5  -4   24.60    3.10
   0  -5   4   32.80    4.60
   0  -5   4   30.80    4.40
   0  -5  -4   34.50    2.70
   0   5   5   98.69    5.40
   0   5  -5   93.49    5.80
   0   5  -5   97.59    6.30
   0   5   5   93.29    4.90
   0   5   5  104.89    6.20
   0   5  -5   95.79    5.50
   0   5   5   88.29    4.90
   0   5  -5   95.79    4.90
   0   5   5   89.89    6.50
   0  -5   5  107.09    7.80
   0  -5  -5   93.89    6.10
   0  -5  -5   96.59    4.80
   0  -5   5  105.09    7.20
   0  -5   5   99.09    6.30
   0   5  -6    1.10    1.10
   0   5   6    3.10    1.40
   0   5  -6    1.00    1.20
   0   5  -6    2.70    1.00
   0   5   6    1.90    1.10
   0   5   6   -0.20    1.90
   0   5   6    1.60    1.50
   0   5  -6    0.40    1.60
   0   5   6    3.10    1.20
   0  -5   6    0.60    1.40
   0  -5   6   -0.60    1.30
   0  -5   6    2.60    1.90
   0  -5  -6    0.60    1.50
   0  -5  -6    0.80    0.90
   0   5   7    5.20    1.80
   0   5  -7    6.50    2.10
   0   5   7    3.10    2.20
   0   5   7    3.70    1.60
   0   5   7    1.00    1.10
   0   5  -7    2.60    2.00
   0   5   7    7.60    2.70
   0   5   7    3.40    1.40
   0  -5   7    4.40    2.30
   0  -5   7    4.10    1.90
   0  -5  -7    1.70    0.80
   0  -5   7    0.50    1.70
   0   5  -8   11.90    3.80
   0   5   8    9.80    3.50
   0   5   8   13.70    3.50
   0   5   8   11.60    2.10
   0   5   8    6.50    1.00
   0   5   8   10.00    1.20
   0   5  -8   13.50    3.20
   0   5   8    7.10    2.20
   0   5   8   10.70    2.10
   0  -5   8   11.50    3.90
   0  -5   8    8.00    3.20
   0  -5   8   15.30    3.00
   0   5  -9   36.60    4.80
   0   5   9   38.30    5.70
   0   5   9   45.40    5.40
   0   5   9   26.50    2.70
   0   5   9   32.10    5.40
   0   5   9   38.40    2.50
   0  -5   9   33.80    6.20
   0  -5   9   39.80    6.70
   0   6   0    5.40    1.90
   0   6   0    7.20    2.40
   0   6   0    5.00    1.50
   0   6   0    5.60    3.30
   0   6   0    6.50    1.70
   0  -6   0    8.40    2.20
   0  -6   0    5.10    1.60
   0  -6   0    6.70    1.80
   0   6   1    1.50    1.60
   0   6   1   -1.40    1.40
   0   6  -1    0.40    1.60
   0   6  -1    1.90    1.40
   0   6  -1    2.30    1.80
   0   6  -1    3.30    1.80
   0   6   1    1.30    1.40
   0   6   1    2.90    1.50
   0   6  -1    1.90    1.80
   0   6   1    3.20    1.40
   0  -6   1   -0.80    1.60
   0  -6   1    2.10    1.60
   0  -6   1   -0.10    1.20
   0  -6  -1    0.80    0.80
   0  -6  -1    0.30    1.20
   0  -6  -1    1.80    1.10
   0  -6  -1    0.10    1.30
   0  -6   1    1.60    1.60
   0   6  -2  183.98    9.40
   0   6   2  183.18    8.10
   0   6   2  182.08    8.50
   0   6  -2  190.38    8.50
   0   6  -2  170.58    8.60
   0   6  -2  174.48    8.70
   0   6  -2  175.78    8.90
   0   6   2  161.88    8.00
   0   6   2  183.28    8.30
   0  -6  -2  174.58    7.20
   0  -6   2  182.28    8.80
   0  -6  -2  178.18    8.50
   0  -6  -2  199.68    8.60
   0  -6   2  165.38    8.50
   0  -6   2  182.88    9.30
   0   6  -3   86.89    5.10
   0   6  -3   84.09    5.60
   0   6  -3   80.89    5.80
   0   6   3   78.59    4.90
   0   6   3   75.49    4.80
   0   6  -3   82.89    5.60
   0   6   3   76.39    4.70
   0   6  -3   88.89    6.10
   0   6   3   86.69    4.70
   0   6   3   91.49    5.70
   0  -6  -3   87.79    5.00
   0  -6   3   89.29    6.40
   0  -6   3   82.79    5.70
   0  -6   3   75.99    5.60
   0  -6  -3   84.19    5.50
   0  -6  -3   82.09    4.60
   0   6  -4    5.50    2.10
   0   6   4    3.10    1.30
   0   6   4    4.00    1.60
   0   6  -4    4.70    1.60
   0   6  -4    4.30    1.80
   0   6   4    6.30    1.70
   0   6  -4    6.40    2.20
   0   6   4    4.80    2.10
   0   6   4    5.10    1.60
   0   6  -4    4.20    2.00
   0  -6  -4    7.20    2.30
   0  -6  -4    5.20    1.50
   0  -6   4    2.70    2.10
   0  -6   4    4.50    2.30
   0  -6  -4    6.10    1.70
   0  -6   4    4.40    2.00
   0   6   5   20.10    3.10
   0   6   5   23.50    2.90
   0   6  -5   11.50    3.00
   0   6   5   19.50    2.90
   0   6  -5   24.80    3.90
   0   6   5   26.20    4.30
   0   6  -5   22.00    2.80
   0   6   5   24.30    2.80
   0   6  -5   17.10    3.00
   0  -6  -5   24.50    2.80
   0  -6   5   20.30    3.40
   0  -6   5   18.20    3.90
   0  -6  -5   16.90    3.00
   0  -6   5   17.50    4.30
   0   6   6    0.60    1.10
   0   6   6    1.30    1.90
   0   6   6    2.30    1.50
   0   6   6    2.90    1.50
   0   6  -6    3.80    1.70
   0   6  -6    0.80    1.70
   0   6  -6    0.10    1.60
   0   6  -6    2.70    1.20
   0   6  -6    4.20    1.90
   0   6   6    4.10    1.40
   0  -6   6    0.60    1.60
   0  -6   6    1.80    1.80
   0  -6  -6    1.40    0.90
   0  -6  -6    3.50    1.80
   0  -6   6    0.40    1.90
   0   6   7    8.00    1.60
   0   6   7    9.00    2.60
   0   6   7    7.90    2.30
   0   6   7    8.30    1.70
   0   6  -7    5.70    1.50
   0   6  -7    8.80    2.70
   0   6  -7    8.70    2.50
   0   6  -7    6.80    1.40
   0   6   7    8.80    3.10
   0   6  -7    8.20    2.60
   0  -6   7   15.10    4.20
   0  -6  -7    5.50    1.20
   0  -6   7    9.30    2.80
   0  -6   7    3.20    2.80
   0   6   8   62.09    5.90
   0   6  -8   64.09    5.60
   0   6  -8   62.99    5.80
   0   6   8   60.99    5.30
   0   6   8   55.09    3.20
   0   6   8   63.39    4.80
   0   6   8   62.39    7.50
   0   6   8   59.29    4.60
   0  -6   8   63.89    8.60
   0  -6   8   63.79    6.70
   0  -6   8   73.79    6.10
   0   7   0    2.80    1.50
   0   7   0    2.90    2.00
   0   7   0    5.00    1.80
   0   7   0    4.50    2.00
   0   7   0    3.10    1.40
   0  -7   0    4.40    1.60
   0  -7   0    4.80    1.90
   0  -7   0    3.10    1.80
   0   7  -1  157.38    8.50
   0   7  -1  158.88    8.20
   0   7   1  151.98    7.80
   0   7  -1  166.78    8.90
   0   7   1  165.18    8.10
   0   7  -1  150.88    7.90
   0   7  -1  159.08    8.40
   0   7   1  151.48    7.90
   0   7   1  156.18    8.10
   0   7  -1  150.38    8.00
   0   7   1  148.89    8.40
   0  -7  -1  158.58    7.90
   0  -7   1  154.78    7.90
   0  -7  -1  155.28    6.60
   0  -7  -1  149.09    7.90
   0  -7   1  146.09    8.60
   0  -7  -1  150.08    7.70
   0  -7   1  138.49    7.90
   0   7  -2   16.80    3.00
   0   7  -2   11.90    2.80
   0   7   2   17.80    3.10
   0   7  -2   15.40    3.40
   0   7  -2   19.00    3.10
   0   7   2   15.40    2.80
   0   7   2   12.80    2.40
   0   7   2   12.80    2.30
   0   7  -2   15.50    2.90
   0  -7  -2   16.80    2.20
   0  -7   2   14.50    2.90
   0  -7  -2   14.00    2.70
   0  -7  -2   12.20    2.50
   0  -7   2   13.40    2.90
   0  -7   2   13.20    3.20
   0   7   3    4.80    1.90
   0   7   3   12.80    2.50
   0   7   3   10.50    2.20
   0   7  -3    8.10    2.10
   0   7   3   11.20    1.90
   0   7  -3   15.50    3.20
   0   7  -3   12.20    2.80
   0   7   3   10.70    2.60
   0   7  -3    9.40    2.40
   0   7  -3    7.70    2.80
   0  -7  -3   10.10    2.60
   0  -7   3   11.70    2.70
   0  -7  -3   13.90    2.50
   0  -7   3   15.70    3.40
   0  -7  -3    8.20    1.60
   0  -7   3   10.20    2.60
   0   7  -4    0.00    1.30
   0   7   4   -0.80    0.80
   0   7   4    1.20    1.30
   0   7  -4   -0.50    1.50
   0   7   4    0.90    1.30
   0   7  -4    1.50    1.10
   0   7   4    0.20    0.90
   0   7  -4    1.00    1.50
   0   7   4    0.90    1.40
   0   7  -4   -0.30    1.10
   0  -7  -4   -0.40    1.10
   0  -7  -4    1.20    1.20
   0  -7   4    0.40    1.80
   0  -7   4   -1.30    0.90
   0  -7   4    0.10    2.00
   0  -7   4   -2.30    1.10
   0  -7  -4   -0.50    1.20
   0   7  -5    1.70    1.70
   0   7  -5    3.10    2.00
   0   7   5    2.10    1.50
   0   7  -5    3.50    1.40
   0   7   5    0.60    1.20
   0   7   5   -0.20    1.20
   0   7   5    2.80    1.40
   0   7  -5   -1.50    1.40
   0   7   5    0.40    1.20
   0   7  -5   -0.80    1.40
   0  -7   5    2.10    2.00
   0  -7   5    2.30    2.70
   0  -7  -5    1.10    1.30
   0  -7   5    0.80    1.90
   0  -7   5    4.10    2.10
   0  -7  -5    2.10    1.40
   0   7   6    5.90    2.60
   0   7   6    5.80    2.10
   0   7  -6    3.30    1.60
   0   7   6    5.40    1.60
   0   7  -6    0.30    2.00
   0   7  -6    2.90    1.90
   0   7   6    5.20    2.00
   0   7  -6    5.20    2.40
   0   7   6    6.70    1.60
   0   7  -6    4.60    2.40
   0  -7  -6    1.00    1.80
   0  -7   6    7.10    3.00
   0  -7   6    1.50    2.10
   0  -7   6    1.80    2.10
   0  -7  -6    4.30    1.50
   0   7  -7   90.59    7.20
   0   7  -7   69.79    5.70
   0   7   7   78.79    4.60
   0   7   7   84.99    4.80
   0   7  -7   75.29    5.10
   0   7  -7   88.99    4.90
   0   7   7   88.29    6.20
   0   7   7   87.49    6.50
   0  -7   7   84.49    6.70
   0  -7   7   84.99    8.20
   0  -7  -7   83.09    4.30
   0  -7   7   88.59    8.10
   0   7   8    4.10    2.40
   0   7   8    2.90    1.00
   0   7   8   11.90    3.40
   0   7  -8    2.60    2.30
   0   7   8    3.00    1.80
   0   7   8    7.30    3.00
   0   7   8    1.60    1.90
   0   7  -8    3.50    2.80
   0   7   8    3.70    1.20
   0  -7   8    2.30    2.40
   0  -7   8    4.00    3.20
   0  -7   8   -0.40    2.20
   0   8   0    1.10    1.60
   0   8   0    0.80    1.20
   0   8   0    2.00    1.40
   0   8   0    1.30    1.70
   0   8   0    0.80    1.70
   0  -8   0    2.60    1.80
   0  -8   0    0.30    1.40
   0  -8   0    2.80    1.70
   0   8   1    3.90    2.00
   0   8  -1    2.40    1.60
   0   8  -1    1.20    1.50
   0   8   1    2.10    1.80
   0   8  -1    2.80    1.70
   0   8  -1    2.80    1.70
   0   8   1    3.60    1.60
   0   8  -1    4.50    2.10
   0   8  -1    3.20    2.00
   0   8   1    4.00    1.90
   0   8   1    2.80    2.00
   0  -8  -1    2.70    1.80
   0  -8  -1    2.40    1.30
   0  -8  -1    2.20    1.10
   0  -8   1    3.70    1.70
   0  -8  -1    2.20    1.30
   0  -8   1    4.20    1.70
   0  -8   1    6.20    2.60
   0   8   2  102.89    6.60
   0   8   2   98.69    6.40
   0   8  -2  101.69    6.50
   0   8   2   99.69    6.60
   0   8  -2  101.49    7.40
   0   8   2  104.29    6.30
   0   8  -2  108.39    6.90
   0   8  -2   92.79    6.70
   0   8  -2  103.09    6.90
   0  -8   2  108.79    7.60
   0  -8  -2   98.09    5.10
   0  -8  -2  102.09    6.30
   0  -8  -2   98.49    6.40
   0  -8   2   93.99    6.40
   0  -8   2  106.99    6.80
   0   8  -3   47.60    5.90
   0   8  -3   46.80    4.70
   0   8   3   45.80    4.00
   0   8   3   43.40    5.00
   0   8   3   41.50    3.90
   0   8  -3   56.99    5.20
   0   8  -3   53.89    4.40
   0   8   3   44.30    4.20
   0  -8   3   54.89    5.60
   0  -8   3   41.60    5.10
   0  -8  -3   46.60    4.40
   0  -8   3   41.30    5.00
   0  -8  -3   41.60    3.30
   0   8   4    9.70    2.40
   0   8   4    9.10    2.60
   0   8  -4   16.90    3.00
   0   8   4   16.50    2.80
   0   8   4   15.00    2.40
   0   8  -4   13.90    3.30
   0   8  -4   15.40    3.60
   0   8   4   10.40    2.80
   0   8  -4   11.40    5.10
   0   8  -4    6.50    2.80
   0  -8  -4    7.00    2.50
   0  -8   4    7.80    2.90
   0  -8   4   10.90    3.30
   0  -8  -4    9.50    2.10
   0  -8   4   15.30    3.30
   0  -8   4   14.30    3.40
   0  -8  -4   14.60    2.70
   0   8  -5   32.10    3.90
   0   8  -5   22.30    4.10
   0   8  -5   27.50    4.40
   0   8   5   30.20    4.10
   0   8   5   27.50    3.50
   0   8   5   30.50    4.50
   0   8  -5   28.10    4.60
   0   8  -5   28.00    4.40
   0   8   5   29.00    3.70
   0   8   5   27.40    3.40
   0  -8   5   33.30    5.60
   0  -8   5   24.10    5.00
   0  -8  -5   34.50    4.90
   0  -8   5   29.00    4.50
   0  -8  -5   24.50    3.20
   0  -8  -5   29.00    3.80
   0  -8   5   28.90    4.90
   0   8   6   72.09    4.80
   0   8   6   72.99    5.50
   0   8  -6   71.59    5.80
   0   8   6   68.39    5.40
   0   8  -6   73.89    6.30
   0   8   6   84.89    7.00
   0   8  -6   70.99    6.20
   0   8  -6   70.19    5.10
   0   8  -6   74.19    6.50
   0   8   6   73.59    5.90
   0  -8   6   60.09    7.90
   0  -8  -6   69.29    5.70
   0  -8   6   72.79    7.60
   0  -8   6   80.49    7.60
   0  -8   6   69.49    6.80
   0  -8  -6   70.99    4.70
   0   8   7   29.30    5.20
   0   8  -7   32.20    5.20
   0   8   7   24.30    4.10
   0   8   7   33.60    4.80
   0   8  -7   29.90    4.30
   0   8  -7   32.10    4.10
   0   8  -7   30.00    3.20
   0   8   7   31.30    3.10
   0   8   7   32.30    3.20
   0  -8   7   34.80    6.40
   0  -8   7   32.90    5.80
   0  -8  -7   30.60    4.50
   0  -8   7   34.10    5.30
   0  -8   7   33.40    6.20
   0   8  -8    3.40    1.30
   0   8   8    4.20    2.50
   0   8   8    2.90    1.10
   0   8   8    2.20    1.70
   0   8   8    2.00    2.40
   0   8   8   -1.40    2.10
   0  -8   8    4.80    2.60
   0  -8   8    4.30    3.30
   0  -8   8   -3.40    2.80
   0   9   0   -0.50    1.50
   0   9   0   -0.50    1.30
   0   9   0   -1.20    1.30
   0   9   0    0.20    1.40
   0   9   0   -1.00    1.70
   0  -9   0   -1.00    1.00
   0  -9   0    2.50    1.90
   0  -9   0   -1.40    0.80
   0   9   1    3.70    1.80
   0   9  -1    1.30    1.80
   0   9  -1    5.40    2.30
   0   9   1    3.20    2.10
   0   9   1    2.40    1.90
   0   9  -1    1.60    1.50
   0   9  -1    9.20    3.00
   0   9   1    4.60    2.10
   0   9   1    1.30    1.40
   0   9  -1    3.20    1.80
   0   9  -1    1.30    1.60
   0  -9  -1    1.60    1.00
   0  -9  -1    0.60    1.40
   0  -9  -1    8.20    2.40
   0  -9   1    1.70    1.70
   0  -9   1    1.10    1.60
   0  -9  -1    3.00    1.80
   0  -9   1    1.60    1.40
   0   9  -2   38.60    5.20
   0   9  -2   31.50    4.90
   0   9   2   32.60    4.30
   0   9  -2   30.40    4.50
   0   9   2   32.80    4.30
   0   9   2   28.10    4.50
   0   9   2   21.40    3.80
   0   9   2   29.80    4.40
   0   9  -2   22.00    3.90
   0   9  -2   34.90    5.00
   0  -9  -2   24.10    2.50
   0  -9   2   25.10    4.10
   0  -9  -2   28.00    4.20
   0  -9   2   26.70    4.00
   0  -9   2   34.00    5.20
   0  -9  -2   27.70    4.30
   0   9   3  161.68    8.60
   0   9   3  153.58    8.70
   0   9   3  151.98    9.20
   0   9  -3  179.38   10.60
   0   9  -3  153.18    9.70
   0   9  -3  162.28    9.50
   0   9   3  163.58    9.10
   0   9  -3  175.88    9.20
   0   9  -3  157.08    9.60
   0  -9   3  163.58   10.50
   0  -9   3  164.48    9.50
   0  -9  -3  160.38    7.50
   0  -9  -3  151.88    9.40
   0  -9   3  167.98    9.50
   0   9   4   12.70    3.10
   0   9   4   10.00    2.40
   0   9  -4   16.00    3.50
   0   9  -4   13.60    3.30
   0   9  -4   14.30    3.10
   0   9  -4   13.40    4.00
   0   9   4   16.30    3.50
   0   9   4   17.30    3.00
   0  -9   4   15.00    3.40
   0  -9   4   12.90    3.20
   0  -9  -4   18.40    2.70
   0  -9   4   14.50    3.70
   0  -9  -4   11.70    3.30
   0  -9   4   13.50    3.20
   0  -9  -4    9.70    2.40
   0   9  -5  150.98    9.70
   0   9   5  165.48    8.30
   0   9   5  160.18    8.30
   0   9  -5  152.28    8.60
   0   9   5  173.88   10.30
   0   9  -5  159.68    9.80
   0   9  -5  147.29    9.90
   0   9   5  153.78    9.00
   0   9   5  163.68    8.40
   0   9  -5  149.88   10.00
   0  -9   5  144.49    9.70
   0  -9   5  151.68   10.80
   0  -9   5  136.89    9.30
   0  -9  -5  156.28    8.50
   0  -9  -5  144.09    8.00
   0  -9   5  177.18   11.10
   0  -9  -5  158.38   10.00
   0   9   6    3.70    1.50
   0   9  -6    4.40    2.70
   0   9  -6    5.90    2.80
   0   9   6    9.00    2.50
   0   9  -6    4.10    2.90
   0   9   6    7.30    3.40
   0   9  -6    4.90    2.20
   0  -9  -6    3.30    1.90
   0  -9   6    1.50    2.40
   0  -9   6    0.50    2.20
   0  -9  -6    0.90    1.50
   0  -9   6    1.40    2.40
   0  -9   6    4.80    3.30
   0   9  -7    8.30    2.90
   0   9   7   10.90    3.30
   0   9   7   11.10    2.30
   0   9  -7   11.80    3.60
   0   9   7   17.20    3.30
   0   9   7   12.80    3.70
   0   9  -7   16.50    4.40
   0   9  -7    7.70    2.90
   0   9  -7   11.80    2.60
   0   9   7   13.60    2.30
   0  -9   7   14.60    4.70
   0  -9  -7    9.00    2.70
   0  -9   7   14.60    4.70
   0  -9   7   24.70    5.60
   0   9  -8   24.30    3.80
   0   9   8   34.80    5.10
   0   9   8   41.40    4.30
   0   9  -8   28.40    5.20
   0   9   8   24.20    4.80
   0   9  -8   34.40    3.30
   0   9  -8   31.10    3.60
   0   9   8   35.10    4.90
   0   9   8   19.10    4.10
   0  -9   8   36.00    6.00
   0  -9   8   23.80    5.70
   0  -9   8   41.20    5.70
   0  10   0  108.99    7.50
   0  10   0  106.69    7.50
   0  10   0  107.49    8.90
   0  10   0  108.09    7.50
   0  10   0  102.39    7.90
   0 -10   0  114.49    7.70
   0 -10   0  120.79    7.90
   0  10   1   52.69    4.90
   0  10  -1   49.20    6.30
   0  10   1   49.20    6.40
   0  10  -1   37.10    5.10
   0  10  -1   40.00    5.40
   0  10   1   42.80    4.60
   0  10   1   52.99    4.80
   0  10  -1   41.70    5.40
   0  10  -1   39.60    5.40
   0  10  -1   40.80    5.50
   0  10   1   48.70    5.10
   0 -10   1   37.30    5.30
   0 -10  -1   39.90    4.20
   0 -10  -1   44.70    3.60
   0 -10  -1   42.60    5.50
   0 -10   1   39.30    5.30
   0 -10  -1   46.90    6.40
   0  10  -2  157.58   10.50
   0  10  -2  176.78   10.50
   0  10  -2  161.78    9.90
   0  10   2  173.18   10.50
   0  10  -2  179.88   10.10
   0  10   2  154.78    9.30
   0  10  -2  167.08    9.60
   0  10   2  165.88    9.80
   0  10   2  152.78    9.30
   0  10   2  171.08    9.40
   0 -10   2  160.08   10.80
   0 -10  -2  163.58    9.50
   0 -10   2  167.58   10.10
   0 -10   2  160.78    9.50
   0 -10  -2  182.98    9.90
   0 -10  -2  169.18    7.70
   0  10  -3    0.10    1.60
   0  10   3    4.60    2.20
   0  10   3    0.10    1.90
   0  10  -3    4.40    2.70
   0  10   3    6.20    2.60
   0  10  -3    1.40    2.80
   0  10   3    1.10    2.20
   0  10  -3    6.40    2.80
   0  10  -3    4.40    2.20
   0  10   3    3.20    1.60
   0 -10   3    3.00    2.10
   0 -10   3    0.90    2.30
   0 -10   3    2.60    2.50
   0 -10  -3    3.10    2.00
   0 -10  -3    2.20    1.30
   0 -10  -3    5.60    2.50
   0  10   4   11.80    3.30
   0  10   4    9.10    2.80
   0  10  -4   15.40    3.80
   0  10  -4   14.70    3.60
   0  10  -4    8.30    3.30
   0  10   4   11.40    2.80
   0  10  -4   12.30    3.10
   0  10   4   12.40    2.80
   0  10  -4   15.20    4.20
   0 -10   4   10.30    3.00
   0 -10  -4    8.80    2.80
   0 -10  -4   15.00    2.60
   0 -10  -4    9.00    3.30
   0 -10   4   13.30    3.60
   0 -10   4   11.10    3.30
   0 -10   4   12.50    3.40
   0  10   5   12.00    2.80
   0  10  -5   11.20    2.80
   0  10   5   14.40    2.90
   0  10  -5   11.50    3.30
   0  10   5   12.80    3.50
   0  10  -5   16.20    3.90
   0  10  -5   17.10    4.10
   0  10  -5   16.20    3.90
   0 -10  -5   15.80    2.90
   0 -10   5   15.80    4.00
   0 -10   5   18.80    4.40
   0 -10   5   13.20    3.40
   0 -10  -5   15.50    3.70
   0 -10   5   16.40    4.10
   0  10   6   -1.50    2.10
   0  10  -6    2.00    2.00
   0  10  -6   -2.40    2.50
   0  10  -6    0.60    2.60
   0  10  -6    1.50    2.80
   0  10  -6   -0.10    2.70
   0  10   6    0.30    1.20
   0  10   6   -1.50    1.30
   0  10   6    5.00    2.70
   0 -10   6   -0.20    2.20
   0 -10   6   -2.40    2.50
   0 -10   6    2.70    2.00
   0 -10  -6    0.00    1.50
   0 -10   6    3.90    2.80
   0 -10  -6   -2.20    1.60
   0  10  -7    1.60    1.90
   0  10   7    2.10    1.60
   0  10  -7    0.60    2.70
   0  10   7    0.30    2.20
   0  10  -7   -0.40    2.60
   0  10  -7    2.90    2.70
   0  10  -7   -2.60    2.60
   0  10   7    0.70    2.70
   0  10   7   -1.70    1.60
   0  10   7    0.90    2.20
   0  10   7    2.40    1.90
   0 -10   7    4.80    1.90
   0 -10  -7    2.30    1.90
   0 -10   7    1.00    2.50
   0 -10   7   -6.80    2.50
   0 -10   7    7.90    3.70
   0  11   0    1.20    1.60
   0  11   0    0.50    2.20
   0  11   0   -0.70    1.90
   0  11   0    3.10    2.00
   0  11   0   -0.10    1.80
   0  11   0    0.10    2.20
   0 -11   0   -0.70    1.10
   0 -11   0    1.80    1.80
   0  11  -1    0.70    2.10
   0  11   1   -0.10    2.00
   0  11   1   -1.00    1.20
   0  11  -1   -2.60    1.70
   0  11  -1    2.50    2.00
   0  11   1   -0.70    1.20
   0  11  -1   -0.50    1.60
   0  11   1    0.70    1.70
   0  11   1    0.70    2.30
   0  11  -1    0.20    2.50
   0  11  -1    0.80    1.80
   0 -11  -1    1.00    2.30
   0 -11  -1    0.10    1.80
   0 -11   1    1.70    1.70
   0 -11  -1   -0.50    0.90
   0 -11   1    0.00    1.10
   0 -11  -1   -0.70    1.00
   0  11   2   41.30    5.40
   0  11  -2   36.00    5.70
   0  11   2   55.19    7.00
   0  11   2   43.70    5.60
   0  11  -2   47.60    6.20
   0  11   2   57.99    5.70
   0  11  -2   47.20    5.80
   0  11   2   52.19    5.50
   0  11  -2   40.60    6.20
   0  11  -2   46.40    6.80
   0 -11   2   43.80    5.50
   0 -11   2   55.99    6.90
   0 -11  -2   49.80    6.10
   0 -11  -2   43.90    3.60
   0 -11  -2   40.60    5.50
   0  11  -3   12.00    3.90
   0  11   3   19.40    4.40
   0  11   3   21.30    4.00
   0  11   3   23.70    4.50
   0  11   3   20.80    3.90
   0  11  -3   21.70    4.00
   0  11   3   19.30    3.90
   0  11  -3   17.00    3.90
   0  11  -3   14.90    4.10
   0 -11  -3   18.70    3.80
   0 -11   3   25.40    4.50
   0 -11   3   24.20    5.00
   0 -11  -3   22.80    3.00
   0 -11   3   21.50    4.50
   0 -11  -3   18.60    3.80
   0  11   4    4.90    2.00
   0  11  -4   13.90    3.90
   0  11   4    6.90    2.40
   0  11  -4    3.00    2.40
   0  11   4    0.30    1.70
   0  11  -4    7.50    2.90
   0  11  -4    5.70    2.80
   0  11   4    6.80    2.70
   0  11  -4    6.20    2.90
   0  11   4    7.40    2.90
   0 -11   4    4.80    2.40
   0 -11  -4    3.40    1.80
   0 -11   4    6.50    2.60
   0 -11  -4    6.20    2.30
   0 -11   4    7.60    2.90
   0 -11   4    4.30    3.10
   0 -11  -4    3.90    1.70
   0  11  -5   15.90    4.60
   0  11   5   11.70    3.10
   0  11  -5   12.90    3.50
   0  11  -5   15.60    4.30
   0  11   5   18.00    4.00
   0  11   5   16.60    3.90
   0  11  -5   14.80    4.10
   0  11  -5   15.10    4.10
   0  11   5   15.50    3.20
   0 -11   5   19.50    4.60
   0 -11  -5   18.10    4.20
   0 -11   5   18.30    4.00
   0 -11   5   11.60    4.40
   0 -11  -5   15.70    2.90
   0 -11  -5   16.70    3.90
   0 -11   5   16.40    4.00
   0  11  -6    3.80    2.90
   0  11   6    3.20    2.40
   0  11  -6    2.90    2.20
   0  11  -6    1.90    2.60
   0  11   6    0.40    1.80
   0  11  -6    0.00    3.10
   0  11   6   -1.60    1.50
   0  11   6    4.80    2.30
   0  11  -6    4.70    3.30
   0  11   6   -1.00    2.30
   0 -11   6    2.50    2.90
   0 -11   6    0.70    2.80
   0 -11   6   -2.10    2.50
   0 -11  -6   -1.90    1.70
   0 -11   6    3.70    2.10
   0  11  -7    5.90    2.70
   0  11   7    8.40    2.60
   0  11   7    6.00    2.40
   0  11   7    3.80    3.50
   0  11   7   12.20    3.50
   0  11  -7    5.90    6.90
   0  11   7   11.80    3.70
   0  11  -7    0.10    3.10
   0 -11   7    6.80    3.20
   0 -11   7    3.80    3.10
   0  12   0   16.10    3.90
   0  12   0   13.30    3.80
   0  12   0   12.40    3.40
   0  12   0   16.50    4.10
   0  12   0   15.90    3.90
   0  12   0   16.90    4.00
   0 -12   0   12.30    3.30
   0 -12   0   10.60    3.10
   0 -12   0   17.00    3.00
   0  12   1    5.30    2.60
   0  12  -1    1.10    2.40
   0  12   1    7.50    3.20
   0  12   1    5.20    2.60
   0  12  -1    1.20    2.00
   0  12  -1    0.80    2.20
   0  12  -1    1.60    1.80
   0  12  -1    5.90    2.90
   0  12  -1    0.40    2.20
   0  12   1    5.60    2.30
   0  12   1    7.30    3.20
   0  12   1    7.30    3.20
   0 -12   1    5.10    2.40
   0 -12  -1    3.60    2.40
   0 -12  -1    5.80    1.70
   0 -12  -1    3.50    2.50
   0 -12   1    9.70    2.80
   0  12   2   68.29    7.10
   0  12   2   57.59    5.90
   0  12  -2   67.79    8.20
   0  12   2   60.19    5.60
   0  12  -2   62.09    8.00
   0  12  -2   62.39    6.30
   0  12   2   57.29    6.00
   0  12   2   57.49    5.90
   0  12  -2   65.19    6.70
   0  12  -2   56.69    6.00
   0  12   2   61.29    6.30
   0 -12   2   70.19    6.40
   0 -12  -2   58.59    4.30
   0 -12   2   61.49    7.70
   0 -12  -2   60.89    7.00
   0 -12  -2   56.59    5.80
   0  12   3   -0.10    1.60
   0  12   3   -0.80    2.00
   0  12  -3    1.30    2.10
   0  12  -3   -0.30    3.10
   0  12   3    3.30    2.40
   0  12  -3    4.40    2.20
   0  12  -3    2.70    2.80
   0  12  -3    0.50    1.80
   0  12   3   -1.20    1.80
   0  12   3    8.40    3.50
   0 -12  -3    4.00    2.40
   0 -12  -3    2.90    1.40
   0 -12   3    6.40    2.40
   0 -12  -3    6.40    2.70
   0 -12   3    3.20    2.00
   0  12   4   -2.50    2.10
   0  12  -4   -0.20    2.40
   0  12  -4   -0.10    1.80
   0  12  -4   -3.70    1.50
   0  12   4   -2.60    2.10
   0  12   4    2.60    1.90
   0  12  -4    0.60    3.00
   0  12   4    0.70    1.30
   0  12  -4    2.90    2.50
   0  12   4   -1.90    1.80
   0  12   4    0.40    1.70
   0 -12   4   -0.60    1.80
   0 -12   4   -0.90    2.20
   0 -12   4   -1.00    2.50
   0 -12  -4   -0.80    1.30
   0 -12  -4   -2.30    1.80
   0 -12   4    2.70    2.10
   0  12  -5    2.00    2.20
   0  12  -5    0.70    3.10
   0  12  -5   -1.20    2.60
   0  12  -5    2.30    3.00
   0  12  -5    4.00    2.50
   0  12   5    5.90    3.20
   0  12   5    5.20    1.70
   0  12   5    3.70    2.30
   0  12   5    0.60    2.30
   0  12   5   -2.40    1.90
   0  12   5   -1.20    2.30
   0 -12   5    0.90    2.30
   0 -12  -5    2.70    2.80
   0 -12   5    1.70    1.90
   0 -12  -5    0.50    1.80
   0 -12   5    3.30    2.70
   0 -12  -5    3.20    1.50
   0 -12   5   -0.40    2.70
   0  12  -6   -0.30    3.10
   0  12  -6    4.80    4.00
   0  12   6   -0.20    2.30
   0  12   6   -1.40    2.60
   0  12   6   -2.00    1.90
   0  12  -6    4.90    3.60
   0  12  -6   -0.90    2.20
   0  12   6    1.40    2.40
   0  12  -6   -0.80    2.90
   0 -12   6   -0.40    3.40
   0 -12   6    2.80    3.20
   0 -12   6    2.70    3.10
   0 -12   6    1.20    2.00
   0 -12  -6    1.30    2.00
   0 -12  -6   -2.40    2.00
   0  13   0    1.20    2.10
   0  13   0   -1.00    1.80
   0  13   0    0.50    1.90
   0  13   0   -1.30    2.20
   0  13   0    2.20    1.90
   0  13   0   -4.00    1.60
   0 -13   0   -1.30    1.10
   0 -13   0    1.30    1.90
   0  13   1    2.70    2.70
   0  13  -1    0.80    2.70
   0  13   1   -0.40    2.20
   0  13  -1    3.00    2.00
   0  13   1    3.40    2.60
   0  13   1    2.40    2.70
   0  13  -1    0.10    2.40
   0  13  -1    5.90    2.90
   0  13   1   -0.70    1.60
   0  13   1    2.10    2.20
   0  13  -1   -0.10    1.50
   0  13  -1   -1.70    1.80
   0 -13   1    3.60    2.20
   0 -13   1    2.80    2.10
   0 -13  -1    1.20    1.80
   0 -13  -1    0.20    1.40
   0  13   2   -0.50    2.50
   0  13   2    2.80    3.00
   0  13  -2    0.10    2.60
   0  13   2    6.50    3.40
   0  13  -2    2.80    3.50
   0  13   2    2.40    1.80
   0  13  -2    3.00    2.90
   0  13  -2    2.00    2.70
   0  13  -2    0.80    2.20
   0  13   2   -0.90    2.20
   0 -13   2    2.20    2.00
   0 -13  -2    3.40    1.50
   0 -13  -2    1.40    1.60
   0 -13   2    4.80    3.30
   0 -13  -2   -0.30    1.50
   0  13   3    1.00    2.30
   0  13  -3    2.00    2.80
   0  13   3    3.00    2.40
   0  13  -3    1.00    2.30
   0  13   3   -0.70    1.90
   0  13   3    0.50    2.00
   0  13  -3    0.10    1.80
   0  13   3   -1.30    1.60
   0  13   3    0.30    3.00
   0  13  -3    2.20    1.90
   0  13  -3    4.20    3.60
   0 -13  -3    2.80    2.40
   0 -13   3    0.80    2.60
   0 -13  -3    5.10    2.80
   0 -13  -3    4.10    1.40
   0 -13   3    0.60    2.10
   0  13   4   -2.00    1.80
   0  13   4   -2.60    2.20
   0  13   4    3.30    2.80
   0  13   4    0.70    1.50
   0  13   4   -0.70    1.60
   0  13  -4   -1.30    2.90
   0  13  -4   -0.50    3.10
   0  13  -4    5.60    3.30
   0  13  -4   -1.30    2.20
   0  13  -4   -0.70    2.90
   0 -13   4    0.00    2.10
   0 -13   4    0.30    2.30
   0 -13   4   -1.40    1.70
   0 -13  -4    2.50    2.50
   0 -13  -4    1.70    1.40
   0  13   5   -0.80    1.90
   0  13  -5   -0.60    2.90
   0  13  -5   -0.90    2.90
   0  13   5    1.50    2.70
   0  13  -5    8.20    4.30
   0  13   5    0.60    2.50
   0  13   5    4.00    3.20
   0  13  -5    5.40    2.70
   0  13  -5    1.80    3.40
   0  13   5    2.30    3.10
   0  13   5   -2.40    3.00
   0 -13   5    5.00    3.60
   0 -13   5   -2.90    2.40
   0 -13   5   -1.30    2.40
   0 -13  -5    7.30    2.90
   0 -13  -5    1.60    1.50
   0 -13   5    2.80    2.80
   0  14   0    3.10    2.80
   0  14   0    2.10    2.60
   0  14   0   -0.70    1.80
   0  14   0    1.70    2.60
   0  14   0   -1.80    2.00
   0  14   0    0.90    2.80
   0 -14   0    1.20    2.00
   0 -14   0    1.60    2.30
   0 -14   0   -0.60    2.40
   0  14   1   10.40    3.90
   0  14  -1   14.10    3.70
   0  14  -1    9.40    3.70
   0  14  -1   15.40    3.60
   0  14   1   11.70    3.90
   0  14   1    8.90    3.10
   0  14   1    4.90    3.50
   0  14   1   11.50    3.30
   0  14  -1    9.10    3.20
   0  14  -1    5.40    3.80
   0  14   1   11.40    3.70
   0  14  -1   10.20    5.70
   0 -14   1   12.90    3.80
   0 -14  -1   10.20    2.50
   0 -14   1   14.90    3.70
   0 -14  -1    7.80    2.90
   0  14  -2    2.70    2.00
   0  14   2   -2.60    1.80
   0  14  -2    6.50    3.90
   0  14   2    3.70    2.70
   0  14   2    1.90    2.00
   0  14   2    0.00    1.60
   0  14  -2   -2.60    2.00
   0  14  -2   -1.40    2.30
   0  14   2    3.40    2.60
   0 -14   2    0.90    2.70
   0 -14  -2    2.30    1.40
   0 -14   2    6.60    3.00
   0  14  -3    0.10    2.50
   0  14  -3    3.70    2.90
   0  14   3    2.80    2.70
   0  14   3    8.20    2.80
   0  14   3   -0.60    2.50
   0  14   3    3.80    2.80
   0  14   3    8.20    3.20
   0  14   3    3.90    3.70
   0  14  -3    5.30    3.30
   0  14  -3    1.70    1.80
   0  14  -3    2.30    2.70
   0 -14   3    2.40    2.40
   0 -14   3    2.30    2.20
   0 -14  -3    5.40    2.80
   0 -14  -3    2.60    1.40
   0  14   4   -0.60    2.90
   0  14   4    1.10    1.90
   0  14  -4   -2.90    2.20
   0  14  -4    3.30    3.80
   0  14   4    1.00    2.20
   0  14  -4    4.60    2.70
   0  14  -4   -2.20    3.00
   0  14  -4   -7.10    2.90
   0  14   4   -2.30    1.70
   0  14   4    2.10    3.10
   0  14   4   -1.20    1.80
   0 -14  -4    4.70    2.50
   0 -14   4    0.70    2.60
   0 -14  -4    1.20    1.40
   0 -14   4   -0.20    2.30
   0 -14   4    1.00    3.20
   0  14  -5   -8.20    3.00
   0  14   5   -3.70    2.90
   0  14  -5    0.00    2.90
   0  14  -5   -4.20    1.90
   0  14  -5   -4.20    3.00
   0  14   5    4.80    2.50
   0  14  -5    0.80    3.80
   0  14   5    1.50    2.50
   0  14   5    1.50    3.20
   0 -14   5    0.80    3.10
   0 -14   5    4.20    2.60
   0 -14  -5   -0.70    1.70
   0  15   0    1.60    3.00
   0  15   0    0.20    2.10
   0  15   0    5.90    2.60
   0  15   0    0.40    3.10
   0  15   0   -0.20    2.80
   0  15   0    2.50    2.20
   0 -15   0    1.40    1.80
   0 -15   0    1.30    2.40
   0  15   1   13.80    4.50
   0  15   1   12.70    4.40
   0  15   1   18.20    4.70
   0  15  -1   16.20    3.90
   0  15  -1   12.80    3.80
   0  15  -1    9.70    4.30
   0  15  -1   11.70    4.30
   0  15   1   10.90    4.70
   0  15   1   10.80    4.10
   0  15  -1   13.70    3.80
   0  15   1   11.70    3.40
   0 -15  -1   13.20    3.00
   0 -15  -1   11.40    3.40
   0 -15   1   12.00    3.80
   0 -15   1   13.20    4.10
   0  15   2    6.20    2.90
   0  15  -2   16.20    4.30
   0  15   2    7.70    3.30
   0  15   2   12.40    4.30
   0  15  -2    6.50    4.20
   0  15  -2   17.50    4.80
   0  15   2    6.70    3.10
   0  15   2    9.30    3.40
   0  15  -2   14.80    4.10
   0  15  -2    9.60    3.00
   0  15   2   14.10    4.60
   0 -15  -2    2.90    2.90
   0 -15   2   16.10    3.70
   0 -15  -2    9.80    2.30
   0 -15   2    6.60    2.80
   0  15   3    3.10    3.50
   0  15   3   10.80    3.70
   0  15  -3    0.50    2.20
   0  15   3   -0.90    2.70
   0  15  -3   -2.20    1.90
   0  15   3    1.90    3.30
   0  15  -3    3.10    3.80
   0  15  -3   -1.20    3.90
   0  15  -3    3.50    3.00
   0 -15   3   -0.10    2.40
   0 -15  -3    0.10    1.50
   0  15  -4    5.90    3.40
   0  15  -4    4.80    5.10
   0  15  -4   -5.90    3.70
   0  15   4   13.00    4.10
   0  15  -4    7.80    4.60
   0  15   4   -0.70    3.50
   0  15   4   14.70    4.60
   0  15   4    5.90    2.90
   0  15   4    7.20    2.80
   0 -15  -4   10.50    2.40
   0 -15   4   12.70    4.10
   0 -15   4    2.60    4.10
   0  16   0   13.90    4.90
   0  16   0   13.80    4.10
   0  16   0   13.60    4.50
   0  16   0    4.70    2.50
   0 -16   0   13.50    3.30
   0  16   1   27.70    5.40
   0  16  -1   41.90    6.50
   0  16  -1   29.50    6.20
   0  16  -1   27.70    6.20
   0  16   1   27.40    6.10
   0  16   1   35.20    6.20
   0  16   1   34.00    6.50
   0 -16   1   36.40    6.30
   0 -16   1   37.50    5.20
   0 -16  -1   40.90    4.80
   0  16   2   11.80    4.00
   0  16  -2   -2.70    3.90
   0  16   2    6.80    3.00
   0  16  -2    5.00    3.80
   0  16   2   13.60    4.30
   0  16   2   10.80    5.00
   0  16  -2    8.40    4.30
   0 -16  -2    4.60    2.00
   0 -16   2   -3.30    4.20
  -1   0   9   -0.80    2.30
  -1   0   9   -0.20    2.50
  -1   0   9    2.40    1.00
  -1   0   9   -1.40    1.90
   1   0  -8  208.68    7.50
  -1   0   8  209.68   10.40
  -1   0   8  232.78   12.90
   1   0  -8  201.68    7.40
  -1   0   8  212.98   12.00
  -1   0   8  206.18    8.20
  -1   0   7    0.10    1.20
   1   0  -7   -0.10    0.70
  -1   0   7   -1.30    1.50
  -1   0   7    0.40    0.90
  -1   0   7   -0.30    0.50
   1   0  -7    0.50    0.60
   1   0  -6    5.80    1.20
  -1   0   6    5.70    1.70
  -1   0   6    4.70    2.60
   1   0  -6    4.90    1.20
  -1   0   6    4.70    2.10
  -1   0   6    4.70    1.10
   1   0  -5    0.10    0.70
   1   0  -5   -0.10    0.60
  -1   0   5   -0.90    0.70
  -1   0   5    0.60    1.60
  -1   0   5    0.10    0.60
  -1   0   4  675.93   22.00
   1   0  -4  707.33   21.90
  -1   0   4  635.94   21.90
  -1   0   4  687.23   24.30
  -1   0   4  712.13   22.00
   1   0  -3    0.80    0.60
  -1   0   3    0.70    1.30
  -1   0   3   -0.30    0.60
  -1   0   3    0.80    0.50
   1   0  -3    0.70    0.60
  -1   0   3    0.40    0.60
  -1   0   3   -0.10    0.50
   1   0  -2  225.08    7.30
   1   0  -2  219.98    7.80
  -1   0   2  220.88    7.80
  -1   0   2  222.68    7.30
   1   0  -2  225.08    7.30
  -1   0   2  233.68    8.60
  -1   0   1   -0.30    0.50
   1   0  -1    0.40    0.50
  -1   0   1    0.50    0.30
   1   0  -1   -0.30    0.20
   1   0  -1   -0.20    0.30
  -1   0  -1   -0.10    0.70
   1   0   1    0.10    0.20
  -1   0  -1    0.90    0.90
   1   0   1   -0.20    0.70
   1   0   1    0.20    0.60
  -1   0  -1   -0.10    0.20
   1   0   1    0.00    0.60
   1   0   2 1909.51   59.29
   1   0   2 1888.81   58.59
  -1   0  -3    0.50    0.60
   1   0   3   -1.20    0.70
  -1   0  -3    0.00    1.30
   1   0   3    0.80    1.40
  -1   0  -3    0.70    0.80
  -1   0  -4   21.80    2.20
   1   0   4   21.60    2.70
   1   0   4   22.30    2.60
   1   0   4   22.70    3.30
  -1   0  -4   20.80    3.20
   1   0   5    2.90    1.70
   1   0   5   -0.70    1.00
  -1   0  -5   -1.40    0.70
   1   0   5   -0.40    1.10
  -1   0  -5    0.20    0.90
   1   0   6  187.08    8.50
   1   0   6  192.38   10.70
   1   0   6  191.48    9.40
  -1   0  -6  185.98    8.20
   1   0   7    0.40    1.20
   1   0   7   -0.70    1.90
  -1   0  -7    1.20    1.20
   1   0   7   -0.30    1.70
  -1   0  -8    0.30    1.30
   1   0   8    0.20    1.10
  -1   0  -8    0.20    1.20
   1   0   8    0.00    1.80
   1   0   8    5.10    2.80
   1   0   9   -0.80    2.90
   1   0   9    1.40    2.10
   1   0   9    1.20    2.40
  -1   0  -9    1.10    1.70
   1   0   9   -0.10    1.30
   1   1  -9    6.90    1.20
  -1   1   9    6.30    2.80
   1   1  -9    4.50    0.90
  -1   1   9    3.90    2.30
  -1   1   9   -1.00    2.20
  -1  -1   9    2.40    2.30
  -1  -1   9    6.30    3.70
  -1  -1   9    6.10    1.60
  -1   1   8   15.60    1.50
  -1   1   8   16.70    2.80
   1   1  -8   12.80    1.90
  -1   1   8   13.60    4.30
   1   1  -8   12.80    1.90
  -1   1   8   17.60    4.10
  -1  -1   8   17.80    4.70
  -1  -1   8   13.00    2.10
  -1  -1   8   15.10    3.30
  -1   1   7   -2.70    1.50
  -1   1   7    0.40    0.70
  -1   1   7    1.50    1.20
  -1   1   7    0.50    1.90
  -1   1   7    0.20    0.70
   1   1  -7    0.80    0.90
   1   1  -7   -1.40    0.70
   1  -1  -7   -0.10    0.30
  -1  -1   7   -0.50    1.20
  -1  -1   7   -2.40    1.80
  -1  -1   7    2.20    1.40
   1   1  -6   95.09    4.90
  -1   1   6  108.69    6.90
  -1   1   6   99.09    4.40
   1   1  -6  102.99    5.20
  -1   1   6   98.49    5.20
  -1   1   6   99.59    4.70
  -1   1   6  104.59    7.20
   1  -1  -6  101.99    4.10
  -1  -1   6   89.49    5.00
  -1  -1   6  114.89    6.20
  -1  -1   6  103.89    7.50
   1  -1  -6   98.19    4.10
  -1  -1   6  100.99    4.40
  -1   1   5   18.70    3.30
  -1   1   5   16.40    1.60
  -1   1   5   17.00    1.90
   1   1  -5   18.70    2.20
  -1   1   5   15.10    1.80
   1  -1  -5   16.50    1.30
  -1  -1   5   12.90    1.90
   1  -1  -5   15.10    1.40
  -1  -1   5   16.20    3.30
  -1  -1   5   13.30    2.10
  -1  -1   5   14.80    1.50
  -1   1   4  238.48    8.80
   1   1  -4  230.78    8.50
  -1   1   4  208.28    7.80
   1   1  -4  235.48    8.70
  -1   1   4  242.08   10.40
  -1   1   4  236.38    8.10
   1   1  -4  234.68    8.80
  -1  -1   4  239.28    8.80
  -1  -1   4  255.07   10.90
  -1  -1   4  236.58    8.50
   1  -1  -4  237.18    7.90
   1   1  -3   55.79    2.90
  -1   1   3   54.49    3.00
   1   1  -3   54.19    2.80
  -1   1   3   56.69    3.70
   1   1  -3   57.59    3.00
  -1   1   3   59.59    2.30
  -1  -1   3   53.99    2.80
  -1  -1   3   57.89    4.00
  -1  -1   3   57.39    3.00
   1  -1  -3   56.09    2.20
  -1  -1   3   54.79    3.00
  -1  -1   3   57.39    3.10
  -1   1   2  566.04   17.30
  -1   1   2  570.94   18.60
   1   1  -2  576.64   17.50
   1   1  -2  553.74   18.10
   1   1  -2  571.94   18.10
   1   1  -2  558.04   17.50
  -1   1   2  563.44   18.50
   1   1  -2  580.04   18.20
  -1  -1   2  562.94   18.10
  -1  -1   2  575.34   18.10
  -1  -1   2  561.84   18.00
  -1  -1   2  558.44   18.20
  -1   1   1  106.49    3.90
   1   1  -1  104.19    4.00
  -1   1   1  103.99    3.50
   1   1  -1  102.29    4.00
  -1   1   1  102.49    3.70
   1   1  -1  102.79    4.00
   1   1  -1  102.09    3.90
  -1  -1   1  107.59    4.00
   1  -1  -1  103.69    3.90
  -1  -1   1  103.39    4.00
   1  -1  -1  104.99    3.50
  -1  -1   1   98.09    4.00
  -1   1   0  136.89    4.90
   1   1   0  139.29    4.90
   1   1   0  144.69    4.80
   1   1   0  130.29    4.90
   1   1   0  128.59    4.90
  -1   1   0  132.59    5.00
  -1  -1   0  138.19    4.90
  -1  -1   0  139.99    5.00
   1  -1   0  135.49    4.90
  -1  -1   0  141.39    4.80
  -1  -1   0  140.49    5.00
   1  -1   0  137.19    4.50
   1   1   1   14.90    1.70
  -1   1  -1   14.40    1.60
  -1   1  -1   12.30    1.60
  -1   1  -1   12.90    1.50
   1   1   1   13.60    1.40
   1   1   1   12.70    1.40
   1   1   1   11.80    1.50
   1   1   1   12.30    1.10
   1  -1   1   18.10    1.90
   1  -1   1   13.20    1.50
  -1  -1  -1   11.20    1.50
   1  -1   1   14.90    1.60
  -1  -1  -1   11.40    1.20
  -1   1  -2 2816.02  143.79
   1   1   2 2584.14   82.59
   1   1   2 2542.85  128.49
  -1   1  -2 2565.94   83.29
  -1  -1  -2 2559.94   82.49
   1  -1   2 2690.83  139.19
  -1  -1  -2 2817.92  132.89
   1  -1   2 2585.84   83.39
   1   1   3  132.89    5.90
  -1   1  -3  136.19    5.70
   1   1   3  140.09    5.80
  -1   1  -3  142.79    7.10
  -1   1  -3  136.59    6.20
  -1  -1  -3  138.09    6.80
   1  -1   3  140.99    6.10
   1  -1   3  139.89    6.50
  -1  -1  -3  132.19    5.70
   1   1   4   27.10    2.40
  -1   1  -4   30.10    1.90
   1   1   4   27.80    1.60
  -1   1  -4   24.20    2.80
  -1   1  -4   30.50    2.00
   1   1   4   26.00    3.50
   1   1   4   24.20    2.50
   1  -1   4   31.20    4.20
  -1  -1  -4   26.40    3.60
  -1  -1  -4   26.30    2.30
   1  -1   4   27.10    2.80
   1  -1   4   23.80    2.80
  -1   1  -5   24.60    2.90
   1   1   5   23.10    2.70
   1   1   5   25.50    3.10
   1   1   5   34.00    4.40
   1   1   5   21.70    1.20
   1   1   5   22.60    1.20
   1  -1   5   27.30    3.50
  -1  -1  -5   21.60    2.30
   1  -1   5   17.30    2.60
   1  -1   5   33.50    4.70
  -1  -1  -5   19.30    3.60
   1   1   6    0.40    1.20
  -1   1  -6    1.20    1.40
   1   1   6    1.20    1.70
   1   1   6   -0.20    1.20
   1  -1   6   -1.20    1.40
   1  -1   6    1.30    1.30
  -1  -1  -6   -0.30    0.90
   1  -1   6   -0.70    1.10
   1   1   7    5.40    2.50
   1   1   7    2.10    1.60
  -1   1  -7    2.10    1.50
  -1   1  -7    3.50    1.60
   1  -1   7    3.90    1.70
   1  -1   7   -1.20    1.90
  -1  -1  -7    3.10    1.30
   1  -1   7   -1.30    2.00
  -1   1  -8    4.60    1.90
   1   1   8    2.10    2.20
  -1   1  -8    3.20    1.60
   1   1   8    6.70    2.60
   1   1   8    5.70    1.80
  -1  -1  -8    1.70    1.30
   1  -1   8    2.50    1.70
   1  -1   8    0.90    2.10
   1  -1   8    9.60    3.10
  -1  -1  -8    5.40    1.60
   1   1   9    1.30    2.70
   1   1   9    0.90    3.00
  -1   1  -9    2.20    1.60
  -1   1  -9    1.30    1.40
   1   1   9    1.10    2.70
   1   1   9    3.10    1.50
   1  -1   9    4.30    3.00
  -1  -1  -9    2.40    1.20
   1  -1   9    3.90    1.80
  -1  -1  -9    2.40    1.40
   1  -1   9    1.00    2.70
  -1   2   9    5.50    2.90
  -1   2   9    0.10    2.00
   1   2  -9    3.60    1.30
  -1   2   9    6.40    2.30
  -1  -2   9    4.70    2.90
  -1  -2   9    4.60    3.00
  -1  -2   9    5.20    1.80
  -1   2   8    8.30    2.80
   1   2  -8    8.20    1.90
  -1   2   8    4.10    1.70
   1   2  -8    6.80    1.80
  -1   2   8    2.70    2.40
  -1   2   8    7.00    1.10
  -1  -2   8    5.20    3.50
  -1  -2   8    3.70    2.50
  -1  -2   8    7.40    1.80
   1   2  -7    1.30    1.30
  -1   2   7    0.80    0.50
  -1   2   7    0.70    1.90
  -1   2   7    2.40    2.10
   1   2  -7    2.40    1.40
  -1   2   7    1.30    1.00
  -1   2   7    3.60    1.60
  -1  -2   7    1.30    1.80
  -1  -2   7    2.60    1.40
  -1  -2   7    1.90    1.70
  -1   2   6   84.09    3.70
   1   2  -6   92.69    4.90
  -1   2   6   83.19    6.20
  -1   2   6   88.69    4.60
  -1   2   6   86.09    4.50
   1   2  -6   82.69    5.10
  -1   2   6   88.29    6.30
  -1  -2   6   93.19    7.00
  -1  -2   6   88.59    4.10
  -1  -2   6   85.69    5.00
   1  -2  -6   85.39    3.10
   1  -2  -6   83.69    3.10
  -1  -2   6   88.59    5.70
   1   2  -5    0.40    0.90
  -1   2   5   -0.70    0.70
  -1   2   5    0.60    0.60
   1   2  -5   -0.10    0.90
  -1   2   5    3.30    1.60
   1   2  -5    1.60    0.80
  -1   2   5    0.50    0.80
  -1  -2   5    0.90    0.70
  -1  -2   5    0.50    1.10
  -1  -2   5    2.30    1.90
  -1  -2   5    1.20    1.00
   1  -2  -5    0.90    0.50
  -1   2   4    2.00    1.40
  -1   2   4    3.10    0.70
   1   2  -4    2.30    0.90
  -1   2   4    0.40    1.10
  -1   2   4    1.50    0.50
   1   2  -4    1.50    1.10
   1   2  -4    2.20    1.10
   1  -2  -4    2.40    0.60
  -1  -2   4    1.40    1.20
  -1  -2   4    2.70    0.90
  -1  -2   4    2.00    1.80
  -1  -2   4    0.70    1.10
   1   2  -3   39.80    2.70
   1   2  -3   36.30    2.20
  -1   2   3   36.80    2.80
   1   2  -3   33.80    2.30
  -1   2   3   35.10    3.00
  -1   2   3   40.40    1.90
   1   2  -3   37.90    2.40
   1   2  -3   35.50    2.70
   1  -2  -3   34.60    2.90
  -1  -2   3   35.10    3.20
  -1  -2   3   39.40    2.70
  -1  -2   3   42.60    2.50
   1   2  -2   -0.10    0.90
   1   2  -2    0.70    0.90
  -1   2   2    1.50    0.60
   1   2  -2    0.90    1.10
  -1   2   2    0.30    0.80
   1   2  -2    1.50    0.90
  -1   2   2    0.20    0.70
  -1   2   2    0.90    0.60
  -1  -2   2    1.50    1.10
   1  -2  -2    2.00    0.90
  -1  -2   2    0.70    1.00
  -1  -2   2    3.20    1.30
   1  -2  -2    1.30    1.10
  -1  -2   2    2.80    1.30
  -1  -2   2    0.90    0.80
   1  -2  -2    1.70    0.60
   1   2  -1   22.50    2.00
  -1   2   1   22.30    1.60
   1   2  -1   21.50    1.90
  -1   2   1   23.30    1.10
   1   2  -1   22.10    2.10
  -1   2   1   21.50    1.70
   1   2  -1   22.20    1.80
  -1   2   1   22.80    1.50
   1   2  -1   23.90    2.00
  -1  -2   1   23.30    1.90
  -1  -2   1   22.00    1.80
  -1  -2   1   19.80    2.00
   1  -2  -1   23.60    1.80
  -1  -2   1   20.60    2.00
   1  -2  -1   22.10    1.10
  -1  -2   1   25.50    2.10
  -1  -2   1   23.70    2.00
   1  -2  -1   21.10    1.50
   1   2   0  223.58    7.90
  -1   2   0  231.48    8.40
   1   2   0  239.18    8.20
   1   2   0  227.08    8.20
   1   2   0  231.58    8.10
   1   2   0  232.08    8.10
  -1   2   0  221.68    8.10
  -1   2   0  228.38    8.00
   1  -2   0  228.78    8.10
  -1  -2   0  234.08    8.20
  -1  -2   0  222.98    7.90
  -1  -2   0  224.08    8.10
   1  -2   0  224.28    7.90
  -1  -2   0  221.18    8.10
   1  -2   0  229.08    8.30
   1   2   1  152.18    6.00
   1   2   1  157.48    6.00
   1   2   1  152.58    6.10
  -1   2  -1  163.08    6.30
  -1   2  -1  154.78    6.60
   1   2   1  151.48    6.00
   1  -2   1  154.78    6.60
   1  -2   1  148.79    6.20
  -1  -2  -1  162.68    6.30
  -1  -2  -1  160.48    5.90
  -1  -2  -1  157.68    6.00
   1  -2   1  154.58    6.20
   1   2   2  270.17   10.10
   1   2   2  254.27    9.70
   1   2   2  246.38    9.20
  -1   2  -2  260.97    9.90
  -1   2  -2  249.58    8.70
   1   2   2  258.77    9.30
  -1   2  -2  274.07    9.90
  -1  -2  -2  260.37    8.70
  -1  -2  -2  255.47    9.70
   1  -2   2  265.37   10.30
   1  -2   2  248.28   10.10
  -1  -2  -2  256.87    9.30
   1  -2   2  256.17    9.70
   1   2   3   13.40    2.20
   1   2   3   13.40    1.80
   1   2   3   13.10    1.90
  -1   2  -3   12.00    2.00
  -1   2  -3   13.10    1.00
   1  -2   3   12.80    2.30
   1  -2   3   12.00    2.00
  -1  -2  -3   15.30    2.30
   1  -2   3   15.00    2.80
  -1  -2  -3   14.50    1.80
   1   2   4  224.08    8.90
  -1   2  -4  241.28    8.90
   1   2   4  196.48    8.90
   1   2   4  244.48   10.40
   1   2   4  234.48   10.50
  -1   2  -4  237.58    9.80
  -1   2  -4  232.08    8.90
  -1  -2  -4  223.48   10.30
  -1  -2  -4  229.28    8.80
   1  -2   4  224.68   10.20
   1  -2   4  218.08    9.50
   1  -2   4  249.48   11.20
  -1   2  -5  135.19    5.30
   1   2   5  134.19    6.30
   1   2   5  132.79    5.50
   1   2   5  133.29    6.80
   1   2   5  134.19    7.90
  -1   2  -5  129.99    6.80
   1   2   5  135.69    7.90
  -1   2  -5  144.49    5.40
  -1  -2  -5  145.29    7.00
   1  -2   5  134.79    6.90
   1  -2   5  138.59    8.40
  -1  -2  -5  144.39    8.20
   1  -2   5  142.09    7.70
   1   2   6   16.50    2.80
   1   2   6   12.00    3.00
   1   2   6   15.40    2.40
   1   2   6   11.20    3.30
  -1   2  -6   17.40    2.80
   1   2   6   17.10    1.40
   1   2   6   15.70    1.30
   1  -2   6   22.20    3.60
  -1  -2  -6   10.40    3.10
   1  -2   6   19.50    3.00
   1  -2   6   15.30    3.80
  -1  -2  -6   15.00    2.20
   1   2   7   -0.50    1.30
  -1   2  -7   -0.40    1.40
   1   2   7    2.80    1.40
   1   2   7    1.00    2.20
  -1   2  -7    1.10    1.50
   1   2   7    0.50    1.60
   1  -2   7    3.20    2.50
  -1  -2  -7    1.70    1.20
   1  -2   7    3.10    2.20
   1  -2   7    2.30    1.60
  -1   2  -8    8.50    2.40
   1   2   8    5.20    2.00
   1   2   8   10.80    1.90
   1   2   8    7.20    3.20
  -1   2  -8    5.10    1.90
   1   2   8    3.90    3.10
   1  -2   8    7.00    2.10
  -1  -2  -8    8.10    1.70
   1  -2   8   11.50    3.90
   1  -2   8   13.10    4.00
   1   2   9   -0.40    2.20
   1   2   9    4.50    2.70
   1   2   9   -1.30    2.20
   1   2   9    0.30    1.20
  -1   2  -9    5.30    2.00
  -1   2  -9   -2.20    1.60
   1  -2   9   -5.20    2.50
  -1  -2  -9   -1.30    0.80
   1  -2   9   -2.40    3.10
   1  -2   9    0.70    1.80
  -1  -2  -9    1.80    0.60
  -1   3   9   11.20    3.30
  -1   3   9    3.90    2.50
   1   3  -9    0.50    1.50
  -1  -3   9    4.90    2.10
  -1  -3   9    5.40    2.80
  -1   3   8    2.00    2.20
   1   3  -8   -0.60    1.40
  -1   3   8   -0.20    0.90
   1   3  -8    1.60    1.60
  -1   3   8   -0.10    2.30
  -1   3   8    0.50    1.40
  -1  -3   8    2.70    2.20
  -1  -3   8    1.50    2.20
  -1  -3   8    2.80    2.70
  -1   3   7   -0.70    1.70
  -1   3   7    1.30    0.40
   1   3  -7    1.20    1.30
  -1   3   7    1.20    0.50
   1   3  -7    0.00    1.20
  -1   3   7    2.30    1.90
  -1   3   7    1.20    1.10
  -1  -3   7    1.10    2.00
  -1  -3   7    2.10    1.40
  -1   3   6    3.70    2.00
  -1   3   6    3.80    1.90
   1   3  -6    3.90    1.40
   1   3  -6    5.70    1.90
   1   3  -6    3.40    1.40
  -1   3   6    4.70    0.80
  -1   3   6    3.00    1.20
  -1  -3   6    5.70    2.20
  -1  -3   6    2.30    1.50
  -1  -3   6    1.20    2.20
  -1   3   5   32.90    2.20
  -1   3   5   34.60    4.20
   1   3  -5   29.30    3.00
   1   3  -5   30.20    2.30
   1   3  -5   31.30    3.10
  -1   3   5   33.60    3.50
  -1  -3   5   28.80    2.40
  -1  -3   5   28.90    4.30
  -1  -3   5   31.30    3.30
  -1  -3   5   28.20    2.90
   1  -3  -5   32.50    1.70
   1   3  -4   40.50    2.80
   1   3  -4   38.70    2.70
  -1   3   4   40.10    2.20
  -1   3   4   34.30    2.10
   1   3  -4   39.20    3.10
   1   3  -4   38.40    3.20
  -1   3   4   40.90    2.20
  -1   3   4   40.40    3.40
  -1   3   4   39.40    3.40
  -1  -3   4   47.30    4.40
   1  -3  -4   37.60    3.30
  -1  -3   4   41.70    2.80
  -1  -3   4   34.60    3.00
   1  -3  -4   39.50    2.10
  -1  -3   4   40.20    3.60
   1   3  -3   -0.10    0.90
   1   3  -3   -0.10    0.70
  -1   3   3    0.70    0.90
  -1   3   3   -0.60    0.60
   1   3  -3   -1.20    0.80
   1   3  -3   -1.00    0.90
  -1   3   3    0.30    0.70
  -1  -3   3   -1.30    1.10
   1  -3  -3    0.10    0.60
  -1  -3   3   -1.00    0.80
   1  -3  -3    0.00    0.80
  -1  -3   3    1.80    1.10
   1  -3  -3    1.00    1.00
  -1   3   2  142.29    6.20
   1   3  -2  138.19    6.20
   1   3  -2  137.99    6.30
  -1   3   2  141.99    5.50
   1   3  -2  139.49    6.40
   1   3  -2  144.69    6.20
  -1   3   2  136.29    5.40
  -1   3   2  141.39    5.40
   1   3  -2  144.09    6.10
  -1  -3   2  140.59    6.40
  -1  -3   2  140.69    6.00
  -1  -3   2  136.89    6.60
   1  -3  -2  147.29    5.50
  -1  -3   2  134.79    6.10
   1  -3  -2  139.79    5.50
  -1  -3   2  141.79    6.40
   1  -3  -2  157.48    6.30
  -1   3   1   11.80    1.60
  -1   3   1   12.00    1.70
   1   3  -1   11.70    1.80
  -1   3   1   12.60    1.60
   1   3  -1   15.30    2.30
   1   3  -1   15.40    2.20
   1   3  -1   14.30    2.10
   1   3  -1   13.90    2.00
  -1  -3   1   14.30    2.30
  -1  -3   1   13.50    1.80
   1  -3  -1   13.50    1.60
  -1  -3   1   14.60    2.10
  -1  -3   1   13.30    1.70
  -1  -3   1   16.30    2.40
   1  -3  -1   11.40    0.90
  -1  -3   1   11.80    1.90
  -1   3   0  280.87   10.30
  -1   3   0  281.87   10.50
  -1   3   0  288.17   10.40
   1   3   0  298.27   10.60
  -1   3   0  285.97   10.80
   1   3   0  291.77   10.40
   1   3   0  281.27   10.30
   1  -3   0  269.17   10.30
  -1  -3   0  293.77   10.60
  -1  -3   0  277.27   10.40
   1  -3   0  292.27   10.40
  -1  -3   0  291.67   10.40
   1  -3   0  285.97   10.70
  -1  -3   0  326.47   11.10
   1   3   1   76.49    4.00
   1   3   1   73.79    3.90
   1   3   1   70.49    3.70
  -1   3  -1   72.99    4.00
  -1   3  -1   69.09    4.10
   1   3   1   69.89    3.60
  -1  -3  -1   77.99    4.10
   1  -3   1   77.09    4.00
  -1  -3  -1   67.89    3.50
   1  -3   1   77.69    4.50
   1  -3   1   69.19    3.90
  -1  -3  -1   72.19    3.70
  -1  -3  -1   75.99    3.80
  -1   3  -2    9.60    1.90
  -1   3  -2    4.20    1.70
   1   3   2    6.70    1.50
   1   3   2   11.50    2.00
   1   3   2    8.90    1.70
  -1  -3  -2    5.80    1.50
  -1  -3  -2    8.60    1.80
  -1  -3  -2    5.70    1.20
   1  -3   2    4.80    1.80
   1  -3   2    7.30    1.70
   1  -3   2    7.40    1.70
  -1  -3  -2    7.80    1.50
   1   3   3   37.10    3.50
  -1   3  -3   41.90    2.40
   1   3   3   40.20    2.90
  -1   3  -3   37.10    3.30
   1   3   3   41.40    2.80
  -1   3  -3   35.10    3.30
   1  -3   3   43.40    3.70
  -1  -3  -3   43.70    2.80
   1  -3   3   37.60    3.90
   1  -3   3   31.40    3.10
  -1  -3  -3   40.70    3.30
   1   3   4  153.88    8.00
   1   3   4  150.48    6.90
  -1   3  -4  175.48    7.40
  -1   3  -4  148.89    8.40
  -1   3  -4  157.28    7.00
   1   3   4  141.99    6.60
  -1   3  -4  155.88    5.80
   1   3   4  167.98    8.00
  -1  -3  -4  158.28    6.70
  -1  -3  -4  155.98    7.90
   1  -3   4  156.88    8.70
   1  -3   4  158.08    7.60
   1  -3   4  131.79    7.70
   1   3   5    1.80    1.90
  -1   3  -5    1.30    1.20
  -1   3  -5    0.20    1.00
  -1   3  -5    0.90    0.30
  -1   3  -5    1.50    1.10
   1   3   5   -0.70    1.40
   1   3   5    0.90    1.00
   1   3   5    0.60    1.10
   1  -3   5   -0.40    1.10
   1  -3   5    2.00    1.70
  -1  -3  -5   -0.30    0.80
   1  -3   5    2.80    1.90
  -1  -3  -5    0.60    1.20
   1   3   6   11.40    2.10
   1   3   6    9.60    2.10
   1   3   6    8.10    2.80
  -1   3  -6   12.60    2.60
  -1   3  -6    9.30    2.50
   1   3   6    8.10    1.50
   1   3   6    7.10    1.40
   1   3   6   11.10    3.10
   1  -3   6    7.90    2.60
  -1  -3  -6   11.10    2.90
   1  -3   6   13.70    3.80
  -1  -3  -6   10.10    1.80
   1  -3   6    9.10    2.40
   1   3   7   29.30    4.90
   1   3   7   23.60    1.70
  -1   3  -7   23.90    3.70
  -1   3  -7   23.10    3.50
   1   3   7   28.90    3.80
   1   3   7   22.80    1.70
   1   3   7   22.90    2.80
   1   3   7   19.70    4.30
  -1  -3  -7   26.20    2.40
   1  -3   7   26.50    3.80
   1  -3   7   25.20    5.20
   1  -3   7   20.80    4.40
  -1   3  -8   37.40    4.50
   1   3   8   37.00    5.60
   1   3   8   46.00    5.40
   1   3   8   32.70    3.00
   1   3   8   40.30    6.10
  -1   3  -8   38.70    4.80
   1  -3   8   40.20    6.30
  -1  -3  -8   40.30    2.70
   1  -3   8   47.80    7.20
   1  -3   8   35.80    4.40
   1   3   9    8.40    3.30
  -1   3  -9    4.30    2.30
   1   3   9    9.20    3.40
   1   3   9    2.10    1.50
  -1   3  -9    4.40    2.40
   1   3   9    6.20    3.60
   1  -3   9    3.00    3.30
   1  -3   9    0.60    2.80
   1  -3   9    4.80    2.10
  -1   4   9    9.90    1.70
  -1   4   9   15.80    4.30
  -1   4   9   14.30    3.60
   1   4  -9   19.10    3.10
  -1   4   9   10.70    1.80
   1   4  -9   13.20    2.80
  -1   4   9   10.40    2.70
  -1  -4   9   15.40    2.90
  -1  -4   9   16.40    4.10
   1   4  -8   41.50    4.10
  -1   4   8   56.39    6.80
  -1   4   8   54.69    6.80
  -1   4   8   45.70    3.80
  -1   4   8   40.20    3.40
   1   4  -8   44.90    4.20
  -1  -4   8   44.30    6.80
  -1  -4   8   52.59    5.60
  -1  -4   8   41.10    4.40
  -1   4   7   11.70    0.70
  -1   4   7   11.80    3.20
  -1   4   7   11.80    2.20
  -1   4   7    8.90    2.90
  -1   4   7   11.60    2.00
   1   4  -7    9.50    2.50
  -1   4   7   10.10    0.60
  -1  -4   7   13.00    2.60
  -1  -4   7   16.40    4.10
  -1  -4   7   13.90    3.50
  -1   4   6    3.40    0.90
  -1   4   6    3.20    1.20
  -1   4   6    4.80    2.10
  -1   4   6    3.60    1.40
   1   4  -6    4.40    1.80
  -1   4   6    3.10    0.80
   1   4  -6    5.10    1.90
   1   4  -6    3.10    1.10
  -1   4   6    1.10    2.10
  -1  -4   6    0.20    1.60
  -1  -4   6    3.40    2.60
  -1  -4   6    4.80    2.20
   1   4  -5   35.00    3.40
   1   4  -5   31.40    3.30
  -1   4   5   34.10    4.30
   1   4  -5   32.10    2.60
  -1   4   5   30.50    2.10
   1   4  -5   33.40    2.50
  -1   4   5   28.90    3.60
   1   4  -5   26.60    2.50
  -1  -4   5   33.00    4.30
  -1  -4   5   33.70    3.30
  -1  -4   5   36.10    5.10
   1  -4  -5   33.20    2.00
   1  -4  -5   32.80    3.30
  -1   4   4    4.90    1.70
  -1   4   4    6.60    1.90
   1   4  -4    4.10    1.60
   1   4  -4    4.30    1.50
   1   4  -4    5.70    1.50
  -1   4   4    5.90    1.10
  -1   4   4    5.20    1.10
   1   4  -4    8.10    2.00
  -1   4   4    6.40    1.30
  -1  -4   4    5.10    1.90
   1  -4  -4    8.00    1.30
   1  -4  -4    3.50    1.30
  -1  -4   4    6.40    1.80
   1   4  -3    0.70    1.10
   1   4  -3    1.90    1.30
   1   4  -3    2.40    1.50
   1   4  -3    1.40    1.00
  -1   4   3    2.30    1.00
  -1   4   3   -0.70    0.70
   1   4  -3    2.40    1.40
  -1   4   3    1.10    0.80
  -1   4   3    2.90    1.40
  -1  -4   3   -0.50    1.10
   1  -4  -3    0.50    0.80
   1  -4  -3    0.40    0.90
   1  -4  -3    2.20    1.40
  -1  -4   3    1.00    1.10
   1   4  -2  101.19    5.10
  -1   4   2  110.49    5.40
   1   4  -2  100.49    5.30
  -1   4   2   98.89    4.20
   1   4  -2  104.49    5.50
  -1   4   2  103.29    4.80
  -1   4   2  109.89    5.30
   1   4  -2  101.59    5.30
   1   4  -2  110.09    5.80
  -1  -4   2   92.69    5.20
  -1  -4   2   93.59    5.20
  -1  -4   2   94.29    5.60
   1  -4  -2  100.69    4.70
   1  -4  -2   99.89    4.20
  -1  -4   2  105.99    5.80
   1  -4  -2   99.39    5.20
   1   4  -1   27.90    3.30
   1   4  -1   22.70    2.30
   1   4  -1   25.00    2.90
   1   4  -1   27.40    2.40
  -1   4   1   23.80    2.30
   1   4  -1   25.20    2.50
  -1   4   1   27.40    2.60
  -1   4   1   23.30    2.40
  -1   4   1   21.80    2.20
   1   4  -1   26.30    2.90
  -1  -4   1   25.80    2.90
  -1  -4   1   26.50    2.50
  -1  -4   1   27.70    2.60
   1  -4  -1   24.20    2.30
   1  -4  -1   27.20    2.40
   1  -4  -1   25.90    2.20
  -1  -4   1   27.10    3.20
  -1  -4   1   25.60    2.90
   1  -4  -1   23.60    1.40
   1   4   0  207.28    8.50
   1   4   0  204.08    8.60
  -1   4   0  211.98    8.50
  -1   4   0  209.38    8.80
  -1   4   0  203.08    8.30
   1   4   0  203.78    8.50
   1   4   0  209.68    8.40
  -1   4   0  209.18    8.50
  -1  -4   0  216.48    8.60
   1  -4   0  206.68    8.70
   1  -4   0  212.88    8.30
   1  -4   0  207.08    8.40
  -1  -4   0  208.08    8.20
  -1  -4   0  203.18    8.40
  -1  -4   0  202.08    8.30
   1   4   1   37.90    2.80
  -1   4  -1   40.30    3.40
   1   4   1   36.50    2.90
   1   4   1   35.90    2.80
   1   4   1   32.60    2.40
  -1   4  -1   42.20    3.40
  -1   4  -1   38.50    3.30
   1   4   1   33.30    2.90
  -1  -4  -1   36.80    2.80
   1  -4   1   45.10    3.50
   1  -4   1   34.10    3.60
  -1  -4  -1   39.40    3.00
  -1  -4  -1   34.10    2.90
   1  -4   1   35.30    3.10
   1   4   2    1.70    1.10
   1   4   2    2.20    1.20
  -1   4  -2    0.00    1.20
   1   4   2    0.50    1.10
  -1   4  -2    1.60    1.70
  -1   4  -2    0.40    1.00
   1   4   2    2.90    1.20
   1  -4   2   -0.60    1.40
   1  -4   2    0.50    1.30
   1  -4   2    2.10    1.70
  -1  -4  -2    2.10    1.20
  -1  -4  -2    0.30    0.90
   1   4   3  210.98    8.80
  -1   4  -3  211.28    9.30
   1   4   3  211.78    9.50
  -1   4  -3  218.48    9.80
   1   4   3  241.78   10.40
  -1   4  -3  200.28    9.50
  -1   4  -3  217.08    9.50
  -1   4  -3  221.08    8.30
   1   4   3  201.58    8.60
   1  -4   3  210.88   10.00
   1  -4   3  205.78    9.30
   1  -4   3  214.98   10.10
  -1  -4  -3  204.38    9.00
  -1  -4  -3  226.38    8.80
  -1  -4  -3  207.88    9.60
   1   4   4   36.90    3.10
  -1   4  -4   46.90    3.90
  -1   4  -4   39.40    3.80
  -1   4  -4   46.20    3.90
   1   4   4   46.40    3.80
  -1   4  -4   45.30    3.60
   1   4   4   35.70    3.10
   1   4   4   42.50    4.10
   1  -4   4   50.49    4.50
  -1  -4  -4   46.30    3.90
   1  -4   4   41.10    3.60
   1  -4   4   35.10    4.50
  -1  -4  -4   44.00    3.10
  -1   4  -5   -1.40    1.10
  -1   4  -5   -0.70    1.00
   1   4   5   -0.10    1.70
  -1   4  -5    0.60    1.20
   1   4   5    1.70    1.50
  -1   4  -5    0.80    0.60
   1   4   5   -0.20    1.00
   1   4   5    0.00    0.90
   1  -4   5    1.20    1.50
  -1  -4  -5    0.30    0.80
  -1  -4  -5    3.00    1.70
   1  -4   5   -1.00    1.10
   1  -4   5   -0.90    1.40
  -1   4  -6    0.80    1.10
   1   4   6   -2.00    1.60
  -1   4  -6    0.20    1.40
   1   4   6    0.10    1.30
   1   4   6   -0.20    0.90
   1   4   6   -0.20    1.70
  -1   4  -6    0.50    1.50
  -1   4  -6   -0.50    0.90
   1   4   6    0.90    1.20
  -1  -4  -6    0.70    1.80
   1  -4   6   -0.70    1.10
  -1  -4  -6    0.00    0.90
   1  -4   6   -0.40    1.50
   1  -4   6    0.60    2.00
   1   4   7   -1.20    1.00
   1   4   7    3.00    2.50
  -1   4  -7   -0.90    1.60
  -1   4  -7   -3.80    1.20
   1   4   7    0.40    0.80
   1   4   7    0.10    0.70
   1   4   7   -1.10    2.00
   1   4   7   -1.10    1.00
   1  -4   7    3.40    2.00
  -1  -4  -7    1.80    1.10
   1  -4   7   -2.40    1.70
   1  -4   7   -0.30    1.60
  -1  -4  -7    0.50    2.00
   1   4   8    1.00    2.10
  -1   4  -8    4.60    2.10
   1   4   8    2.40    0.70
   1   4   8    2.20    1.30
   1   4   8    3.00    0.70
   1   4   8    2.50    2.60
   1   4   8    3.80    2.60
   1  -4   8    1.50    2.70
   1  -4   8    4.60    2.00
   1  -4   8    4.40    3.20
  -1   4  -9    1.60    2.40
   1   4   9    2.20    2.80
   1   4   9    1.20    2.20
   1   4   9    1.20    0.90
   1  -4   9    0.20    2.70
   1  -4   9   -1.60    2.70
  -1   5   9   -1.70    1.70
  -1   5   9   -2.50    2.10
   1   5  -9   -1.90    1.90
  -1   5   9   -2.10    1.10
  -1   5   9   -0.20    1.10
  -1   5   9    0.60    2.30
  -1  -5   9   -0.30    2.80
  -1  -5   9    1.20    2.00
  -1  -5   9   -1.90    2.90
  -1   5   8   13.30    2.80
   1   5  -8   11.70    2.90
  -1   5   8   10.70    2.20
   1   5  -8    5.90    2.80
  -1   5   8   10.20    3.20
  -1   5   8    9.40    2.40
  -1  -5   8   12.70    3.10
  -1  -5   8   11.30    3.70
  -1  -5   8   13.90    4.40
   1   5  -7    1.00    1.70
  -1   5   7    2.20    1.40
  -1   5   7    1.30    1.40
  -1   5   7    1.70    0.60
  -1   5   7    3.20    1.90
   1   5  -7    0.00    0.80
  -1   5   7    2.00    1.60
   1   5  -7    0.30    1.70
  -1  -5   7    1.50    1.70
  -1  -5   7    1.70    2.00
   1   5  -6   22.30    2.30
  -1   5   6   23.10    1.90
  -1   5   6   24.00    4.00
   1   5  -6   23.70    2.80
   1   5  -6   22.30    3.60
   1   5  -6   30.30    4.00
  -1   5   6   24.40    2.50
  -1   5   6   24.20    3.70
  -1   5   6   24.00    1.90
   1   5  -6   22.70    2.40
  -1  -5   6   21.80    3.50
  -1  -5   6   18.50    3.80
  -1  -5   6   19.70    4.00
  -1   5   5   93.99    6.50
  -1   5   5   99.99    4.60
   1   5  -5   92.09    6.10
   1   5  -5   92.39    5.20
  -1   5   5   93.89    4.90
  -1   5   5   89.09    4.60
  -1   5   5  100.99    5.90
   1   5  -5   98.39    5.30
  -1  -5   5   93.89    6.00
  -1  -5   5   88.29    6.60
   1  -5  -5  100.29    4.40
  -1  -5   5  102.99    7.50
   1  -5  -5   96.09    5.90
   1   5  -4   15.70    2.30
  -1   5   4   13.10    2.60
  -1   5   4   11.80    1.80
   1   5  -4   16.10    2.80
  -1   5   4   15.50    1.90
   1   5  -4   20.50    3.00
  -1   5   4   11.50    1.80
   1   5  -4   18.40    2.70
   1   5  -4   16.00    2.90
   1  -5  -4   14.00    2.20
   1  -5  -4   13.90    2.80
  -1  -5   4   10.60    2.40
  -1  -5   4   17.10    3.40
   1  -5  -4   17.10    2.10
  -1   5   3  105.99    5.90
  -1   5   3  105.39    4.90
  -1   5   3   95.49    5.00
   1   5  -3  108.99    6.20
   1   5  -3   99.19    6.10
  -1   5   3  103.29    5.10
   1   5  -3  103.69    6.20
  -1   5   3  115.59    5.20
   1   5  -3  111.19    6.00
   1   5  -3  106.19    5.60
   1  -5  -3  107.19    5.10
  -1  -5   3  100.99    6.00
   1  -5  -3  107.79    5.00
   1  -5  -3  113.79    6.20
  -1  -5   3   93.59    6.00
  -1  -5   3   93.69    6.30
  -1   5   2   -0.10    0.80
   1   5  -2    0.40    1.40
  -1   5   2    1.10    1.10
  -1   5   2    1.80    0.80
   1   5  -2   -1.00    1.40
  -1   5   2    1.10    1.20
   1   5  -2    0.30    1.20
   1   5  -2   -0.50    0.80
   1   5  -2   -1.20    1.40
   1  -5  -2    1.10    1.10
   1  -5  -2   -0.20    0.60
  -1  -5   2    1.70    1.30
   1  -5  -2    2.30    1.20
  -1  -5   2    1.90    1.20
   1  -5  -2    0.30    0.90
  -1  -5   2    1.00    1.70
  -1  -5   2   -1.40    1.30
   1   5  -1   65.39    4.60
   1   5  -1   52.19    3.70
  -1   5   1   56.39    3.90
   1   5  -1   63.59    4.30
   1   5  -1   59.79    4.30
   1   5  -1   57.49    4.60
  -1   5   1   60.99    4.20
  -1   5   1   52.29    3.80
   1   5  -1   55.19    4.20
  -1  -5   1   59.89    4.00
  -1  -5   1   65.59    4.50
   1  -5  -1   58.09    3.90
   1  -5  -1   53.19    3.70
  -1  -5   1   55.99    4.00
   1  -5  -1   55.19    3.70
   1  -5  -1   58.49    2.80
  -1  -5   1   62.29    4.80
   1   5   0   31.70    2.90
  -1   5   0   34.20    4.40
  -1   5   0   33.90    2.90
   1   5   0   32.00    3.10
  -1   5   0   36.30    4.20
  -1   5   0   26.90    2.80
   1   5   0   35.90    3.00
   1   5   0   30.50    2.90
   1  -5   0   34.10    3.40
   1  -5   0   32.70    3.10
  -1  -5   0   34.50    3.20
  -1  -5   0   35.80    2.80
   1  -5   0   28.90    2.60
  -1  -5   0   30.50    3.10
   1   5   1   -0.10    1.30
  -1   5  -1    1.80    1.20
   1   5   1    1.20    1.00
   1   5   1    2.50    1.20
  -1   5  -1   -0.20    1.50
  -1   5  -1    0.10    1.20
   1   5   1    0.20    1.30
   1  -5   1   -0.50    0.90
  -1  -5  -1    1.30    1.00
  -1  -5  -1    1.60    1.30
  -1  -5  -1    1.40    1.00
   1  -5   1    2.80    1.50
   1  -5   1    1.60    1.80
   1   5   2   46.70    3.50
   1   5   2   47.20    3.80
   1   5   2   36.20    3.20
   1   5   2   39.00    3.00
   1   5   2   40.20    3.20
  -1   5  -2   44.20    4.20
  -1   5  -2   38.70    3.80
  -1   5  -2   44.40    3.70
  -1  -5  -2   43.50    3.70
   1  -5   2   41.40    3.70
   1  -5   2   39.10    4.10
  -1  -5  -2   36.60    3.20
   1  -5   2   41.10    3.80
  -1  -5  -2   43.10    3.00
  -1   5  -3    1.20    1.50
   1   5   3    1.20    1.10
  -1   5  -3    3.80    1.80
   1   5   3    1.50    1.40
  -1   5  -3    1.10    1.30
   1   5   3    2.00    1.20
   1   5   3   -0.40    1.30
  -1   5  -3    0.50    0.90
  -1   5  -3    2.40    1.50
   1   5   3   -0.80    0.70
   1  -5   3    2.10    1.70
   1  -5   3   -1.90    1.20
  -1  -5  -3    0.30    1.10
  -1  -5  -3    0.00    0.90
   1  -5   3    1.00    1.40
  -1  -5  -3   -0.50    1.20
  -1   5  -4    0.10    1.10
  -1   5  -4    2.00    1.70
  -1   5  -4    2.10    1.80
   1   5   4    1.70    1.30
  -1   5  -4    3.20    1.10
  -1   5  -4    3.00    1.80
   1   5   4    3.00    1.50
   1   5   4    1.90    1.20
   1   5   4    3.60    1.60
  -1  -5  -4    3.50    1.70
  -1  -5  -4    2.10    1.20
   1  -5   4    2.60    1.60
   1  -5   4    2.30    1.70
   1  -5   4   -0.30    1.80
  -1   5  -5    0.80    1.00
   1   5   5    0.60    1.70
   1   5   5   -0.70    1.20
  -1   5  -5   -0.60    0.90
  -1   5  -5    0.30    0.80
  -1   5  -5   -0.70    1.30
   1   5   5   -1.10    1.10
   1   5   5   -1.50    1.00
  -1   5  -5    0.10    1.40
   1  -5   5    1.30    1.30
   1  -5   5    0.20    1.90
  -1  -5  -5    1.50    0.90
  -1  -5  -5    0.20    1.40
   1  -5   5    0.40    1.70
  -1   5  -6   40.60    2.50
   1   5   6   47.30    4.80
  -1   5  -6   44.80    3.90
  -1   5  -6   37.60    4.90
  -1   5  -6   44.90    3.50
   1   5   6   44.40    3.50
   1   5   6   41.30    3.90
   1   5   6   43.20    5.60
   1   5   6   40.00    3.60
   1  -5   6   53.49    6.60
  -1  -5  -6   43.20    5.50
  -1  -5  -6   41.20    3.20
   1  -5   6   46.60    4.50
   1  -5   6   36.70    9.30
   1   5   7   67.59    6.50
  -1   5  -7   53.99    5.40
   1   5   7   65.49    5.30
   1   5   7   61.09    4.10
   1   5   7   68.29    6.20
   1   5   7   65.39    4.40
  -1   5  -7   66.09    5.70
   1  -5   7   62.69    6.40
  -1  -5  -7   61.29    6.00
  -1  -5  -7   61.69    3.90
   1  -5   7   61.19    5.30
  -1   5  -8    3.90    2.20
   1   5   8    1.10    1.90
   1   5   8    3.70    1.40
   1   5   8    7.50    2.60
   1   5   8    3.40    2.50
   1   5   8    3.80    2.00
   1   5   8    2.90    1.20
  -1   5  -8   -0.60    2.30
   1   5   8    2.20    1.30
   1  -5   8    4.70    2.80
   1  -5   8    3.70    2.60
  -1  -5  -8    2.10    1.40
   1  -5   8   -0.50    1.70
   1   5   9  106.49    8.70
   1   5   9  105.89    9.20
   1   5   9  100.69    7.70
  -1   5  -9  107.59    7.80
   1  -5   9  110.79    7.70
   1  -5   9  117.39   10.50
   1  -5   9   87.39    8.90
  -1   6   9   58.79    4.70
  -1   6   9   64.59    4.90
   1   6  -9   77.99    6.30
  -1   6   9   69.19    5.80
  -1   6   9   66.89    6.50
  -1   6   9   77.39    7.80
  -1  -6   9   71.99    6.40
  -1  -6   9   78.99   10.10
  -1  -6   9   66.79    8.80
   1   6  -8   15.10    3.30
  -1   6   8   14.40    2.70
  -1   6   8   13.90    3.20
  -1   6   8   16.30    2.80
  -1   6   8   14.50    4.50
  -1  -6   8   16.10    4.30
  -1  -6   8   23.20    4.10
  -1  -6   8   17.40    4.60
  -1   6   7    1.20    1.80
   1   6  -7    3.60    1.40
  -1   6   7    4.40    0.90
  -1   6   7    6.40    2.00
   1   6  -7    3.40    2.30
  -1   6   7    3.70    2.50
   1   6  -7    1.50    2.00
  -1  -6   7    6.00    2.30
  -1  -6   7    3.80    2.70
   1   6  -6    5.30    2.50
  -1   6   6    8.20    2.30
  -1   6   6    6.00    1.90
   1   6  -6    5.00    2.20
  -1   6   6    5.60    1.40
   1   6  -6    8.30    2.00
   1   6  -6    4.80    1.40
  -1   6   6    8.30    1.50
  -1   6   6    6.20    2.70
  -1  -6   6    4.40    2.00
  -1  -6   6   10.40    3.30
  -1  -6   6    8.60    3.10
   1   6  -5   23.70    3.70
   1   6  -5   23.10    3.60
   1   6  -5   23.70    3.40
  -1   6   5   24.00    2.60
   1   6  -5   26.10    3.70
   1   6  -5   28.20    3.30
  -1   6   5   22.00    2.60
  -1   6   5   20.20    2.90
  -1   6   5   25.90    2.40
  -1   6   5   18.40    3.60
   1  -6  -5   24.60    2.30
   1  -6  -5   22.20    3.20
  -1  -6   5   22.50    4.20
  -1  -6   5   18.90    4.00
  -1  -6   5   28.50    4.00
  -1   6   4    7.00    1.60
   1   6  -4    7.30    2.40
  -1   6   4    4.60    1.50
  -1   6   4    4.60    1.40
   1   6  -4    2.60    1.90
   1   6  -4    6.30    2.10
   1   6  -4    6.50    1.80
   1   6  -4    7.90    2.40
  -1   6   4    5.10    1.90
  -1  -6   4    8.60    2.50
   1  -6  -4    6.00    1.60
  -1  -6   4    6.70    2.10
  -1  -6   4    5.30    2.30
   1  -6  -4    6.80    2.10
   1   6  -3   15.90    3.20
   1   6  -3   11.80    2.70
  -1   6   3   13.80    2.20
   1   6  -3   10.70    2.50
   1   6  -3   11.90    2.30
  -1   6   3   17.20    2.40
  -1   6   3   14.00    1.90
  -1   6   3   14.00    2.30
  -1   6   3   10.20    2.30
   1   6  -3   11.90    2.50
   1  -6  -3   13.80    2.20
  -1  -6   3   10.20    2.50
  -1  -6   3    9.50    2.40
  -1  -6   3   14.70    3.20
   1  -6  -3   12.30    2.50
   1  -6  -3   15.60    2.00
  -1   6   2   63.79    4.40
  -1   6   2   60.99    4.20
   1   6  -2   68.39    5.10
   1   6  -2   65.09    4.90
   1   6  -2   70.29    4.70
   1   6  -2   65.89    5.00
  -1   6   2   71.49    4.50
  -1   6   2   57.89    4.10
   1   6  -2   71.09    4.80
   1  -6  -2   73.29    4.40
   1  -6  -2   69.29    3.40
   1  -6  -2   63.09    4.50
  -1  -6   2   67.39    4.90
  -1  -6   2   68.29    5.40
  -1  -6   2   63.19    4.60
  -1  -6   2   61.29    4.40
   1   6  -1   39.60    3.50
   1   6  -1   37.10    3.60
  -1   6   1   32.50    3.40
  -1   6   1   41.10    3.30
   1   6  -1   40.60    3.70
   1   6  -1   45.10    4.00
   1   6  -1   42.40    4.00
  -1   6   1   40.70    3.80
   1   6  -1   36.50    3.70
  -1   6   1   40.30    3.60
   1  -6  -1   42.60    3.40
   1  -6  -1   44.00    3.60
  -1  -6   1   34.80    3.40
   1  -6  -1   38.50    2.40
   1  -6  -1   41.10    3.30
  -1  -6   1   40.80    4.00
  -1  -6   1   41.00    3.50
   1   6   0   -1.30    1.30
  -1   6   0   -0.90    1.00
   1   6   0    0.10    1.60
   1   6   0   -0.60    1.10
  -1   6   0    2.70    1.50
  -1   6   0   -0.40    1.70
   1   6   0    2.00    1.90
   1   6   0    0.60    1.40
   1   6   0    0.00    1.40
  -1   6   0    1.10    1.20
  -1  -6   0    1.20    1.40
   1  -6   0    1.10    1.10
  -1  -6   0    0.60    1.10
  -1  -6   0   -1.00    1.30
   1  -6   0    2.70    1.90
   1  -6   0    0.30    1.40
   1   6   1  321.87   12.90
  -1   6  -1  336.47   13.80
  -1   6  -1  321.27   13.10
   1   6   1  310.17   12.70
  -1   6  -1  294.07   13.00
  -1   6  -1  331.17   13.10
   1   6   1  328.67   12.80
   1   6   1  293.37   12.60
  -1  -6  -1  313.77   11.80
  -1  -6  -1  316.17   12.80
   1  -6   1  328.37   13.70
   1  -6   1  318.37   13.00
  -1  -6  -1  326.77   12.70
   1  -6   1  324.77   12.80
   1   6   2    3.10    1.60
  -1   6  -2    4.30    1.80
  -1   6  -2    4.40    1.90
   1   6   2    3.80    1.70
  -1   6  -2    2.40    1.60
   1   6   2    2.90    1.60
  -1   6  -2    6.10    2.00
   1   6   2    3.60    1.40
   1   6   2    6.30    1.50
  -1  -6  -2    3.80    1.20
   1  -6   2    4.90    1.90
   1  -6   2    3.10    2.00
   1  -6   2    3.80    1.70
  -1  -6  -2    3.80    1.80
  -1  -6  -2    2.00    1.30
  -1   6  -3   87.59    5.90
  -1   6  -3   88.59    6.30
   1   6   3   81.19    5.10
  -1   6  -3   86.49    5.70
   1   6   3   86.69    5.00
   1   6   3   76.09    5.10
  -1   6  -3   84.09    5.80
   1   6   3   75.29    5.30
   1   6   3   76.29    4.90
  -1   6  -3   85.19    5.00
   1  -6   3   71.69    5.40
   1  -6   3   94.19    6.20
   1  -6   3   78.29    5.60
  -1  -6  -3   79.39    5.00
  -1  -6  -3   86.39    5.00
   1  -6   3   80.59    6.20
  -1  -6  -3   85.99    5.80
  -1   6  -4   54.39    5.00
  -1   6  -4   49.40    4.60
   1   6   4   53.39    4.00
   1   6   4   51.69    4.10
   1   6   4   49.30    3.80
  -1   6  -4   55.59    4.60
   1   6   4   46.10    4.00
   1   6   4   52.39    4.70
  -1   6  -4   51.19    3.70
  -1   6  -4   57.79    4.90
  -1  -6  -4   57.69    5.10
   1  -6   4   55.99    5.10
  -1  -6  -4   50.39    3.80
   1  -6   4   56.19    5.00
   1  -6   4   46.30    5.00
  -1  -6  -4   53.99    4.20
   1   6   5    9.20    2.10
   1   6   5   12.00    2.90
   1   6   5   11.60    2.70
  -1   6  -5   10.80    1.90
  -1   6  -5    9.80    3.00
  -1   6  -5    9.70    2.50
  -1   6  -5    6.00    2.50
  -1   6  -5    9.70    2.70
   1   6   5    6.20    1.80
   1   6   5    9.90    2.30
  -1  -6  -5    7.90    2.40
  -1  -6  -5   10.20    2.10
   1  -6   5    8.20    3.20
   1  -6   5   17.50    4.00
   1  -6   5   11.90    2.80
   1   6   6    1.20    1.30
  -1   6  -6    2.00    1.90
   1   6   6   -0.30    1.20
  -1   6  -6    3.50    2.10
  -1   6  -6    0.30    0.90
  -1   6  -6    0.30    1.60
   1   6   6    2.70    1.60
   1   6   6    3.00    2.10
  -1   6  -6    1.10    2.00
   1   6   6   -0.20    1.80
  -1  -6  -6    1.10    1.10
   1  -6   6    2.10    2.30
   1  -6   6    0.00    1.60
  -1  -6  -6   -1.30    1.40
   1  -6   6    5.30    3.00
  -1   6  -7   53.59    5.70
   1   6   7   65.19    4.30
   1   6   7   60.19    4.60
  -1   6  -7   71.99    4.30
   1   6   7   64.59    5.40
  -1   6  -7   47.60    4.50
   1   6   7   51.89    5.50
  -1   6  -7   59.79    2.60
   1   6   7   62.79    4.20
   1  -6   7   54.89    7.40
  -1  -6  -7   58.89    3.90
  -1  -6  -7   61.99    6.00
   1  -6   7   57.89    5.50
   1  -6   7   58.49    7.90
   1   6   8   86.69    5.20
   1   6   8   99.89    5.50
   1   6   8   87.09    4.80
   1   6   8   81.69    7.90
   1   6   8   92.29    6.80
   1   6   8   83.69    7.20
  -1   6  -8   92.79    7.40
  -1   6  -8   80.89    6.90
   1  -6   8   84.19    6.80
   1  -6   8   87.29    9.00
   1  -6   8   96.39    8.60
  -1  -6  -8   84.29    4.10
   1   7  -8    8.30    1.60
  -1   7   8   10.90    3.50
  -1   7   8   13.80    3.00
  -1   7   8    9.10    2.40
   1   7  -8    8.50    2.80
   1   7  -8    5.60    3.30
  -1  -7   8    7.20    2.70
  -1  -7   8    3.40    2.60
  -1  -7   8   13.40    4.40
   1   7  -7   -0.20    2.00
  -1   7   7    1.80    1.70
  -1   7   7   -2.10    1.10
  -1   7   7   -2.90    1.30
  -1   7   7    1.20    0.80
   1   7  -7    1.70    1.30
  -1   7   7   -0.40    0.80
   1   7  -7    0.00    1.80
   1   7  -7   -1.00    1.30
  -1  -7   7   -0.80    2.20
  -1  -7   7   -0.50    1.80
  -1  -7   7    1.60    2.00
   1   7  -6   19.10    2.90
   1   7  -6   17.30    3.70
   1   7  -6    8.10    2.60
  -1   7   6   16.30    2.60
  -1   7   6   14.50    3.40
   1   7  -6   19.80    3.70
  -1   7   6   14.80    2.10
  -1   7   6   16.80    2.40
  -1   7   6   11.40    2.50
   1   7  -6   14.10    2.80
   1  -7  -6   15.50    3.00
  -1  -7   6   11.10    3.10
  -1  -7   6   18.80    4.00
  -1  -7   6   16.50    4.20
  -1   7   5    7.90    1.90
   1   7  -5    8.00    2.70
  -1   7   5    6.50    1.60
   1   7  -5    6.90    2.50
  -1   7   5    8.90    2.70
  -1   7   5    7.80    1.90
   1   7  -5    3.80    2.30
   1   7  -5    7.00    2.30
  -1   7   5    9.80    2.30
   1   7  -5    7.10    2.10
   1  -7  -5    9.00    2.20
  -1  -7   5    6.90    3.00
  -1  -7   5    6.40    2.40
  -1  -7   5    8.70    2.90
  -1  -7   5    9.60    3.00
   1  -7  -5    6.20    1.70
   1   7  -4   81.69    5.50
   1   7  -4   83.79    6.40
  -1   7   4   92.49    5.30
   1   7  -4   87.09    6.00
  -1   7   4   84.89    5.40
   1   7  -4   97.89    6.70
   1   7  -4   88.39    6.30
  -1   7   4   82.99    5.00
  -1   7   4  101.19    6.50
  -1  -7   4   76.29    6.10
   1  -7  -4   79.99    6.10
   1  -7  -4   96.29    5.30
  -1  -7   4   97.79    7.20
   1  -7  -4   85.29    4.90
  -1  -7   4   94.49    7.40
   1   7  -3  111.29    6.50
   1   7  -3  114.79    7.50
  -1   7   3  118.09    6.10
  -1   7   3  107.39    5.20
   1   7  -3  109.09    7.00
   1   7  -3  115.69    7.00
   1   7  -3  115.59    7.00
  -1   7   3  100.49    5.90
  -1   7   3  111.29    6.30
  -1   7   3  115.09    6.70
   1  -7  -3  108.39    5.20
  -1  -7   3  109.29    7.00
   1  -7  -3  104.89    6.50
  -1  -7   3  110.79    7.40
   1  -7  -3  109.99    6.10
  -1  -7   3  121.89    7.00
  -1   7   2   57.49    4.30
  -1   7   2   45.70    4.10
  -1   7   2   49.30    4.00
  -1   7   2   56.09    4.70
   1   7  -2   55.39    4.40
   1   7  -2   54.49    4.70
  -1   7   2   49.30    4.20
   1   7  -2   58.29    5.10
   1   7  -2   44.30    4.40
   1   7  -2   52.49    4.60
  -1  -7   2   56.09    5.00
   1  -7  -2   55.89    4.10
  -1  -7   2   54.09    4.40
   1  -7  -2   57.09    4.40
   1  -7  -2   53.39    4.00
  -1  -7   2   47.40    5.00
  -1  -7   2   50.29    4.40
   1   7  -1  147.49    8.50
  -1   7   1  165.08    8.40
  -1   7   1  186.78    9.20
   1   7  -1  168.98    8.50
   1   7  -1  168.48    8.60
  -1   7   1  178.78    8.40
  -1   7   1  160.48    8.30
  -1   7   1  173.98    8.30
   1   7  -1  179.48    8.60
   1   7  -1  165.18    8.60
   1   7  -1  165.78    9.20
   1  -7  -1  174.28    8.60
   1  -7  -1  178.38    8.30
  -1  -7   1  165.78    8.90
   1  -7  -1  163.58    8.30
  -1  -7   1  154.28    8.40
  -1  -7   1  165.98    8.30
   1  -7  -1  164.68    8.20
   1   7   0    6.70    2.10
  -1   7   0    6.90    2.30
   1   7   0    7.60    2.00
  -1   7   0    7.10    2.20
   1   7   0    5.80    1.90
  -1   7   0    7.30    2.00
   1   7   0    6.20    2.40
  -1   7   0    7.40    2.10
   1   7   0    8.00    2.20
   1   7   0    6.20    1.90
  -1   7   0    6.70    2.10
   1  -7   0    6.80    1.90
  -1  -7   0    9.10    2.30
   1  -7   0    9.10    2.20
  -1  -7   0    6.70    1.80
  -1  -7   0    9.80    2.60
  -1   7  -1   37.40    3.70
  -1   7  -1   42.70    5.20
  -1   7  -1   34.90    3.60
   1   7   1   31.60    3.90
  -1   7  -1   38.40    3.90
   1   7   1   32.70    3.30
   1   7   1   36.60    3.60
   1   7   1   32.60    3.90
  -1   7  -1   23.50    3.50
   1  -7   1   32.70    4.00
  -1  -7  -1   32.30    3.90
   1  -7   1   32.90    4.50
  -1  -7  -1   30.90    3.30
   1  -7   1   34.00    3.90
  -1  -7  -1   32.60    2.70
  -1   7  -2   11.50    2.30
  -1   7  -2    9.20    2.70
  -1   7  -2    6.90    2.20
  -1   7  -2    9.40    2.60
   1   7   2    9.80    2.40
   1   7   2    9.50    2.20
   1   7   2   10.50    2.40
   1   7   2    7.40    2.10
  -1  -7  -2    9.40    1.70
  -1  -7  -2    9.10    2.20
   1  -7   2   12.60    3.00
   1  -7   2   13.70    2.80
   1  -7   2    6.40    2.30
  -1  -7  -2    9.90    2.30
  -1   7  -3   15.20    3.10
   1   7   3   12.10    2.60
   1   7   3   18.90    2.70
  -1   7  -3   14.10    3.20
   1   7   3   15.20    3.00
  -1   7  -3   15.00    3.10
   1   7   3   13.50    2.60
   1   7   3   16.00    2.80
  -1   7  -3   18.40    3.70
  -1   7  -3   13.90    2.60
   1  -7   3   13.40    3.00
   1  -7   3   18.50    3.50
  -1  -7  -3   18.70    2.60
   1  -7   3   18.40    3.80
  -1  -7  -3   18.90    3.20
   1  -7   3    9.40    2.70
  -1   7  -4    5.40    2.40
  -1   7  -4    8.90    2.70
   1   7   4    9.60    2.10
  -1   7  -4    8.90    2.80
   1   7   4    7.90    2.00
   1   7   4   10.10    2.50
   1   7   4    6.80    2.10
  -1   7  -4    9.20    2.60
   1   7   4    5.90    2.30
  -1   7  -4    7.60    2.00
  -1  -7  -4    8.30    2.60
  -1  -7  -4   13.00    2.60
  -1  -7  -4    8.40    2.20
   1  -7   4    7.00    2.20
   1  -7   4    7.80    2.90
   1  -7   4   10.90    3.30
   1  -7   4    7.40    2.90
   1   7   5    1.60    1.40
  -1   7  -5   -1.20    1.50
   1   7   5    0.60    1.60
   1   7   5    3.40    1.40
  -1   7  -5    0.50    1.10
   1   7   5   -0.30    1.50
  -1   7  -5   -1.60    1.30
   1   7   5    0.50    1.50
  -1   7  -5   -0.40    1.40
   1  -7   5   -1.60    1.80
   1  -7   5   -0.90    1.60
   1  -7   5    1.50    1.70
  -1  -7  -5    0.80    1.40
   1   7   6   62.19    5.00
  -1   7  -6   51.99    3.80
  -1   7  -6   54.69    4.90
   1   7   6   53.29    4.50
   1   7   6   54.19    4.30
  -1   7  -6   58.59    5.30
  -1   7  -6   51.99    5.50
   1   7   6   61.79    5.30
   1   7   6   59.09    5.10
   1   7   6   55.99    5.60
  -1   7  -6   46.50    5.80
  -1  -7  -6   54.39    5.10
   1  -7   6   51.99    5.00
  -1  -7  -6   59.39    4.20
   1  -7   6   71.29    7.00
   1  -7   6   59.09    7.70
  -1   7  -7    8.10    2.10
   1   7   7   14.90    3.60
  -1   7  -7    5.30    2.80
  -1   7  -7    7.80    2.80
  -1   7  -7    8.40    1.50
  -1   7  -7    7.90    2.60
   1   7   7    7.80    2.40
   1   7   7    4.80    2.10
   1   7   7   11.70    2.90
   1   7   7    6.70    1.90
   1   7   7   11.70    2.30
   1  -7   7   11.90    3.70
   1  -7   7    9.00    3.60
  -1  -7  -7    9.30    1.90
   1  -7   7   10.20    3.10
  -1  -7  -7    5.30    2.50
   1   7   8   11.10    2.10
   1   7   8   12.80    3.90
   1   7   8   18.30    3.60
   1   7   8   20.30    3.00
   1   7   8    5.60    2.90
  -1   7  -8   14.50    3.40
   1   7   8   15.60    2.70
   1   7   8   14.70    2.20
   1  -7   8    8.40    2.90
   1  -7   8   16.80    4.60
  -1  -7  -8   10.10    1.70
   1  -7   8   16.60    5.50
  -1   8   8   11.60    3.00
   1   8  -8   13.80    3.20
   1   8  -8   11.00    2.10
  -1   8   8   19.30    4.20
  -1   8   8   19.20    4.30
  -1  -8   8   13.60    4.40
  -1  -8   8   10.40    3.40
  -1  -8   8   13.10    3.90
  -1   8   7    4.50    2.10
   1   8  -7    2.00    1.80
   1   8  -7    1.60    1.90
   1   8  -7    2.50    2.30
  -1   8   7    2.20    1.80
  -1   8   7    4.50    2.50
  -1   8   7    1.00    1.00
   1   8  -7    3.60    1.70
  -1   8   7    1.60    1.20
   1   8  -7    1.40    3.20
  -1  -8   7    3.40    2.80
  -1  -8   7    1.50    3.20
  -1  -8   7    3.00    2.90
  -1  -8   7    4.80    2.40
   1   8  -6   57.89    4.80
   1   8  -6   51.69    5.10
  -1   8   6   59.39    4.10
  -1   8   6   62.29    5.10
   1   8  -6   59.29    5.10
  -1   8   6   54.89    5.70
  -1   8   6   51.89    4.50
   1   8  -6   48.90    6.10
  -1   8   6   62.39    4.20
   1   8  -6   57.89    5.70
  -1  -8   6   52.59    7.20
  -1  -8   6   57.79    5.70
  -1  -8   6   65.79    8.10
   1  -8  -6   51.19    4.50
  -1  -8   6   52.09    6.80
  -1   8   5  104.49    7.50
  -1   8   5  100.69    5.90
  -1   8   5   97.49    5.70
   1   8  -5   99.89    7.10
   1   8  -5   96.49    6.40
  -1   8   5  102.39    6.40
   1   8  -5   94.69    7.40
   1   8  -5  106.09    7.40
   1   8  -5   96.39    6.80
  -1   8   5  102.79    5.80
  -1  -8   5  101.39    7.60
  -1  -8   5  102.49    7.30
   1  -8  -5   92.69    5.60
   1  -8  -5   94.79    7.20
  -1  -8   5  101.89    8.10
  -1  -8   5   93.19    7.90
   1  -8  -5  105.39    6.00
  -1   8   4    4.50    1.90
   1   8  -4    5.30    2.30
   1   8  -4   10.50    2.90
   1   8  -4    5.90    2.00
  -1   8   4    7.00    2.10
  -1   8   4    7.80    2.10
  -1   8   4    7.50    2.20
   1   8  -4    8.30    3.10
   1  -8  -4    9.30    2.80
   1  -8  -4    4.60    1.50
   1  -8  -4    4.20    1.70
  -1  -8   4    8.40    3.20
  -1  -8   4    6.60    2.30
   1   8  -3   23.50    4.00
   1   8  -3   22.90    3.90
  -1   8   3   24.90    3.90
   1   8  -3   29.00    4.40
   1   8  -3   22.60    3.40
  -1   8   3   26.20    3.70
   1   8  -3   27.30    4.50
  -1   8   3   24.50    3.20
  -1   8   3   24.00    3.50
   1  -8  -3   22.90    3.50
  -1  -8   3   21.40    3.80
  -1  -8   3   23.50    4.10
   1  -8  -3   24.60    2.30
   1  -8  -3   26.20    3.50
  -1  -8   3   24.00    3.80
  -1   8   2   12.60    2.80
  -1   8   2   14.10    3.20
  -1   8   2    5.80    2.10
   1   8  -2    8.80    2.70
   1   8  -2    6.60    2.50
   1   8  -2   10.40    2.50
  -1   8   2   12.60    2.60
   1   8  -2   15.20    3.50
  -1   8   2    8.00    2.20
   1   8  -2    6.80    2.10
   1  -8  -2   12.00    1.70
  -1  -8   2   10.30    2.60
   1  -8  -2   10.80    2.50
   1  -8  -2   10.30    2.20
  -1  -8   2    8.50    2.20
  -1  -8   2   13.50    3.20
  -1  -8   2   12.50    2.90
   1  -8  -2   12.40    2.60
  -1   8   1   -0.30    1.40
   1   8  -1   -0.30    1.60
  -1   8   1   -0.20    1.30
   1   8  -1   -0.10    1.60
  -1   8   1   -3.70    1.20
   1   8  -1   -1.00    0.90
   1   8  -1    1.20    1.40
   1   8  -1   -1.50    1.60
  -1   8   1   -0.80    1.40
   1   8  -1    0.00    1.10
  -1   8   1    1.70    1.50
   1  -8  -1    0.80    1.20
   1  -8  -1    0.20    1.30
  -1  -8   1   -0.90    1.10
   1  -8  -1    0.90    0.80
   1  -8  -1    0.70    1.40
  -1  -8   1    0.10    0.90
  -1  -8   1    2.10    1.30
   1   8   0    6.40    2.30
  -1   8   0   11.80    3.20
  -1   8   0    6.70    2.20
   1   8   0   14.20    3.10
   1   8   0    8.40    2.40
   1   8   0    6.50    2.30
  -1   8   0    8.30    2.50
  -1   8   0   14.20    2.90
   1   8   0   11.10    2.80
   1   8   0    6.60    2.30
  -1   8   0   12.80    2.70
  -1  -8   0    8.60    2.20
  -1  -8   0   14.10    2.90
  -1  -8   0    9.20    2.30
   1  -8   0    5.90    2.00
   1  -8   0   11.30    2.50
  -1   8  -1    9.00    2.60
  -1   8  -1    5.20    2.00
  -1   8  -1    7.20    2.60
  -1   8  -1    7.10    2.00
   1   8   1    8.80    2.30
   1   8   1    5.70    2.20
   1   8   1    9.60    2.30
   1   8   1   11.20    2.90
   1   8   1    5.30    2.20
  -1   8  -1    9.60    2.70
   1   8   1    8.50    2.40
   1  -8   1    3.40    1.60
  -1  -8  -1   11.70    2.70
   1  -8   1    6.20    2.20
  -1  -8  -1   11.20    2.40
   1  -8   1    7.40    2.70
  -1  -8  -1    8.10    1.80
   1   8   2    2.10    1.30
  -1   8  -2   -2.10    1.60
   1   8   2    0.80    1.50
  -1   8  -2    1.70    1.60
  -1   8  -2    2.10    1.90
  -1   8  -2    0.80    1.20
  -1   8  -2    2.40    1.60
   1   8   2   -0.10    1.40
   1   8   2    0.40    1.30
   1  -8   2   -0.10    1.50
   1  -8   2   -0.20    1.10
  -1  -8  -2   -0.30    0.70
  -1  -8  -2   -1.80    0.90
  -1  -8  -2    2.00    1.50
   1  -8   2    0.50    1.80
  -1   8  -3  175.88    9.70
  -1   8  -3  172.98    9.60
  -1   8  -3  173.18   10.10
  -1   8  -3  167.88    8.80
   1   8   3  170.98    8.90
   1   8   3  171.88    9.30
   1   8   3  176.98    8.80
  -1   8  -3  167.38    9.90
   1   8   3  182.08    9.60
   1  -8   3  180.08    9.70
  -1  -8  -3  181.28    9.70
   1  -8   3  154.78    9.20
  -1  -8  -3  180.08    8.20
   1  -8   3  164.38    9.40
   1  -8   3  164.58   10.30
  -1   8  -4   63.49    5.50
   1   8   4   53.69    4.60
  -1   8  -4   60.59    5.90
  -1   8  -4   58.19    4.70
  -1   8  -4   62.49    5.50
   1   8   4   51.69    4.40
   1   8   4   55.09    5.10
  -1   8  -4   53.59    5.70
   1   8   4   51.59    5.30
   1   8   4   53.79    4.30
  -1  -8  -4   57.29    5.60
   1  -8   4   59.69    6.00
   1  -8   4   65.49    5.70
   1  -8   4   60.19    6.80
  -1  -8  -4   52.49    4.40
   1  -8   4   63.89    5.80
  -1  -8  -4   48.50    4.30
  -1   8  -5    9.50    3.10
  -1   8  -5    3.90    2.60
  -1   8  -5    9.50    2.70
  -1   8  -5   10.40    2.40
   1   8   5   12.50    3.00
   1   8   5   10.30    2.50
   1   8   5    8.10    2.40
  -1   8  -5    8.60    3.20
   1   8   5   11.00    2.70
   1   8   5   14.90    3.20
   1  -8   5   10.70    3.80
  -1  -8  -5   11.40    2.50
   1  -8   5    9.50    3.40
   1  -8   5    8.90    2.80
   1  -8   5    8.00    3.00
  -1   8  -6    5.00    2.30
   1   8   6    4.70    2.80
  -1   8  -6    6.10    2.90
  -1   8  -6    1.70    2.30
   1   8   6    8.80    2.30
   1   8   6    5.90    2.30
   1   8   6    6.50    2.00
   1   8   6    6.30    2.40
  -1   8  -6    3.80    1.60
  -1   8  -6    5.60    2.70
   1   8   6    7.00    2.40
   1  -8   6    6.10    2.80
   1  -8   6   10.60    3.50
  -1  -8  -6   11.40    2.90
   1  -8   6    9.10    3.50
   1  -8   6    4.20    2.20
  -1  -8  -6    1.90    1.60
   1   8   7   13.30    2.40
  -1   8  -7   15.30    2.30
   1   8   7   13.30    3.10
   1   8   7   12.70    3.90
  -1   8  -7    8.90    3.20
  -1   8  -7   13.30    3.30
  -1   8  -7    9.00    3.00
   1   8   7   13.10    3.30
   1   8   7    9.30    2.20
  -1   8  -7    9.90    3.10
   1  -8   7    7.70    2.70
  -1  -8  -7   11.00    2.40
  -1  -8  -7    9.70    2.90
   1  -8   7    9.70    3.50
   1  -8   7   10.00    4.00
  -1   8  -8   33.40    3.60
   1   8   8   43.80    3.70
   1   8   8   46.40    5.90
   1   8   8   45.60    6.10
   1   8   8   55.49    5.10
   1  -8   8   48.00    8.30
   1  -8   8   40.00    7.20
   1  -8   8   35.50    5.50
   1   9  -8    2.40    1.80
   1   9  -8    1.00    1.90
  -1   9   8    2.50    1.30
  -1   9   8    5.20    2.60
  -1   9   8    2.20    2.40
  -1   9   8   -0.10    1.90
   1   9  -8    0.10    2.10
  -1   9   8   -0.70    0.80
  -1  -9   8    5.40    2.50
  -1  -9   8    6.30    3.50
  -1  -9   8    2.10    3.80
   1   9  -7   36.40    4.70
   1   9  -7   34.60    5.40
   1   9  -7   32.70    5.50
  -1   9   7   44.80    4.50
   1   9  -7   37.30    4.90
  -1   9   7   40.70    5.00
  -1   9   7   46.80    3.60
  -1   9   7   43.30    6.10
   1   9  -7   42.10    4.30
  -1   9   7   38.10    3.30
  -1  -9   7   36.60    5.60
  -1  -9   7   42.00    7.00
  -1  -9   7   43.90    7.50
  -1   9   6    8.50    3.00
  -1   9   6   -0.90    1.60
  -1   9   6    0.50    1.30
   1   9  -6    4.50    2.20
   1   9  -6    1.00    2.50
   1   9  -6    3.10    2.00
  -1   9   6    1.20    1.30
   1   9  -6    1.40    2.20
   1   9  -6    1.30    2.30
  -1   9   6    3.50    1.70
  -1  -9   6    8.50    3.30
  -1  -9   6    4.30    3.60
   1  -9  -6    4.90    1.70
  -1  -9   6    9.70    2.80
   1   9  -5   72.59    7.00
  -1   9   5   85.19    5.60
  -1   9   5   78.49    5.40
  -1   9   5   88.89    5.30
   1   9  -5   79.39    6.90
  -1   9   5   78.09    6.00
   1   9  -5   80.39    6.10
   1   9  -5   79.49    7.80
  -1   9   5   84.49    7.80
   1   9  -5   78.49    7.00
   1  -9  -5   96.59    7.30
   1  -9  -5   90.09    5.70
  -1  -9   5   86.69    7.90
  -1  -9   5   81.39    6.90
  -1  -9   5   68.19    7.00
  -1  -9   5   83.09    6.90
   1  -9  -5   84.39    5.30
  -1   9   4    6.70    2.00
  -1   9   4    8.00    2.60
   1   9  -4   13.40    3.80
  -1   9   4   10.20    2.60
  -1   9   4    9.70    2.40
   1   9  -4    7.90    2.50
   1   9  -4   11.10    3.40
   1   9  -4   14.10    3.10
   1  -9  -4    9.80    2.40
  -1  -9   4   10.10    3.50
  -1  -9   4    7.80    2.50
   1  -9  -4    6.30    2.50
  -1  -9   4   16.50    3.50
   1  -9  -4    7.80    1.90
   1   9  -3  156.68    9.40
   1   9  -3  171.48    9.10
   1   9  -3  158.18    9.50
  -1   9   3  158.58    9.40
  -1   9   3  153.98    8.80
  -1   9   3  145.19    8.30
  -1   9   3  159.28    8.40
   1   9  -3  147.59    9.80
   1   9  -3  163.08    9.70
  -1   9   3  166.18    9.30
   1  -9  -3  153.68    6.90
  -1  -9   3  161.28    9.50
  -1  -9   3  167.58   10.60
   1  -9  -3  163.08   10.60
  -1  -9   3  157.68   10.60
   1   9  -2  110.89    7.50
  -1   9   2  103.19    6.90
   1   9  -2  101.49    7.20
  -1   9   2   92.79    7.00
   1   9  -2   98.09    7.70
  -1   9   2  106.49    6.70
   1   9  -2   91.89    7.00
   1   9  -2  101.99    6.80
  -1   9   2  103.89    6.80
  -1   9   2   96.49    6.50
   1  -9  -2   97.49    4.80
  -1  -9   2  107.69    7.00
   1  -9  -2  101.29    6.50
   1  -9  -2  100.19    6.60
   1  -9  -2  112.89    7.00
  -1  -9   2   94.09    6.80
  -1  -9   2  104.09    7.50
   1   9  -1    5.50    2.50
   1   9  -1    5.70    2.20
  -1   9   1    5.60    2.10
   1   9  -1    8.10    2.30
   1   9  -1    5.00    2.50
  -1   9   1    7.90    2.30
   1   9  -1    2.10    1.90
   1   9  -1    6.20    2.40
  -1   9   1    8.90    2.60
  -1   9   1    4.40    1.90
  -1  -9   1    7.00    2.30
  -1  -9   1    5.40    1.90
  -1  -9   1    4.90    2.00
   1  -9  -1    5.30    1.40
   1  -9  -1    3.50    1.80
   1  -9  -1    8.10    2.50
   1  -9  -1    7.20    2.40
   1   9   0  205.98   10.50
   1   9   0  216.58   10.90
   1   9   0  184.78   11.00
   1   9   0  213.48   10.90
  -1   9   0  212.68   10.60
  -1   9   0  208.88   10.80
   1   9   0  222.08   11.00
  -1   9   0  200.08   11.20
   1   9   0  220.48   10.80
  -1   9   0  216.18   10.80
  -1   9   0  205.28   10.80
   1  -9   0  200.38   10.50
  -1  -9   0  201.38   10.50
  -1  -9   0  203.98   10.20
   1  -9   0  200.68   10.30
   1   9   1  210.08   11.60
   1   9   1  219.88   10.70
  -1   9  -1  229.98   11.20
  -1   9  -1  219.98   11.10
  -1   9  -1  204.78   11.00
   1   9   1  197.78   10.80
  -1   9  -1  202.58   11.00
   1   9   1  220.18   10.90
   1   9   1  217.58   11.10
   1   9   1  219.58   10.70
  -1   9  -1  213.88   11.90
  -1  -9  -1  216.28   11.00
   1  -9   1  215.88   10.90
  -1  -9  -1  214.68    9.40
   1  -9   1  204.38   10.50
  -1  -9  -1  214.78   10.50
   1  -9   1  197.88   11.50
  -1   9  -2   47.50    5.80
   1   9   2   45.50    5.30
  -1   9  -2   36.80    4.70
  -1   9  -2   44.10    5.40
  -1   9  -2   50.99    5.20
   1   9   2   39.40    4.20
  -1   9  -2   46.30    6.20
   1   9   2   39.70    4.00
   1   9   2   33.90    4.60
   1  -9   2   41.80    5.90
  -1  -9  -2   47.40    4.40
   1  -9   2   49.60    4.80
   1  -9   2   39.70    5.20
  -1  -9  -2   51.79    4.60
  -1  -9  -2   40.90    3.50
  -1   9  -3    4.80    2.00
   1   9   3    2.80    2.00
   1   9   3    4.00    2.10
  -1   9  -3    6.40    2.50
  -1   9  -3    6.20    2.90
   1   9   3    3.90    1.90
  -1   9  -3    4.70    2.20
   1   9   3    6.50    2.70
   1  -9   3    4.50    2.30
   1  -9   3    1.00    1.80
  -1  -9  -3    6.70    1.80
   1  -9   3    5.20    2.50
  -1  -9  -3    3.40    1.90
  -1  -9  -3    6.20    2.10
   1  -9   3   10.70    2.90
  -1   9  -4   -1.40    2.00
   1   9   4   -0.90    1.30
   1   9   4    2.70    1.50
   1   9   4   -1.40    1.60
  -1   9  -4    1.80    2.30
  -1   9  -4   -0.50    2.00
  -1   9  -4    4.60    2.60
  -1   9  -4    1.30    1.40
   1   9   4   -2.00    1.10
   1   9   4    0.80    1.90
   1  -9   4   -0.40    1.40
   1  -9   4    0.90    1.80
  -1  -9  -4   -1.00    1.40
   1  -9   4   -0.40    2.10
  -1  -9  -4    0.80    1.40
   1  -9   4    0.20    2.10
  -1  -9  -4    6.30    2.70
  -1   9  -5  117.99    8.60
  -1   9  -5   98.99    7.60
   1   9   5  118.79    7.20
   1   9   5  116.69    7.00
   1   9   5  112.79    7.80
  -1   9  -5  114.29    8.40
   1   9   5  114.39    6.90
   1   9   5  115.49    7.90
   1   9   5  111.29    8.00
  -1   9  -5  108.59   15.00
  -1   9  -5  107.89    7.00
  -1  -9  -5  113.59    7.20
  -1  -9  -5  105.89    6.70
   1  -9   5  103.69    8.90
   1  -9   5  113.39    8.40
   1  -9   5  108.79    8.00
  -1  -9  -5  107.39    8.30
   1  -9   5  107.89    8.50
   1   9   6   16.00    3.00
  -1   9  -6   13.10    3.70
   1   9   6   10.90    3.30
  -1   9  -6   16.90    3.80
   1   9   6   18.30    3.80
   1   9   6    9.20    2.50
   1   9   6   13.30    3.10
  -1   9  -6   10.30    2.70
  -1   9  -6   11.10    3.90
  -1   9  -6   13.10    2.80
   1  -9   6   14.40    3.70
   1  -9   6    7.90    3.60
  -1  -9  -6    7.20    3.40
   1  -9   6   11.60    3.90
   1  -9   6    9.10    3.30
  -1  -9  -6    7.50    2.30
   1   9   7   11.10    2.90
   1   9   7   14.20    3.10
  -1   9  -7   13.80    2.60
   1   9   7    9.10    2.30
  -1   9  -7   19.70    4.40
   1   9   7   17.60    3.90
   1   9   7    9.10    3.10
  -1   9  -7   13.00    3.50
   1   9   7   11.60    3.10
  -1   9  -7    7.90    3.50
  -1  -9  -7    9.90    3.30
   1  -9   7    6.20    2.60
  -1  -9  -7   12.70    2.50
   1  -9   7   11.40    3.70
   1  -9   7   12.90    3.80
  -1  10   7    1.90    1.60
   1  10  -7   -5.00    1.60
  -1  10   7    2.80    2.10
   1  10  -7   -2.90    2.40
  -1  10   7   -2.00    1.20
   1  10  -7   -1.10    2.80
  -1  10   7   -0.20    1.50
  -1  10   7   -0.30    2.30
  -1 -10   7    0.10    1.80
  -1 -10   7   -1.60    1.40
  -1 -10   7   -2.00    2.60
  -1 -10   7    4.10    2.60
   1  10  -6    6.40    3.30
  -1  10   6    8.20    2.30
   1  10  -6   14.10    3.30
   1  10  -6   16.90    4.10
   1  10  -6   15.90    3.50
  -1  10   6    7.20    2.30
   1  10  -6   12.50    3.60
  -1  10   6   12.40    2.40
  -1  10   6    8.60    3.20
   1 -10  -6    8.10    2.10
  -1 -10   6   18.30    4.40
  -1 -10   6    4.20    3.00
  -1 -10   6   11.70    4.00
  -1 -10   6   20.10    4.10
   1  10  -5    1.10    2.60
  -1  10   5   -0.10    1.40
  -1  10   5    4.00    1.90
   1  10  -5   -0.40    2.50
   1  10  -5    2.10    2.10
   1  10  -5   -0.30    1.90
  -1  10   5    1.00    1.90
  -1  10   5    1.00    1.90
   1  10  -5    1.60    2.40
  -1 -10   5    2.10    1.70
  -1 -10   5    5.00    3.00
  -1 -10   5    1.80    2.70
   1 -10  -5    3.20    2.30
   1 -10  -5    2.30    1.30
  -1 -10   5    0.00    1.40
   1  10  -4   78.69    7.20
   1  10  -4  100.19    7.50
  -1  10   4   99.69    7.60
   1  10  -4   93.89    7.80
   1  10  -4  104.79    8.50
  -1  10   4  104.09    7.20
  -1  10   4   95.49    6.60
   1  10  -4   98.49    7.90
  -1  10   4   82.19    6.10
   1 -10  -4   99.19    5.30
   1 -10  -4   98.39    7.40
   1 -10  -4   91.19    6.40
  -1 -10   4   95.29    7.40
  -1 -10   4  113.59    8.90
  -1 -10   4   84.59    7.10
   1  10  -3  483.55   21.30
   1  10  -3  453.05   22.80
  -1  10   3  495.85   19.50
  -1  10   3  493.05   20.50
  -1  10   3  464.35   19.70
  -1  10   3  489.55   19.80
   1  10  -3  475.85   20.30
  -1  10   3  487.95   19.10
   1  10  -3  491.25   20.50
  -1 -10   3  466.25   20.40
   1 -10  -3  459.45   16.60
  -1 -10   3  452.85   21.50
   1 -10  -3  438.46   19.20
  -1 -10   3  459.95   19.70
   1 -10  -3  487.85   19.90
   1  10  -2   24.20    4.80
  -1  10   2   21.50    3.70
  -1  10   2   33.00    4.80
  -1  10   2   22.40    4.00
   1  10  -2   28.80    4.80
  -1  10   2   24.30    4.50
  -1  10   2   28.00    4.10
   1  10  -2   25.30    4.40
   1  10  -2   25.30    4.40
   1 -10  -2   27.70    2.40
  -1 -10   2   24.90    4.40
  -1 -10   2   24.90    4.30
   1 -10  -2   21.40    3.70
  -1 -10   2   28.70    4.70
   1 -10  -2   27.80    4.20
   1 -10  -2   24.10    4.10
   1  10  -1   14.10    3.20
  -1  10   1   20.80    4.00
   1  10  -1   14.80    3.40
  -1  10   1   17.60    3.60
   1  10  -1   12.90    3.60
   1  10  -1   15.60    3.80
  -1  10   1   19.40    3.50
   1  10  -1   13.40    3.70
  -1  10   1   20.10    3.70
  -1  10   1   17.00    3.80
  -1 -10   1   24.80    4.20
   1 -10  -1   14.90    2.30
   1 -10  -1   22.00    3.70
  -1 -10   1   16.80    3.40
  -1 -10   1   19.40    3.80
   1  10   0  153.58    9.50
  -1  10   0  164.78    9.50
   1  10   0  172.28   10.50
  -1  10   0  153.88    9.30
  -1  10   0  154.18    9.20
   1  10   0  166.88    9.40
  -1  10   0  169.48   10.50
   1  10   0  160.68    9.40
  -1  10   0  152.28   10.80
   1 -10   0  148.19    9.20
  -1 -10   0  140.39    8.80
  -1 -10   0  147.99    9.20
  -1  10  -1  245.48   12.60
  -1  10  -1  251.87   12.90
  -1  10  -1  250.17   13.60
   1  10   1  247.08   12.90
   1  10   1  238.18   12.60
  -1  10  -1  239.58   12.60
  -1  10  -1  239.88   12.80
   1  10   1  262.47   12.70
   1  10   1  246.18   12.20
   1  10   1  252.97   13.40
   1  10   1  254.67   12.50
  -1 -10  -1  245.08   12.60
   1 -10   1  228.38   12.30
  -1 -10  -1  253.17   12.30
  -1 -10  -1  254.97   10.80
   1 -10   1  240.18   12.00
  -1  10  -2  169.28   11.00
   1  10   2  170.18   10.20
   1  10   2  176.58   10.00
   1  10   2  169.38   10.20
  -1  10  -2  166.98   10.30
  -1  10  -2  171.98   10.40
   1  10   2  192.08   11.20
   1  10   2  167.38   11.40
  -1  10  -2  173.28   10.40
   1  10   2  178.78    9.80
  -1  10  -2  178.08   10.00
   1 -10   2  166.68   10.90
  -1 -10  -2  174.28    8.20
   1 -10   2  156.78    9.60
   1 -10   2  172.08   10.10
  -1 -10  -2  166.08    9.70
  -1 -10  -2  177.98    9.90
   1  10   3    5.80    2.80
   1  10   3    6.70    2.30
   1  10   3    5.40    2.10
  -1  10  -3   16.40    3.80
  -1  10  -3    4.50    2.60
   1  10   3    5.80    2.80
   1  10   3    6.90    2.60
  -1  10  -3    0.20    2.80
  -1  10  -3    7.90    3.40
  -1  10  -3    8.00    2.70
  -1 -10  -3    7.60    1.90
   1 -10   3    0.50    2.00
  -1 -10  -3    7.50    2.60
  -1 -10  -3    6.10    2.80
   1 -10   3    9.80    2.80
   1 -10   3    9.80    3.20
   1 -10   3    5.50    2.50
  -1  10  -4   46.70    4.80
   1  10   4   45.30    6.80
   1  10   4   46.30    4.60
  -1  10  -4   51.69    5.30
  -1  10  -4   43.20    6.00
  -1  10  -4   46.30    6.70
   1  10   4   50.59    4.80
  -1  10  -4   44.30    6.10
   1  10   4   34.00    5.20
   1  10   4   46.30    6.00
   1 -10   4   55.29    6.70
  -1 -10  -4   51.79    4.40
   1 -10   4   56.19    6.90
   1 -10   4   48.20    6.90
   1 -10   4   46.60    6.10
  -1 -10  -4   55.39    5.00
  -1 -10  -4   48.50    6.10
  -1  10  -5   13.20    2.80
   1  10   5   12.10    2.50
  -1  10  -5   12.10    4.10
   1  10   5    9.30    2.40
   1  10   5   10.90    3.20
  -1  10  -5    3.80    2.20
  -1  10  -5   13.50    3.70
   1  10   5    9.00    3.10
   1  10   5   12.00    3.30
  -1  10  -5   10.70    3.40
  -1 -10  -5    6.50    2.90
   1 -10   5   13.80    3.50
  -1 -10  -5    8.90    2.40
   1 -10   5   12.80    4.20
   1 -10   5   13.70    3.60
   1 -10   5    8.70    3.30
  -1 -10  -5    8.40    2.40
   1  10   6    8.00    2.40
  -1  10  -6   14.40    3.70
   1  10   6   14.70    3.80
   1  10   6    8.60    3.10
   1  10   6   13.30    2.90
  -1  10  -6   10.60    3.70
  -1  10  -6   15.70    4.40
  -1  10  -6    8.00    2.50
  -1  10  -6   11.60    4.50
   1  10   6    7.50    2.40
   1  10   6    9.80    3.00
  -1 -10  -6    4.10    4.40
   1 -10   6   11.60    3.80
   1 -10   6   14.30    3.40
  -1 -10  -6    8.50    2.50
   1 -10   6    9.70    4.00
   1  10   7   37.00    5.80
  -1  10  -7   38.30    5.50
   1  10   7   47.00    5.90
   1  10   7   52.19    6.80
  -1  10  -7   44.90    4.20
   1  10   7   38.90    4.60
   1  10   7   46.90    4.30
  -1  10  -7   43.10    6.60
  -1  10  -7   42.60    6.10
   1  10   7   57.69    9.90
  -1 -10  -7   46.90    4.40
   1 -10   7   55.29    8.00
   1 -10   7   30.60    5.30
   1 -10   7   44.90    8.20
   1 -10   7   55.99    8.50
  -1 -10  -7   48.50    6.30
  -1  11   7   -1.00    2.30
   1  11  -7    1.40    3.10
  -1  11   7    1.60    1.80
   1  11  -7    4.10    2.40
  -1  11   7    2.00    1.80
   1  11  -7   -5.80    2.90
   1  11  -7   -4.00    2.60
  -1  11   7    4.60    3.30
  -1 -11   7   -0.80    2.40
  -1 -11   7   -2.90    3.30
  -1 -11   7   -2.70    2.60
   1  11  -6   -3.10    2.80
   1  11  -6   -1.20    2.50
   1  11  -6    4.00    3.40
  -1  11   6    0.60    2.00
  -1  11   6   -2.40    2.20
  -1  11   6    0.60    1.60
   1  11  -6    7.40    3.40
  -1  11   6    0.30    3.10
   1  11  -6   -2.50    1.80
   1 -11  -6    2.40    1.50
  -1 -11   6   -2.50    3.20
  -1 -11   6    5.60    3.00
  -1 -11   6    2.40    3.10
  -1 -11   6    1.50    1.80
  -1  11   5   17.50    4.40
   1  11  -5   19.70    3.70
  -1  11   5   25.20    3.90
  -1  11   5   19.50    3.50
  -1  11   5   20.50    5.00
   1  11  -5   27.90    5.00
   1  11  -5   23.80    4.90
  -1  11   5   30.40    4.50
   1  11  -5   18.50    4.80
   1  11  -5   37.10    6.00
   1 -11  -5   28.00    4.80
  -1 -11   5   28.00    6.30
  -1 -11   5   17.80    4.90
  -1 -11   5   20.30    4.50
  -1 -11   5   25.50    4.70
   1 -11  -5   18.70    2.80
   1  11  -4    7.90    3.30
   1  11  -4    1.30    2.40
  -1  11   4    6.00    2.50
   1  11  -4    6.60    2.70
  -1  11   4    6.50    3.00
  -1  11   4    1.20    2.00
   1  11  -4    5.60    2.40
   1  11  -4    9.80    4.10
  -1  11   4    8.60    2.60
  -1  11   4    5.80    2.00
  -1 -11   4    6.40    3.30
   1 -11  -4    7.50    2.60
  -1 -11   4    8.00    2.60
   1 -11  -4    5.10    1.70
  -1 -11   4    5.40    2.50
   1  11  -3    3.50    2.00
  -1  11   3    2.90    2.60
  -1  11   3    3.70    2.10
   1  11  -3    3.80    2.40
  -1  11   3    4.60    2.40
  -1  11   3    7.40    2.90
   1  11  -3    1.40    1.60
   1  11  -3    8.30    3.10
  -1  11   3    1.90    1.70
   1 -11  -3    2.80    1.10
  -1 -11   3   -0.70    2.10
  -1 -11   3   -1.70    1.80
   1 -11  -3    7.00    3.00
   1  11  -2  220.58   13.20
   1  11  -2  224.08   12.50
  -1  11   2  227.78   12.00
   1  11  -2  208.28   12.30
  -1  11   2  216.28   11.90
  -1  11   2  229.58   11.70
  -1  11   2  206.58   11.90
   1  11  -2  227.68   12.30
   1  11  -2  228.58   12.20
  -1  11   2  224.28   12.60
  -1 -11   2  214.38   12.10
   1 -11  -2  230.88   11.90
   1 -11  -2  219.18    9.00
  -1 -11   2  218.48   11.80
  -1  11   1  126.09    8.80
   1  11  -1  151.38    9.40
  -1  11   1  126.29    9.30
   1  11  -1  157.48    9.70
  -1  11   1  145.39    9.10
   1  11  -1  147.39   10.30
   1  11  -1  149.39    9.90
   1  11  -1  139.79    9.10
   1  11  -1  151.38    9.60
  -1  11   1  148.29    9.40
  -1  11   1  151.28    9.40
   1 -11  -1  132.59    8.60
   1 -11  -1  137.99    6.80
  -1 -11   1  146.69    9.60
  -1 -11   1  140.49    8.90
   1 -11  -1  152.68    9.20
  -1 -11   1  142.59    9.40
   1  11   0  108.99    8.10
   1  11   0  100.89    8.10
  -1  11   0  102.79    8.00
  -1  11   0  118.59    8.10
  -1  11   0   99.99    7.90
   1  11   0  103.09    7.80
  -1  11   0  113.39    9.00
  -1  11   0  114.39    8.30
   1  11   0  120.09    8.10
   1  11   0  114.39    8.10
   1  11   0  105.69    8.70
  -1 -11   0  124.39    7.00
  -1 -11   0  107.29    7.60
   1 -11   0  116.79    7.90
   1 -11   0  107.79    9.40
  -1 -11   0  119.59    8.40
  -1  11  -1   47.10    6.00
   1  11   1   44.20    5.70
   1  11   1   47.50    5.80
  -1  11  -1   42.60    6.00
   1  11   1   42.90    6.10
   1  11   1   43.60    5.80
  -1  11  -1   40.70    6.00
   1  11   1   52.09    5.50
  -1  11  -1   38.60    5.80
  -1  11  -1   40.60    6.10
   1  11   1   49.90    6.30
  -1  11  -1   41.70    5.80
  -1 -11  -1   44.50    5.60
  -1 -11  -1   45.50    4.00
  -1 -11  -1   49.10    6.10
   1 -11   1   50.69    6.40
   1 -11   1   44.60    5.50
  -1  11  -2   55.49    5.70
  -1  11  -2   62.29    9.30
   1  11   2   57.79    7.40
  -1  11  -2   62.09    6.40
   1  11   2   57.79    5.60
  -1  11  -2   56.39    7.00
  -1  11  -2   64.89    6.40
   1  11   2   59.99    6.10
   1  11   2   61.99    5.80
   1  11   2   56.29    6.90
   1 -11   2   61.89    5.70
   1 -11   2   62.69    6.30
  -1 -11  -2   69.99    6.10
   1 -11   2   54.19    7.50
  -1 -11  -2   60.29    4.40
  -1 -11  -2   57.59    5.50
  -1  11  -3  151.48    9.40
  -1  11  -3  157.28   10.20
   1  11   3  162.78   10.00
  -1  11  -3  140.29   10.10
  -1  11  -3  145.69    9.90
   1  11   3  139.69    9.60
   1  11   3  137.19    8.80
  -1  11  -3  163.78   11.20
   1  11   3  147.39   10.30
   1  11   3  153.78    9.90
   1  11   3  143.59    9.10
  -1 -11  -3  157.58    8.00
   1 -11   3  155.68    9.70
   1 -11   3  154.58   10.00
  -1 -11  -3  140.19    9.30
   1 -11   3  145.09    9.50
   1 -11   3  158.78   11.10
  -1 -11  -3  153.98    9.40
  -1  11  -4   12.20    3.80
  -1  11  -4   13.10    3.60
  -1  11  -4    9.90    4.20
   1  11   4   15.00    3.70
   1  11   4   18.40    4.00
  -1  11  -4   14.10    3.80
  -1  11  -4   16.50    3.20
   1  11   4   13.30    3.50
   1  11   4   15.60    4.00
   1  11   4   14.20    3.40
  -1 -11  -4    8.20    2.10
   1 -11   4   12.90    3.50
   1 -11   4   13.10    3.40
   1 -11   4    8.90    3.20
   1 -11   4    9.00    3.60
  -1 -11  -4   20.20    4.20
   1  11   5    0.70    1.50
   1  11   5    3.00    2.10
  -1  11  -5   -1.30    2.40
  -1  11  -5   -1.30    2.40
   1  11   5   -0.70    1.30
  -1  11  -5    1.60    2.40
  -1  11  -5    3.70    2.70
   1  11   5    2.10    1.80
   1  11   5   -2.30    1.60
  -1  11  -5    1.80    1.80
   1 -11   5   -0.60    2.70
  -1 -11  -5   -2.30    1.50
  -1 -11  -5    4.40    2.40
   1 -11   5    3.00    2.10
   1 -11   5    4.40    2.30
   1 -11   5    7.80    3.80
  -1 -11  -5    1.50    2.40
  -1  11  -6    1.50    2.40
   1  11   6    2.40    2.10
   1  11   6    2.00    2.30
  -1  11  -6   -1.70    2.50
   1  11   6    0.90    2.00
   1  11   6    1.90    2.20
  -1  11  -6   -1.70    2.50
  -1  11  -6    0.20    1.60
  -1  11  -6    3.70    2.50
   1  11   6   -0.70    2.20
   1 -11   6    0.30    2.80
  -1 -11  -6   -0.90    1.60
   1 -11   6   -0.90    2.50
  -1 -11  -6   -0.40    1.90
   1 -11   6    2.10    2.20
   1 -11   6    4.60    2.80
   1  11   7    0.70    2.20
   1  11   7    2.80    2.80
  -1  11  -7   -0.90    2.90
  -1  11  -7   -1.70    2.70
   1  11   7   -1.60    1.60
  -1  11  -7   -4.90    3.00
   1  11   7    0.30    2.50
   1  11   7   -3.90    2.50
   1 -11   7    3.60    3.10
  -1 -11  -7    0.60    2.20
   1 -11   7    7.90    2.70
   1  12  -6   28.80    5.20
  -1  12   6   18.20    4.30
  -1  12   6   31.50    5.20
  -1  12   6   22.80    6.10
  -1  12   6   26.90    4.00
   1  12  -6   29.30    5.10
   1  12  -6   28.30    5.40
   1  12  -6   31.80    6.00
  -1  12   6   24.50    5.00
   1  12  -6   24.30    5.10
   1 -12  -6   27.50    5.60
  -1 -12   6   20.60    5.40
  -1 -12   6   24.90    5.40
  -1 -12   6   28.40    5.20
  -1 -12   6   35.70    6.20
  -1  12   5    1.10    1.90
   1  12  -5    2.90    3.10
  -1  12   5    1.80    2.00
   1  12  -5   -1.00    1.80
  -1  12   5    1.20    2.20
   1  12  -5    1.50    2.90
  -1  12   5   -5.50    2.20
   1  12  -5   -0.20    2.10
  -1 -12   5    2.00    3.10
   1 -12  -5    1.60    1.10
  -1 -12   5   -2.10    1.30
   1 -12  -5    1.50    2.40
  -1 -12   5   -1.30    2.00
  -1  12   4   18.20    3.70
   1  12  -4   23.20    4.80
  -1  12   4   19.00    4.50
  -1  12   4   11.50    3.00
   1  12  -4   17.80    5.00
  -1  12   4   17.90    5.00
  -1  12   4   16.70    3.80
   1  12  -4   16.20    3.90
   1  12  -4   16.20    4.80
   1  12  -4   16.60    4.00
   1 -12  -4   18.80    2.60
  -1 -12   4   20.30    4.40
   1 -12  -4   25.10    4.90
  -1 -12   4   20.20    4.30
  -1  12   3   32.60    6.50
   1  12  -3   45.90    6.90
   1  12  -3   36.40    5.60
   1  12  -3   30.70    4.90
  -1  12   3   40.80    5.50
  -1  12   3   37.20    5.20
  -1  12   3   34.10    5.50
   1  12  -3   32.00    5.40
   1  12  -3   49.00    6.80
  -1  12   3   37.70    5.50
  -1 -12   3   43.90    6.30
   1 -12  -3   38.50    3.10
  -1 -12   3   36.40    5.60
   1 -12  -3   40.00    5.70
  -1  12   2   45.10    6.20
   1  12  -2   33.60    5.30
   1  12  -2   55.09   11.10
   1  12  -2   41.40    6.20
   1  12  -2   47.50    7.20
  -1  12   2   36.10    6.90
  -1  12   2   35.90    5.60
   1  12  -2   46.20    6.30
  -1  12   2   45.90    6.00
  -1  12   2   45.20    5.80
  -1 -12   2   49.60    6.70
   1 -12  -2   44.40    3.30
   1 -12  -2   45.10    5.70
  -1 -12   2   37.50    5.40
   1  12  -1    3.90    2.20
   1  12  -1    0.50    1.60
   1  12  -1    0.00    2.70
  -1  12   1    0.60    2.20
   1  12  -1   -2.40    2.40
  -1  12   1    2.90    2.60
  -1  12   1    7.70    3.00
   1  12  -1    3.20    2.50
  -1  12   1    4.80    2.90
   1  12  -1    5.90    3.20
   1 -12  -1    6.20    2.50
   1 -12  -1    2.00    1.40
  -1 -12   1    1.90    1.90
  -1 -12   1    3.60    2.30
  -1 -12   1    5.90    2.70
   1 -12  -1    1.10    2.10
  -1  12   0   12.70    3.80
   1  12   0   11.10    3.20
   1  12   0   12.10    3.20
   1  12   0   11.00    3.80
   1  12   0   12.70    3.70
  -1  12   0    8.30    2.80
  -1  12   0   12.20    3.60
  -1  12   0    9.40    3.70
   1  12   0    8.30    3.20
   1  12   0   16.20    3.80
  -1  12   0   11.20    3.50
  -1 -12   0    9.20    3.50
  -1 -12   0    6.40    2.10
  -1 -12   0   13.00    3.10
   1 -12   0   10.10    3.10
   1 -12   0   11.50    3.50
  -1  12  -1  104.99    8.10
  -1  12  -1  104.59    8.50
   1  12   1  122.49    8.70
  -1  12  -1  113.89    8.40
  -1  12  -1  117.79    8.70
  -1  12  -1  104.49    9.20
  -1  12  -1   90.99    7.80
   1  12   1  103.49    9.30
   1  12   1  112.59    9.00
   1  12   1   89.99    8.00
   1  12   1  102.19    8.30
   1  12   1   94.59    7.60
  -1 -12  -1   97.19    7.50
   1 -12   1  103.49    8.00
  -1 -12  -1  102.99    6.40
   1 -12   1  104.19    7.80
  -1 -12  -1  112.59    8.40
   1  12   2    5.10    2.80
  -1  12  -2    6.70    2.90
  -1  12  -2    1.20    2.50
   1  12   2    6.10    2.80
   1  12   2    3.70    2.30
  -1  12  -2    6.70    3.20
  -1  12  -2    1.80    2.70
  -1  12  -2   -3.20    2.20
   1  12   2    3.60    2.40
   1  12   2    6.40    2.90
   1  12   2    1.60    2.30
  -1 -12  -2    3.90    1.60
  -1 -12  -2    3.40    2.20
   1 -12   2    2.40    2.30
  -1 -12  -2    3.40    1.80
   1  12   3    3.20    2.00
  -1  12  -3    6.00    2.70
   1  12   3    5.40    2.40
  -1  12  -3    6.00    2.60
  -1  12  -3    6.00    3.00
   1  12   3    4.30    2.20
  -1  12  -3    3.70    3.40
   1  12   3    6.70    2.80
   1  12   3    0.90    2.80
   1  12   3    3.30    2.60
  -1  12  -3    3.90    2.60
   1 -12   3    1.40    2.30
  -1 -12  -3    2.70    2.40
   1 -12   3    6.70    2.60
   1 -12   3   14.20    4.20
   1 -12   3    6.80    2.60
  -1 -12  -3    3.30    1.70
  -1 -12  -3    6.40    2.90
  -1  12  -4   30.70    5.70
   1  12   4   23.30    4.80
  -1  12  -4   30.00    5.50
   1  12   4   32.60    5.50
   1  12   4   33.50    5.60
   1  12   4   32.00    4.90
  -1  12  -4   36.60    6.60
   1  12   4   31.60    5.40
   1  12   4   32.30    5.20
  -1  12  -4   26.70    4.60
   1 -12   4   29.90    6.20
  -1 -12  -4   20.90    4.40
  -1 -12  -4   35.50    4.30
   1 -12   4   30.80    5.20
   1 -12   4   34.30    5.70
   1 -12   4   31.50    5.60
   1  12   5   33.30    4.90
   1  12   5   22.70    4.70
   1  12   5   33.20    5.60
   1  12   5   33.00    5.40
   1  12   5   28.00    4.70
  -1  12  -5   27.80    4.70
  -1  12  -5   43.60    6.20
  -1  12  -5   42.40    6.50
  -1  12  -5   30.50    6.90
  -1  12  -5   28.00    5.90
  -1 -12  -5   28.80    4.20
  -1 -12  -5   23.50    4.90
  -1 -12  -5   25.30    4.40
   1 -12   5   26.80    5.70
   1 -12   5   47.10    7.00
   1 -12   5   29.30    5.40
   1 -12   5   30.40    5.90
  -1  12  -6   14.70    5.40
  -1  12  -6    3.10    3.40
  -1  12  -6    9.10    3.80
   1  12   6    8.60    3.00
  -1  12  -6   10.10    3.20
   1  12   6    7.90    2.90
   1  12   6   11.10    3.20
   1  12   6   15.80    4.20
  -1  12  -6    3.20    3.20
   1 -12   6   11.70    4.30
  -1 -12  -6    8.10    3.00
  -1 -12  -6   11.00    3.50
   1 -12   6    8.80    3.50
   1  13  -6   -5.70    3.00
  -1  13   6    5.20    2.90
  -1  13   6   -1.30    2.00
  -1  13   6   -2.00    3.10
  -1  13   6    1.80    2.50
   1  13  -6    2.30    2.70
   1  13  -6   -3.30    2.60
  -1  13   6    0.00    2.80
   1  13  -6   -1.50    3.20
  -1 -13   6    2.60    4.10
  -1 -13   6    5.60    2.80
   1  13  -5    4.40    2.90
  -1  13   5    7.20    3.50
  -1  13   5   10.00    2.70
  -1  13   5    5.00    2.40
   1  13  -5   -1.70    3.10
   1  13  -5    3.10    3.40
   1  13  -5    9.10    3.70
  -1  13   5    6.60    3.30
  -1 -13   5    4.20    2.60
  -1 -13   5    5.00    3.80
   1 -13  -5    7.20    1.70
  -1 -13   5    3.40    3.00
   1 -13  -5    5.20    3.20
  -1  13   4    2.40    2.10
  -1  13   4    0.40    2.30
   1  13  -4   -3.10    2.60
   1  13  -4    2.20    2.10
   1  13  -4    2.30    2.80
   1  13  -4    4.80    3.60
   1  13  -4   -3.10    2.90
  -1  13   4   -1.00    2.50
  -1  13   4    2.80    2.50
  -1  13   4   -0.80    2.20
  -1 -13   4   -1.80    1.80
   1 -13  -4   -0.50    1.10
   1 -13  -4   -2.80    2.80
  -1 -13   4    4.10    2.50
  -1  13   3    5.50    3.30
  -1  13   3    7.20    2.60
   1  13  -3    3.60    2.20
  -1  13   3    5.60    2.70
   1  13  -3    1.60    2.70
   1  13  -3   10.20    3.40
   1  13  -3    5.20    3.00
   1  13  -3    9.20    4.20
  -1  13   3    3.40    2.40
  -1  13   3   11.30    2.70
  -1 -13   3    4.60    2.80
  -1 -13   3    3.00    2.30
   1 -13  -3    3.00    2.80
   1 -13  -3    2.90    1.30
   1  13  -2    4.60    2.50
  -1  13   2    6.40    2.40
   1  13  -2   -2.60    2.20
   1  13  -2    3.00    2.70
  -1  13   2    2.80    2.20
  -1  13   2    4.10    2.90
   1  13  -2    6.40    2.60
   1 -13  -2    2.50    1.30
  -1 -13   2    6.60    2.70
  -1 -13   2    6.40    3.00
   1 -13  -2    0.70    1.80
   1  13  -1    0.10    2.10
   1  13  -1    3.40    2.50
   1  13  -1   -0.40    1.40
  -1  13   1    0.30    1.90
  -1  13   1   -3.80    1.50
   1  13  -1   -1.70    2.10
  -1  13   1   -2.30    2.00
  -1  13   1    3.60    2.70
  -1  13   1    4.90    2.90
   1  13  -1    8.00    3.20
   1  13  -1    1.30    1.90
   1 -13  -1    0.00    1.10
  -1 -13   1   -1.70    1.80
   1 -13  -1    0.90    1.70
   1 -13  -1    1.40    1.50
  -1 -13   1   -0.30    1.30
   1  13   0    9.30    3.80
   1  13   0    4.80    2.30
  -1  13   0   13.40    3.60
   1  13   0   10.50    3.80
   1  13   0    6.30    2.90
  -1  13   0    5.80    2.90
  -1  13   0   12.80    3.40
  -1  13   0    2.70    2.70
  -1  13   0    2.70    2.60
  -1  13   0    5.30    2.40
   1  13   0    4.80    3.00
   1  13   0    5.60    2.80
  -1 -13   0    5.30    3.00
  -1 -13   0    1.90    2.00
  -1 -13   0    5.00    2.20
   1 -13   0    8.90    2.80
   1 -13   0    6.90    2.30
   1 -13   0    9.20    3.10
   1  13   1    0.70    1.90
   1  13   1    4.40    3.30
  -1  13  -1    5.50    2.70
   1  13   1    1.50    1.70
   1  13   1    2.70    2.70
  -1  13  -1   -0.50    1.50
   1  13   1    4.10    2.10
  -1  13  -1   -1.10    1.60
   1 -13   1    2.90    1.90
  -1 -13  -1    1.80    2.60
   1 -13   1    1.30    1.70
  -1 -13  -1   -1.20    2.00
  -1 -13  -1    1.40    1.60
   1  13   2   11.00    3.90
  -1  13  -2   19.90    4.40
   1  13   2   16.00    3.80
   1  13   2   21.00    4.40
   1  13   2    9.00    3.50
  -1  13  -2   13.70    3.80
  -1  13  -2    7.10    3.40
  -1  13  -2   15.10    4.10
   1  13   2    8.40    3.30
   1  13   2   15.60    5.80
  -1  13  -2   18.20    4.70
   1 -13   2   11.70    3.30
  -1 -13  -2   15.90    3.80
  -1 -13  -2   11.40    2.60
   1 -13   2   14.70    3.70
  -1 -13  -2   14.50    3.60
   1  13   3    1.30    2.50
   1  13   3    3.40    2.60
  -1  13  -3    8.30    2.90
  -1  13  -3    0.90    2.30
  -1  13  -3    8.50    3.20
   1  13   3    7.50    3.30
  -1  13  -3   -2.30    2.50
   1  13   3    5.10    3.50
   1  13   3    3.00    2.90
  -1  13  -3    4.20    3.40
   1 -13   3    3.20    2.30
  -1 -13  -3    5.50    2.70
   1 -13   3    7.00    2.90
  -1 -13  -3    3.90    1.80
  -1 -13  -3    8.20    3.20
  -1  13  -4   39.00    7.20
  -1  13  -4   41.30    5.90
  -1  13  -4   35.40    6.30
   1  13   4   39.40    6.00
   1  13   4   36.30    5.60
   1  13   4   48.70    7.30
   1  13   4   33.30    5.90
  -1  13  -4   45.70    7.00
  -1  13  -4   46.70    6.70
   1  13   4   31.10    5.70
   1  13   4   34.10    4.90
   1 -13   4   38.50    6.50
  -1 -13  -4   32.40    4.90
  -1 -13  -4   43.70    4.30
  -1 -13  -4   37.90    6.20
   1 -13   4   41.20    6.20
   1 -13   4   41.20    6.50
   1 -13   4   44.90    7.70
   1  13   5   -2.50    3.10
   1  13   5    1.50    2.50
  -1  13  -5   -2.00    3.00
  -1  13  -5   -0.50    2.10
  -1  13  -5   -6.10    2.90
  -1  13  -5    1.50    3.40
   1  13   5    0.50    2.80
   1  13   5   -0.80    1.60
   1  13   5    2.00    3.20
  -1  13  -5    4.80    2.30
  -1 -13  -5   -2.30    2.00
  -1 -13  -5    0.10    1.70
   1 -13   5    2.60    5.90
   1 -13   5   -5.20    1.90
  -1 -13  -5   -1.40    2.00
  -1  14   5   -2.00    2.50
  -1  14   5   -5.10    1.80
  -1  14   5    1.00    2.80
   1  14  -5    0.70    3.10
  -1  14   5   -5.80    2.30
  -1  14   5    6.40    3.50
   1  14  -5   -3.70    3.20
   1  14  -5   -5.00    3.10
   1  14  -5    0.00    3.80
  -1 -14   5    1.90    2.70
   1 -14  -5   -1.00    1.10
  -1 -14   5    2.90    3.60
  -1  14   4    2.30    2.30
   1  14  -4    3.40    2.50
  -1  14   4    0.20    2.00
   1  14  -4    3.60    4.60
   1  14  -4    1.30    2.90
   1  14  -4   -1.60    3.20
  -1  14   4   -0.10    2.50
  -1  14   4   -1.80    3.20
  -1  14   4    1.30    2.60
   1  14  -4    2.60    3.00
  -1 -14   4    3.50    2.60
   1 -14  -4   -2.00    2.40
  -1 -14   4   -1.10    2.00
   1 -14  -4   -1.00    1.00
   1  14  -3    9.70    3.20
   1  14  -3   11.50    3.80
  -1  14   3   10.30    3.70
  -1  14   3    9.70    3.70
   1  14  -3    9.60    3.40
   1  14  -3   11.30    4.40
  -1  14   3   10.20    3.50
  -1  14   3    6.10    3.10
   1  14  -3    8.50    3.70
  -1  14   3    5.10    3.10
   1 -14  -3   11.50    3.00
   1 -14  -3    8.20    1.60
  -1 -14   3    6.10    2.30
  -1 -14   3    6.50    3.60
  -1  14   2   -2.90    1.30
   1  14  -2    0.00    2.80
  -1  14   2    5.20    2.30
  -1  14   2   -1.10    2.30
   1  14  -2    0.00    2.30
  -1  14   2    2.60    2.70
   1  14  -2    1.10    1.90
  -1  14   2    1.00    2.50
   1  14  -2   -0.20    1.60
   1 -14  -2    1.90    2.60
   1 -14  -2   -0.40    1.10
  -1 -14   2    0.70    2.50
  -1  14   1   13.10    4.10
   1  14  -1    2.90    2.40
  -1  14   1    4.90    2.50
   1  14  -1    3.80    2.70
   1  14  -1    5.60    3.00
  -1  14   1    7.00    3.20
   1  14  -1    6.80    3.10
  -1  14   1    7.50    3.20
   1  14  -1    0.20    3.20
  -1  14   1    1.60    2.70
  -1  14   1    5.20    2.80
   1  14  -1    5.70    3.20
   1 -14  -1   11.00    3.30
   1 -14  -1    8.20    2.60
   1 -14  -1    3.70    1.80
  -1 -14   1    6.80    3.40
  -1 -14   1    4.50    2.20
  -1  14   0   -0.70    2.00
   1  14   0    0.50    2.30
   1  14   0   -2.30    2.40
  -1  14   0   -2.60    1.20
  -1  14   0   -1.00    1.90
   1  14   0   -0.30    2.30
   1  14   0    2.40    1.70
  -1  14   0   -0.40    1.40
   1  14   0   -2.50    1.50
  -1  14   0   -2.20    2.40
  -1  14   0   -0.10    2.70
   1  14   0    0.20    2.40
   1 -14   0    2.20    2.10
   1 -14   0   -1.00    1.70
  -1 -14   0    0.40    1.70
   1 -14   0    1.00    1.50
  -1 -14   0   -5.10    1.80
  -1  14  -1    0.90    2.10
   1  14   1   -0.30    2.30
  -1  14  -1    3.50    3.40
  -1  14  -1    3.90    3.40
   1  14   1    0.10    2.70
   1  14   1    2.40    2.60
  -1  14  -1    2.10    2.30
   1  14   1    5.60    2.80
   1  14   1    6.90    3.00
   1  14   1    4.20    2.80
  -1  14  -1   -4.80    3.90
   1 -14   1    1.30    2.10
  -1 -14  -1    0.00    2.70
   1 -14   1    3.90    2.50
  -1 -14  -1    1.20    1.60
  -1 -14  -1    0.70    1.70
   1  14   2   20.20    4.60
  -1  14  -2   14.10    3.90
   1  14   2   12.40    3.80
   1  14   2    7.30    4.00
  -1  14  -2   15.90    5.00
  -1  14  -2   16.00    4.10
  -1  14  -2   18.70    4.90
  -1  14  -2   12.10    3.90
   1  14   2   12.20    3.80
   1  14   2    8.70    3.60
  -1 -14  -2   14.80    4.10
   1 -14   2   12.80    3.60
  -1 -14  -2   20.30    3.30
   1 -14   2   13.70    4.10
  -1 -14  -2   17.30    4.20
   1  14   3    3.70    2.30
  -1  14  -3   -1.60    2.50
   1  14   3    0.20    2.90
  -1  14  -3    3.60    3.50
   1  14   3    1.90    2.30
  -1  14  -3   -4.40    1.60
   1  14   3   -3.30    1.80
  -1  14  -3    1.40    2.60
   1  14   3   -0.30    2.60
   1  14   3   -2.10    2.30
  -1 -14  -3   -0.10    2.50
  -1 -14  -3   -0.80    1.30
   1 -14   3   -1.50    1.70
   1 -14   3   -0.20    1.80
   1 -14   3    0.70    2.20
  -1 -14  -3   -1.20    1.90
  -1  14  -4    2.60    3.10
  -1  14  -4   -2.90    2.10
  -1  14  -4    0.00    3.30
   1  14   4   -2.30    2.00
   1  14   4   -5.70    5.20
  -1  14  -4   -1.70    2.30
  -1  14  -4   -1.90    3.30
   1  14   4    0.20    2.20
   1  14   4    0.10    3.40
   1 -14   4   -0.40    2.80
   1 -14   4    4.50    2.60
  -1 -14  -4   -3.80    2.60
  -1 -14  -4    0.60    1.70
  -1  15   4    4.30    3.10
  -1  15   4   -2.30    2.40
  -1  15   4    7.80    3.70
   1  15  -4    1.10    3.60
   1  15  -4    3.70    2.90
  -1  15   4   -1.50    3.00
   1  15  -4    3.50    3.40
  -1  15   4   -1.90    2.50
  -1 -15   4    1.10    2.40
   1 -15  -4    2.10    1.20
  -1 -15   4   11.40    3.80
   1  15  -3   10.20    5.10
  -1  15   3   10.40    4.70
  -1  15   3   13.50    4.50
   1  15  -3    2.40    3.80
  -1  15   3    6.00    3.80
  -1  15   3   14.70    4.20
   1  15  -3    8.30    2.90
  -1  15   3   12.70    4.30
   1  15  -3   12.80    4.50
   1  15  -3    6.20    4.10
   1 -15  -3   10.00    1.90
  -1 -15   3    5.20    3.60
   1  15  -2    2.00    3.00
   1  15  -2   10.60    3.50
   1  15  -2   10.90    4.10
  -1  15   2    8.30    4.10
  -1  15   2    7.20    3.50
  -1  15   2   12.70    4.10
   1  15  -2    2.10    3.20
  -1  15   2    8.90    3.30
  -1  15   2    4.50    3.20
  -1  15   2   12.90    4.00
   1  15  -2    0.10    3.00
   1 -15  -2   13.30    4.20
  -1 -15   2    8.10    3.90
  -1 -15   2   13.30    3.40
   1 -15  -2    8.50    1.80
  -1  15   1   89.39    8.20
   1  15  -1   75.09   10.60
  -1  15   1   96.39    8.80
   1  15  -1   76.19    7.80
   1  15  -1  104.89    9.50
   1  15  -1   89.29    9.50
   1  15  -1   85.09    8.40
  -1  15   1   91.39    8.70
   1  15  -1   98.49    9.00
  -1  15   1   97.19    8.90
  -1  15   1   96.89    9.80
  -1  15   1   97.19    8.80
   1 -15  -1  102.49    6.00
   1 -15  -1   80.19    7.70
  -1 -15   1   88.69    7.10
  -1 -15   1   87.79    8.00
  -1  15   0   16.30    4.80
   1  15   0   14.10    3.60
   1  15   0   13.90    3.30
  -1  15   0   11.70    3.90
   1  15   0   13.90    4.40
   1  15   0   12.90    4.10
  -1  15   0    7.20    3.80
  -1  15   0   11.40    3.90
  -1  15   0   19.10    4.50
   1  15   0    8.00    3.70
  -1  15   0    8.10    3.40
   1  15   0   12.60    3.90
   1 -15   0   10.90    3.60
  -1 -15   0   17.50    3.60
   1 -15   0   14.10    3.80
   1 -15   0    7.80    2.50
  -1 -15   0   13.00    4.00
   1  15   1    4.80    2.80
  -1  15  -1   -1.90    2.10
   1  15   1    7.90    3.60
   1  15   1    0.70    2.80
  -1  15  -1   -4.20    2.60
  -1  15  -1    1.60    3.40
   1  15   1   -3.30    2.80
  -1  15  -1   -0.90    1.30
   1  15   1    6.80    2.50
  -1  15  -1    0.20    2.00
   1  15   1   -1.40    2.20
   1 -15   1    1.70    2.10
  -1 -15  -1    1.90    2.10
   1 -15   1   -0.70    2.50
  -1 -15  -1   -1.70    2.40
  -1  15  -2    0.90    2.60
   1  15   2    0.50    2.80
   1  15   2    3.20    2.70
  -1  15  -2    6.30    3.40
   1  15   2    3.40    2.40
   1  15   2    2.90    2.90
  -1  15  -2    8.50    4.50
  -1  15  -2   -0.50    2.20
  -1  15  -2    2.10    3.10
   1  15   2    2.70    3.00
   1  15   2    2.10    3.10
   1 -15   2    2.80    2.30
   1 -15   2   -2.80    1.60
  -1 -15  -2   -4.10    2.20
   1 -15   2   -2.50    2.20
  -1 -15  -2    2.20    1.90
   1  15   3   -0.10    2.40
   1  15   3   -0.40    2.50
  -1  15  -3   -2.20    1.90
   1  15   3   -3.40    3.00
   1  15   3   -1.00    2.70
  -1  15  -3    1.40    2.60
  -1  15  -3   -7.60    2.80
   1  15   3    2.60    3.20
  -1 -15  -3    2.00    1.70
   1 -15   3    6.90    4.00
   1 -15   3    7.30    3.20
   1  16  -2   -0.50    3.80
  -1  16   2   -3.60    3.30
   1  16  -2   -1.40    3.40
  -1  16   2   -0.40    2.90
  -1  16   2   -1.00    3.00
  -1  16   2   -0.10    2.90
   1  16  -2   -3.70    3.20
   1 -16  -2   -1.40    1.20
  -1  16   1    7.60    4.50
   1  16  -1    5.10    4.40
  -1  16   1    4.80    3.00
   1  16  -1    2.80    3.40
  -1  16   1    3.70    2.80
   1  16  -1   11.50    4.20
  -1  16   1    5.10    3.40
   1 -16  -1    5.20    2.10
  -1 -16   1   10.80    3.60
   1  16   0    7.30    3.90
  -1  16   0   -1.90    3.60
   1  16   0    2.80    2.90
  -1  16   0   -1.20    3.00
  -1  16   0    5.60    4.60
   1  16   0   -1.30    2.60
   1  16   0   -4.90    3.20
  -1  16   0    1.20    3.40
   1 -16   0    5.30    2.50
  -1 -16   0    6.00    2.70
   1 -16   0    6.50    3.00
  -1  16  -1   -3.00    3.20
   1  16   1    3.70    3.10
   1  16   1    5.40    3.80
  -1  16  -1    4.80    2.90
   1  16   1   -0.60    2.90
   1  16   1    1.70    3.60
  -1  16  -1    2.60    3.10
  -1 -16  -1    0.10    2.10
   1 -16   1   -0.90    2.70
   1 -16   1    1.90    2.00
  -1  16  -2   10.80    3.90
  -1  16  -2    5.60    4.50
   1  16   2    0.20    3.10
  -1  16  -2    3.90    3.00
   1  16   2    5.00    3.70
   1  16   2    3.00    3.00
   1  16   2    0.10    2.80
   1 -16   2   -1.60    2.20
  -1 -16  -2   -1.50    2.80
   1 -16   2    3.70    4.10
  -2   0   9   -0.10    2.70
  -2   0   9    0.20    1.80
  -2   0   9   -0.20    1.90
  -2   0   8   49.00    2.90
  -2   0   8   52.09    6.40
  -2   0   8   51.29    4.40
  -2   0   8   62.09    6.50
  -2   0   7    0.20    0.70
  -2   0   7    0.40    1.10
   2   0  -7    0.40    0.40
  -2   0   7    0.10    1.80
  -2   0   7   -0.30    0.80
   2   0  -7   -0.50    0.20
   2   0  -6    3.40    0.70
  -2   0   6    5.30    2.20
  -2   0   6    1.40    0.80
   2   0  -6    3.10    0.70
  -2   0   6    1.90    1.20
  -2   0   6    1.40    1.00
   2   0  -5   -0.20    0.40
  -2   0   5    0.60    0.70
   2   0  -5   -0.20    0.50
  -2   0   5    0.80    1.50
  -2   0   5    0.20    0.70
  -2   0   5    0.40    0.80
   2   0  -4  159.38    5.60
  -2   0   4  159.78    5.60
  -2   0   4  160.78    8.00
  -2   0   4  146.09    5.60
   2   0  -4  166.38    5.60
  -2   0   4  167.58    6.80
  -2   0   4  167.18    5.80
   2   0  -3    0.60    1.70
  -2   0   3    0.30    0.50
  -2   0   3   -0.70    0.70
   2   0  -3    0.30    0.50
   2   0  -3    0.30    0.40
  -2   0   2 9999.00  323.67
   2   0  -2 9600.34  321.07
  -2   0   1    0.10    0.70
  -2   0   1    0.20    0.60
   2   0  -1   -0.40    0.70
   2   0  -1    0.50    0.50
  -2   0   1    0.80    0.60
   2   0  -1    0.70    0.60
   2   0   0  200.68    6.80
   2   0   0  197.28    6.90
   2   0   0  198.68    6.80
  -2   0   0  199.28    7.00
  -2   0   0  189.78    6.80
   2   0   0  188.18    7.10
  -2   0   0  195.48    6.80
  -2   0   0  192.28    7.10
   2   0   1    0.60    1.00
   2   0   1   -0.10    0.50
   2   0   1   -0.30    0.80
  -2   0  -1   -1.00    1.00
  -2   0  -1    0.10    0.50
  -2   0  -1    0.60    0.80
  -2   0  -1    0.20    0.70
   2   0   1    0.00    0.60
  -2   0  -2  149.88    6.80
  -2   0  -2  149.19    6.30
   2   0   2  152.68    5.00
  -2   0  -2  159.58    6.50
   2   0   2  150.78    6.40
  -2   0  -2  148.59    5.00
   2   0   2  158.48    6.80
  -2   0  -3    1.00    1.00
   2   0   3    0.10    1.20
   2   0   3    1.20    1.30
  -2   0  -3    1.00    1.40
   2   0   3    0.50    1.00
   2   0   4  157.78    8.30
   2   0   4  149.69    7.20
  -2   0  -4  158.58    7.30
  -2   0  -4  162.38    6.30
  -2   0  -4  162.48    8.50
   2   0   4  153.48    7.60
   2   0   5    3.40    1.80
   2   0   5    1.10    1.10
  -2   0  -5   -0.80    1.20
  -2   0  -5   -0.40    0.90
   2   0   5    1.30    1.50
   2   0   6    1.30    1.60
   2   0   6    0.20    1.20
  -2   0  -6    0.10    1.00
   2   0   6   -0.40    1.40
   2   0   7   -0.80    1.40
   2   0   7   -1.60    1.20
  -2   0  -7   -1.60    1.30
   2   0   7    0.00    1.60
   2   0   8    3.80    1.80
   2   0   8    2.50    2.60
  -2   0  -8    2.30    1.60
   2   0   8    1.00    1.80
  -2   0  -9   -1.70    1.40
   2   0   9    1.70    3.40
  -2   0  -9    1.10    1.70
   2   0   9   -0.30    2.80
   2   0   9   -1.80    1.30
  -2   1   9    2.70    2.80
  -2   1   9    3.60    2.30
  -2   1   9    5.60    2.30
  -2  -1   9    6.90    3.30
  -2  -1   9    5.80    2.60
   2   1  -8   17.70    1.60
   2   1  -8   14.90    1.40
  -2   1   8   15.20    2.60
  -2   1   8   14.70    3.90
  -2   1   8   14.50    1.90
  -2   1   8   16.90    3.90
  -2  -1   8    9.10    2.80
  -2  -1   8   15.90    2.00
  -2  -1   8   17.80    1.60
  -2  -1   8   18.40    4.50
  -2   1   7   28.10    4.60
  -2   1   7   29.60    4.40
   2   1  -7   25.50    2.10
  -2   1   7   27.90    2.70
  -2   1   7   25.30    2.40
   2   1  -7   25.30    2.20
  -2  -1   7   28.80    2.50
  -2  -1   7   23.40    2.20
  -2  -1   7   24.40    4.90
  -2  -1   7   28.10    3.50
   2   1  -6   25.90    2.20
  -2   1   6   27.70    3.80
  -2   1   6   24.90    2.40
  -2   1   6   33.60    4.70
  -2   1   6   27.20    2.20
   2   1  -6   24.40    2.10
  -2   1   6   27.60    1.40
  -2  -1   6   28.20    2.40
  -2  -1   6   29.00    4.50
  -2  -1   6   24.20    2.30
  -2  -1   6   21.70    2.90
  -2   1   5   14.40    2.10
   2   1  -5   12.00    1.60
  -2   1   5   15.10    2.90
  -2   1   5   13.10    0.80
   2   1  -5    8.70    1.40
  -2   1   5   10.00    1.10
  -2  -1   5    8.70    1.60
  -2  -1   5   10.70    1.60
  -2  -1   5   17.20    3.20
  -2  -1   5   11.30    2.00
  -2   1   4   14.10    2.50
  -2   1   4   16.10    2.10
   2   1  -4   13.10    1.80
   2   1  -4   14.90    1.70
   2   1  -4   13.50    1.70
  -2  -1   4   13.30    1.70
  -2  -1   4   14.90    1.90
  -2  -1   4   13.90    1.70
  -2  -1   4   11.00    1.70
  -2  -1   4   13.90    2.70
   2   1  -3   21.70    1.80
   2   1  -3   21.90    1.70
  -2   1   3   20.80    2.50
  -2   1   3   18.70    1.90
  -2   1   3   22.40    2.10
  -2  -1   3   23.80    1.80
  -2  -1   3   20.00    1.70
  -2  -1   3   20.60    1.80
  -2  -1   3   19.80    1.90
   2   1  -2 3780.92  123.09
   2   1  -2 4309.77  172.78
  -2  -1   2 3801.02  124.49
  -2  -1   2 4287.87  171.38
   2   1  -1  180.98    6.70
   2   1  -1  186.58    7.00
  -2   1   1  198.48    6.50
  -2   1   1  189.18    6.50
  -2   1   1  191.98    6.30
   2   1  -1  194.88    6.90
  -2  -1   1  193.68    6.90
  -2  -1   1  194.18    6.90
   2  -1  -1  191.08    6.20
  -2  -1   1  183.98    6.40
   2  -1  -1  192.88    6.50
   2  -1  -1  189.68    6.30
   2   1   0  782.52   24.70
  -2   1   0  746.93   24.30
   2   1   0  774.32   24.60
  -2   1   0  792.32   24.70
   2   1   0  796.02   24.30
   2   1   0  790.62   24.80
   2   1   0  785.22   24.90
   2  -1   0  786.22   24.70
   2  -1   0  786.52   24.90
  -2  -1   0  775.02   24.70
  -2  -1   0  778.82   24.80
  -2  -1   0  784.82   24.80
   2   1   1  620.74   20.20
  -2   1  -1  618.64   20.10
   2   1   1  617.54   20.00
   2   1   1  615.44   19.40
   2   1   1  605.44   20.00
  -2   1  -1  590.54   20.00
  -2   1  -1  616.14   20.30
   2   1   1  610.74   20.10
  -2  -1  -1  624.14   20.00
   2  -1   1  605.64   20.10
   2  -1   1  627.14   20.10
  -2  -1  -1  619.54   19.40
  -2  -1  -1  613.24   20.10
   2  -1   1  599.74   20.40
  -2  -1  -1  603.74   20.00
   2   1   2  366.16   13.10
   2   1   2  377.16   14.10
   2   1   2  393.66   13.70
   2   1   2  378.16   12.20
  -2   1  -2  371.36   13.80
  -2   1  -2  371.46   13.30
  -2   1  -2  370.56   13.40
  -2   1  -2  363.86   11.70
   2  -1   2  369.56   13.30
  -2  -1  -2  379.96   13.00
   2  -1   2  380.76   13.80
   2  -1   2  375.86   13.80
  -2  -1  -2  372.26   13.60
  -2   1  -3    3.50    1.40
   2   1   3    1.60    1.40
   2   1   3    2.90    1.50
  -2   1  -3    0.30    1.10
   2   1   3    2.10    1.30
  -2   1  -3    1.00    1.50
   2   1   3    1.70    0.50
   2  -1   3    1.50    1.40
  -2  -1  -3    2.40    1.10
   2  -1   3    2.50    1.30
  -2  -1  -3    0.90    1.60
  -2  -1  -3    1.80    1.00
   2  -1   3    0.20    1.20
  -2   1  -4  433.36   17.00
   2   1   4  442.56   16.80
  -2   1  -4  413.66   14.60
   2   1   4  385.06   15.40
  -2   1  -4  406.36   16.60
   2   1   4  407.76   15.20
   2   1   4  405.86   12.90
  -2  -1  -4  416.66   13.60
   2  -1   4  414.96   15.50
  -2  -1  -4  446.36   15.30
  -2  -1  -4  438.36   16.80
   2  -1   4  392.76   16.00
   2  -1   4  438.26   17.00
   2   1   5  152.98    7.90
  -2   1  -5  149.99    7.50
  -2   1  -5  154.88    6.00
  -2   1  -5  148.29    5.90
   2   1   5  152.38    8.80
   2   1   5  148.19    7.20
  -2   1  -5  149.88    9.00
  -2  -1  -5  160.78    9.00
   2  -1   5  148.59    7.50
  -2  -1  -5  153.98    7.20
   2  -1   5  155.28    8.30
   2  -1   5  164.48    9.20
   2   1   6    4.20    2.20
   2   1   6    5.60    1.80
   2   1   6    5.90    2.40
  -2   1  -6    8.50    2.00
  -2  -1  -6    6.00    2.80
   2  -1   6    7.00    2.00
  -2  -1  -6    6.40    2.30
   2  -1   6    4.40    2.50
   2  -1   6    4.40    2.70
  -2   1  -7    3.40    1.90
   2   1   7   -2.30    1.70
   2   1   7    3.10    2.50
   2   1   7    3.70    1.80
   2   1   7    2.00    1.60
   2  -1   7    2.10    1.80
   2  -1   7    0.40    2.10
  -2  -1  -7    1.50    1.50
   2  -1   7    1.20    2.20
   2   1   8    4.00    2.00
   2   1   8    9.10    3.20
   2   1   8    8.60    3.20
  -2   1  -8    7.20    2.50
  -2   1  -8    4.90    2.10
   2  -1   8    7.60    3.00
   2  -1   8    2.60    2.40
  -2  -1  -8    3.40    1.50
   2  -1   8    5.60    2.10
   2   1   9   -1.00    1.50
  -2   1  -9   -2.90    1.80
   2   1   9    0.30    2.80
  -2   1  -9   -4.20    1.60
   2   1   9    0.40    2.50
   2  -1   9   -4.50    3.00
   2  -1   9   -4.30    1.50
   2  -1   9   -3.70    2.80
  -2  -1  -9   -2.60    1.40
  -2   2   9    1.20    1.60
   2   2  -9    2.00    1.70
  -2   2   9    1.40    2.60
  -2   2   9    2.20    0.80
  -2   2   9    4.90    2.80
  -2  -2   9    4.30    3.10
  -2  -2   9    4.50    2.30
   2   2  -8    1.90    1.10
  -2   2   8   -0.20    2.00
  -2   2   8    0.60    1.30
  -2   2   8   -0.80    1.90
   2   2  -8   -0.70    1.00
  -2  -2   8    1.20    1.10
  -2  -2   8    0.30    1.50
  -2  -2   8   -3.50    2.20
   2   2  -7   39.20    3.10
  -2   2   7   40.10    5.10
  -2   2   7   33.40    2.80
  -2   2   7   40.20    5.40
  -2   2   7   34.60    3.20
   2   2  -7   37.40    3.00
  -2  -2   7   39.60    5.80
  -2  -2   7   36.90    2.80
  -2  -2   7   41.50    4.00
  -2   2   6    2.00    0.80
  -2   2   6    3.10    1.90
  -2   2   6    2.50    1.70
   2   2  -6    3.50    1.40
   2   2  -6    2.00    1.20
  -2   2   6    2.90    1.60
  -2  -2   6    2.30    2.30
  -2  -2   6    1.10    1.30
  -2  -2   6    1.70    1.20
  -2  -2   6    2.70    1.20
   2   2  -5   44.70    3.00
  -2   2   5   47.00    3.90
  -2   2   5   42.20    3.20
   2   2  -5   40.30    3.00
   2   2  -5   44.50    3.00
  -2   2   5   40.60    1.60
  -2   2   5   48.10    4.10
  -2  -2   5   40.70    3.10
  -2  -2   5   44.10    4.60
  -2  -2   5   38.20    3.30
  -2  -2   5   41.40    3.00
  -2   2   4   82.49    4.90
   2   2  -4   82.59    4.30
   2   2  -4   80.99    4.30
  -2   2   4   86.69    5.90
  -2   2   4   79.99    4.50
   2   2  -4   81.49    4.30
  -2  -2   4   88.69    4.50
  -2  -2   4   88.89    4.40
  -2  -2   4   79.89    4.30
  -2  -2   4   71.99    4.40
  -2   2   3   70.89    4.00
  -2   2   3   70.89    3.90
   2   2  -3   66.89    3.10
   2   2  -3   74.89    3.90
   2   2  -3   73.39    3.80
   2   2  -3   69.29    3.10
   2   2  -3   70.69    3.80
  -2  -2   3   68.39    3.80
  -2  -2   3   74.99    3.90
  -2  -2   3   76.29    4.00
  -2  -2   3   73.79    3.90
   2   2  -2  235.98    8.50
   2   2  -2  223.38    8.50
  -2   2   2  228.18    7.60
   2   2  -2  228.18    8.30
  -2   2   2  224.88    8.00
  -2   2   2  227.18    7.50
  -2   2   2  220.58    8.30
   2  -2  -2  226.08    7.40
  -2  -2   2  236.48    8.60
  -2  -2   2  224.78    8.60
  -2  -2   2  230.18    8.70
  -2  -2   2  228.68    8.50
   2  -2  -2  225.08    8.30
  -2  -2   2  226.88    8.50
   2   2  -1  194.18    7.20
   2   2  -1  187.58    6.90
  -2   2   1  178.38    6.90
  -2   2   1  189.68    6.80
   2   2  -1  190.88    7.30
   2   2  -1  191.68    7.30
  -2   2   1  194.08    6.70
   2   2  -1  191.88    7.30
   2   2  -1  179.98    7.40
  -2  -2   1  192.68    7.30
  -2  -2   1  191.78    7.30
   2  -2  -1  183.88    6.70
  -2  -2   1  188.18    6.80
   2  -2  -1  187.08    6.70
   2  -2  -1  197.68    6.70
   2   2   0  766.02   24.60
  -2   2   0  773.92   24.50
   2   2   0  757.62   24.20
   2   2   0  775.62   24.70
  -2   2   0  719.63   23.70
   2   2   0  785.32   24.50
  -2   2   0  757.92   24.80
   2  -2   0  772.42   24.80
  -2  -2   0  754.62   24.40
   2  -2   0  779.72   24.50
   2  -2   0  779.32   24.20
   2  -2   0  748.93   23.70
  -2  -2   0  744.33   24.40
  -2  -2   0  767.92   24.60
  -2  -2   0  771.32   24.20
  -2  -2   0  761.72   24.60
   2   2   1  233.38    8.60
   2   2   1  230.58    8.70
   2   2   1  221.68    8.30
   2   2   1  230.28    8.70
  -2   2  -1  227.38    9.10
   2   2   1  232.78    8.80
  -2   2  -1  220.78    8.60
  -2   2  -1  218.28    8.70
  -2  -2  -1  225.78    8.60
   2  -2   1  218.08    9.10
  -2  -2  -1  233.58    8.80
   2  -2   1  220.98    8.70
  -2  -2  -1  240.58    8.70
  -2  -2  -1  239.38    8.40
   2  -2   1  223.48    8.60
  -2  -2  -1  229.78    8.70
  -2   2  -2   16.60    2.30
   2   2   2   14.80    2.10
  -2   2  -2   13.70    2.30
  -2   2  -2   13.90    2.30
   2   2   2   16.90    2.20
   2   2   2   13.70    2.30
   2   2   2   16.10    2.00
   2   2   2   13.70    1.60
  -2  -2  -2   14.10    2.20
   2  -2   2   13.90    2.00
   2  -2   2   16.20    2.40
   2  -2   2   11.10    2.20
  -2  -2  -2   16.00    2.00
   2   2   3  613.94   20.90
   2   2   3  571.24   20.40
   2   2   3  564.64   18.60
  -2   2  -3  574.84   20.10
  -2   2  -3  557.94   19.90
   2   2   3  568.44   19.80
   2   2   3  565.04   19.60
  -2   2  -3  583.34   21.00
  -2   2  -3  570.74   17.80
  -2  -2  -3  568.14   20.50
  -2  -2  -3  580.24   18.70
   2  -2   3  552.94   20.00
   2  -2   3  564.94   20.70
   2  -2   3  581.64   21.00
  -2  -2  -3  579.64   19.60
   2   2   4  439.86   16.30
   2   2   4  485.55   18.10
   2   2   4  493.65   18.00
   2   2   4  438.66   16.80
  -2   2  -4  460.45   16.40
   2   2   4  439.96   15.00
  -2   2  -4  462.75   18.30
  -2  -2  -4  465.25   16.40
   2  -2   4  458.35   17.00
   2  -2   4  415.46   17.50
   2  -2   4  481.25   18.50
  -2  -2  -4  468.75   17.90
   2   2   5   29.70    4.20
   2   2   5   32.00    3.00
  -2   2  -5   31.40    3.20
  -2   2  -5   32.10    2.60
   2   2   5   33.60    4.30
   2   2   5   30.90    1.80
  -2   2  -5   35.20    2.70
   2   2   5   33.00    3.30
  -2  -2  -5   35.30    4.60
   2  -2   5   28.90    4.60
   2  -2   5   33.30    3.40
  -2  -2  -5   29.20    2.80
   2  -2   5   39.50    4.20
   2   2   6   13.30    2.50
   2   2   6   14.20    3.40
  -2   2  -6   18.10    2.90
   2   2   6   15.60    3.00
   2   2   6   16.80    3.60
   2  -2   6   12.30    3.20
   2  -2   6   18.10    3.10
  -2  -2  -6   13.70    2.30
  -2  -2  -6   13.70    3.60
   2  -2   6   10.00    2.90
   2   2   7   77.89    7.10
   2   2   7   69.99    5.90
  -2   2  -7   74.69    5.50
   2   2   7   78.59    5.20
   2   2   7   75.19    6.90
   2  -2   7   73.49    5.50
  -2  -2  -7   81.19    7.00
   2  -2   7   87.09    7.70
  -2  -2  -7   75.99    4.90
   2  -2   7   90.39    7.30
   2   2   8    2.30    2.70
  -2   2  -8    2.20    2.20
  -2   2  -8    1.10    1.70
   2   2   8    2.20    1.70
   2   2   8   -0.40    1.60
   2   2   8    1.80    2.60
   2  -2   8    1.90    1.80
   2  -2   8    2.10    2.60
   2  -2   8    7.20    2.90
  -2  -2  -8    2.20    1.40
   2   2   9   -5.60    2.50
   2   2   9    2.10    1.60
   2   2   9    6.00    3.00
  -2   2  -9   -1.30    1.90
   2  -2   9    0.30    1.90
  -2  -2  -9   -1.60    1.20
   2  -2   9    1.90    2.40
  -2  -2  -9    0.00    1.80
   2  -2   9   -0.10    3.00
  -2   3   9    0.40    2.10
   2   3  -9    2.10    1.60
  -2   3   9    0.20    1.70
  -2   3   9    6.20    2.80
  -2   3   9    1.70    1.50
  -2  -3   9   -0.50    2.20
  -2  -3   9    4.50    1.80
  -2  -3   9    6.30    3.80
   2   3  -8   -0.80    1.20
  -2   3   8   -0.60    1.80
  -2   3   8   -0.90    1.00
  -2   3   8    2.50    3.00
   2   3  -8   -1.20    1.20
  -2   3   8   -0.20    1.00
  -2  -3   8    1.00    2.50
  -2  -3   8   -0.90    1.70
  -2  -3   8    2.20    1.30
  -2   3   7    6.80    2.60
   2   3  -7    7.40    1.80
   2   3  -7    4.10    1.50
  -2   3   7    6.70    1.50
  -2   3   7    4.00    1.60
  -2   3   7    4.70    2.30
  -2  -3   7    3.60    2.10
  -2  -3   7    5.50    2.00
  -2  -3   7    7.40    2.00
  -2   3   6   22.90    3.60
   2   3  -6   19.80    2.40
  -2   3   6   18.90    2.70
  -2   3   6   22.40    3.70
  -2   3   6   17.00    1.60
   2   3  -6   18.30    2.80
  -2  -3   6   18.00    2.40
  -2  -3   6   20.20    3.20
  -2  -3   6   18.60    2.70
  -2  -3   6   20.70    4.10
  -2   3   5   72.79    5.10
   2   3  -5   77.69    4.60
   2   3  -5   79.89    4.70
   2   3  -5   75.19    4.20
  -2   3   5   80.99    5.20
  -2   3   5   69.79    2.80
  -2   3   5   73.59    4.60
  -2  -3   5   80.59    6.10
  -2  -3   5   68.59    4.90
  -2  -3   5   66.39    4.10
  -2  -3   5   74.09    4.60
   2   3  -4   10.30    1.40
   2   3  -4   13.60    2.10
   2   3  -4   11.50    1.50
   2   3  -4    7.50    1.80
  -2   3   4   11.70    0.80
   2   3  -4    7.10    1.60
  -2   3   4   11.40    2.20
  -2   3   4   11.50    2.10
  -2   3   4   13.70    0.80
  -2  -3   4   13.60    2.00
  -2  -3   4   10.60    2.20
  -2  -3   4   11.60    2.00
  -2  -3   4   15.20    2.40
   2   3  -3   38.00    2.90
  -2   3   3   37.40    2.60
  -2   3   3   36.40    2.00
   2   3  -3   40.30    3.10
   2   3  -3   38.80    2.90
  -2   3   3   43.60    3.10
  -2  -3   3   36.20    2.90
  -2  -3   3   41.00    3.10
  -2  -3   3   41.20    3.20
   2  -3  -3   39.10    3.10
  -2  -3   3   35.20    2.90
  -2  -3   3   33.10    3.10
   2   3  -2   81.99    4.60
  -2   3   2   74.49    3.90
   2   3  -2   82.39    4.30
   2   3  -2   77.39    4.20
   2   3  -2   83.49    4.50
   2   3  -2   75.69    4.20
  -2   3   2   77.59    3.20
  -2   3   2   83.19    3.60
  -2   3   2   84.69    3.70
  -2  -3   2   90.79    4.60
  -2  -3   2   69.79    4.20
  -2  -3   2   77.89    4.40
  -2  -3   2   84.99    4.80
   2  -3  -2   80.89    3.50
   2  -3  -2   74.79    4.00
  -2  -3   2   78.29    4.20
   2   3  -1  158.58    7.00
   2   3  -1  169.48    6.60
   2   3  -1  164.38    7.00
  -2   3   1  160.38    6.70
   2   3  -1  169.08    7.30
  -2   3   1  167.98    6.50
   2   3  -1  168.78    6.90
  -2   3   1  165.28    6.50
   2   3  -1  167.18    6.90
   2  -3  -1  163.58    6.40
   2  -3  -1  157.78    6.40
  -2  -3   1  164.38    6.90
  -2  -3   1  166.18    7.00
   2   3   0   29.40    2.70
   2   3   0   24.40    2.20
   2   3   0   23.80    2.60
   2   3   0   23.90    2.20
  -2   3   0   24.70    2.80
  -2   3   0   24.70    2.20
  -2   3   0   30.10    2.40
  -2  -3   0   25.80    2.40
   2  -3   0   26.80    2.60
  -2  -3   0   26.40    2.30
  -2  -3   0   25.20    2.30
   2  -3   0   28.70    2.70
   2  -3   0   24.80    1.70
  -2  -3   0   28.40    2.40
  -2  -3   0   27.00    2.10
   2   3   1   46.90    3.30
   2   3   1   48.60    3.40
   2   3   1   47.90    3.10
  -2   3  -1   45.90    3.80
   2   3   1   46.80    3.00
   2   3   1   55.09    3.40
  -2   3  -1   50.49    3.30
  -2  -3  -1   45.90    3.10
   2  -3   1   44.50    3.60
   2  -3   1   45.60    3.40
  -2  -3  -1   47.00    3.00
   2  -3   1   46.40    3.10
  -2  -3  -1   47.90    3.10
  -2  -3  -1   49.10    3.10
   2   3   2   10.00    1.90
  -2   3  -2   10.60    2.30
   2   3   2    8.10    1.50
  -2   3  -2   12.30    2.50
   2   3   2    9.00    1.80
   2   3   2    8.70    1.70
   2   3   2    9.10    1.80
   2  -3   2    7.80    2.10
   2  -3   2    9.30    2.30
  -2  -3  -2    8.20    1.80
  -2  -3  -2   10.40    2.10
   2  -3   2    8.10    1.90
  -2  -3  -2    7.50    1.50
  -2  -3  -2    8.20    1.80
   2   3   3   67.69    4.40
   2   3   3   67.39    4.20
   2   3   3   81.09    5.00
   2   3   3   70.89    3.90
   2   3   3   68.99    4.30
  -2   3  -3   76.29    4.80
  -2   3  -3   71.29    3.30
  -2  -3  -3   63.49    4.00
  -2  -3  -3   68.09    4.60
   2  -3   3   63.89    4.90
   2  -3   3   71.49    4.50
   2  -3   3   61.99    4.90
  -2  -3  -3   70.39    3.50
   2   3   4   57.79    4.80
  -2   3  -4   56.49    2.50
  -2   3  -4   66.89    4.70
   2   3   4   56.49    3.90
  -2   3  -4   58.09    5.00
   2   3   4   60.09    4.60
   2   3   4   53.49    4.10
   2   3   4   57.79    3.40
   2  -3   4   60.89    4.40
  -2  -3  -4   60.99    4.70
   2  -3   4   64.29    5.30
   2  -3   4   62.59    5.10
  -2  -3  -4   52.89    3.80
   2   3   5   50.09    3.10
   2   3   5   49.40    4.70
   2   3   5   52.89    4.20
   2   3   5   53.09    3.90
   2   3   5   47.60    4.70
  -2   3  -5   49.30    3.60
  -2   3  -5   54.59    4.00
   2  -3   5   50.89    4.40
   2  -3   5   51.19    5.10
  -2  -3  -5   41.60    4.30
   2  -3   5   57.59    5.30
  -2  -3  -5   53.59    3.80
   2   3   6  120.59    5.10
   2   3   6  124.89    5.10
  -2   3  -6  126.19    7.30
   2   3   6  122.99    8.40
   2   3   6  127.79    8.30
   2   3   6  130.09    6.60
  -2   3  -6  110.99    5.40
   2   3   6  129.99    7.50
  -2  -3  -6  119.99    8.30
   2  -3   6  125.89    8.90
   2  -3   6  120.39    7.20
  -2  -3  -6  124.59    6.40
   2  -3   6  119.99    8.40
   2   3   7   96.89    7.90
  -2   3  -7   90.29    6.50
   2   3   7   88.79    6.40
   2   3   7   99.49    7.80
  -2   3  -7   90.89    6.30
   2  -3   7   89.99    6.40
  -2  -3  -7   89.09    7.30
  -2  -3  -7   95.29    5.50
   2  -3   7   93.69    8.00
   2  -3   7  105.89    7.90
  -2   3  -8   21.50    3.60
   2   3   8   19.50    4.20
   2   3   8   23.90    3.20
   2   3   8   14.20    4.30
   2   3   8   19.40    4.10
   2  -3   8   21.40    4.60
   2  -3   8   19.30    3.60
   2  -3   8   18.80    4.60
  -2  -3  -8   24.00    3.00
   2   3   9    3.20    1.70
   2   3   9   -1.30    2.60
   2   3   9    6.40    3.20
  -2   3  -9   -2.10    2.10
   2   3   9   -0.40    2.30
  -2  -3  -9   -0.80    1.30
   2  -3   9    2.50    2.00
   2  -3   9    5.20    3.00
   2   4  -9    2.30    1.80
  -2   4   9   -0.60    1.20
  -2   4   9   -0.80    1.90
   2   4  -9    2.10    1.60
  -2  -4   9    4.80    2.70
  -2  -4   9   -1.50    2.80
  -2  -4   9    3.00    2.10
   2   4  -8    6.70    2.20
  -2   4   8    8.60    1.90
  -2   4   8    6.50    2.00
  -2   4   8    8.70    3.20
  -2   4   8   10.00    3.00
   2   4  -8   11.70    2.60
  -2  -4   8    8.00    2.90
  -2   4   7   -1.40    0.80
  -2   4   7    0.20    1.00
   2   4  -7    0.50    0.90
   2   4  -7   -1.60    1.30
   2   4  -7    0.10    1.40
  -2   4   7    0.90    1.70
  -2   4   7   -0.20    1.50
  -2  -4   7   -0.30    1.60
  -2  -4   7   -1.60    1.20
  -2  -4   7    3.90    2.40
  -2   4   6    1.40    1.50
   2   4  -6    3.10    1.30
  -2   4   6    2.50    0.90
   2   4  -6    8.50    2.00
  -2   4   6    1.40    1.40
   2   4  -6    4.30    1.80
  -2   4   6    3.90    1.90
  -2  -4   6    2.80    2.10
  -2  -4   6    4.30    1.90
  -2  -4   6    2.80    1.80
  -2  -4   6    3.60    1.60
  -2   4   5   24.90    1.80
   2   4  -5   24.80    3.10
  -2   4   5   27.10    3.70
  -2   4   5   27.20    1.40
  -2   4   5   28.70    3.00
   2   4  -5   29.10    2.80
  -2   4   5   26.70    1.40
   2   4  -5   29.50    3.10
   2   4  -5   26.40    2.10
   2   4  -5   27.30    2.40
  -2  -4   5   30.10    3.00
  -2  -4   5   25.60    3.80
  -2  -4   5   25.90    4.20
  -2  -4   5   21.20    3.60
   2   4  -4   25.50    2.90
   2   4  -4   26.40    3.00
  -2   4   4   25.50    3.20
   2   4  -4   23.00    3.10
  -2   4   4   21.00    2.60
  -2   4   4   23.20    1.60
  -2   4   4   22.10    1.60
   2   4  -4   25.30    2.50
  -2  -4   4   17.90    3.00
  -2  -4   4   21.00    3.00
  -2  -4   4   21.90    3.30
   2   4  -3  175.68    8.00
  -2   4   3  164.78    6.60
   2   4  -3  158.38    7.60
   2   4  -3  166.48    7.70
  -2   4   3  172.88    6.60
  -2   4   3  176.48    7.70
  -2   4   3  183.78    6.60
   2   4  -3  168.68    7.50
   2   4  -3  170.48    7.60
  -2  -4   3  167.68    7.90
  -2  -4   3  158.08    7.70
  -2  -4   3  160.38    8.10
  -2  -4   3  159.58    7.80
  -2  -4   3  181.98    7.70
  -2  -4   3  174.88    8.00
   2  -4  -3  177.88    7.80
   2   4  -2    0.80    1.50
   2   4  -2   -0.70    1.20
  -2   4   2   -0.40    0.40
  -2   4   2    0.30    0.90
   2   4  -2   -0.70    0.90
  -2   4   2   -0.20    0.80
   2   4  -2   -0.40    1.10
  -2   4   2    0.00    0.80
   2   4  -2    0.20    1.00
  -2  -4   2   -0.30    1.10
  -2  -4   2   -1.00    0.70
   2  -4  -2   -0.20    0.40
  -2  -4   2    0.60    1.30
  -2  -4   2   -1.30    1.30
  -2  -4   2   -0.40    1.10
   2  -4  -2    0.00    0.80
   2  -4  -2    0.00    0.80
  -2   4   1   22.60    2.30
   2   4  -1   20.30    2.70
   2   4  -1   17.20    2.40
   2   4  -1   17.00    2.20
   2   4  -1   20.30    3.00
  -2   4   1   19.10    2.30
   2   4  -1   18.50    2.40
  -2   4   1   18.70    1.90
   2   4  -1   22.10    2.70
  -2   4   1   24.80    2.80
  -2  -4   1   17.00    2.30
  -2  -4   1   26.10    2.90
   2  -4  -1   18.40    2.20
   2  -4  -1   19.70    2.30
   2  -4  -1   20.30    0.90
  -2  -4   1   22.00    2.90
  -2  -4   1   21.00    2.50
  -2  -4   1   23.80    2.90
  -2   4   0  315.07   12.20
   2   4   0  302.77   11.60
  -2   4   0  311.57   11.50
   2   4   0  304.37   11.70
  -2   4   0  312.67   11.80
   2   4   0  314.37   11.50
   2   4   0  307.67   11.80
  -2   4   0  315.67   11.70
   2   4   0  298.27   11.80
  -2  -4   0  310.67   11.90
   2  -4   0  309.87   11.60
  -2  -4   0  304.57   11.40
   2  -4   0  302.17   11.40
   2  -4   0  317.67   12.00
   2  -4   0  310.27   10.60
  -2  -4   0  309.07   11.80
   2   4   1  135.49    6.50
  -2   4  -1  140.79    7.10
   2   4   1  140.39    6.60
   2   4   1  143.19    6.60
   2   4   1  146.59    6.40
  -2   4  -1  141.19    6.70
   2   4   1  135.89    6.50
   2  -4   1  140.79    6.70
  -2  -4  -1  140.49    6.50
  -2  -4  -1  141.49    6.40
   2  -4   1  147.49    6.30
  -2  -4  -1  142.19    6.20
   2  -4   1  137.59    6.70
   2  -4   1  128.49    7.00
  -2  -4  -1  134.39    6.40
   2   4   2  187.38    8.50
  -2   4  -2  216.58    9.70
   2   4   2  193.58    8.60
   2   4   2  204.58    8.60
   2   4   2  210.18    8.60
   2   4   2  201.18    9.00
  -2   4  -2  199.78    9.00
   2  -4   2  215.38    9.80
  -2  -4  -2  193.38    8.50
  -2  -4  -2  204.68    8.20
   2  -4   2  196.78    9.00
   2  -4   2  205.18    9.20
  -2  -4  -2  202.58    8.60
   2   4   3   67.79    4.40
  -2   4  -3   79.99    5.30
  -2   4  -3   76.59    5.10
  -2   4  -3   71.39    3.80
   2   4   3   72.99    4.90
   2   4   3   76.69    4.70
   2   4   3   65.69    4.20
   2   4   3   70.39    4.60
  -2  -4  -3   75.89    4.80
   2  -4   3   77.39    5.40
  -2  -4  -3   67.09    4.40
   2  -4   3   69.19    4.90
   2  -4   3   70.39    5.20
  -2  -4  -3   69.09    3.70
   2   4   4    3.00    1.60
  -2   4  -4    2.40    0.90
   2   4   4    0.30    1.20
  -2   4  -4    5.40    1.80
  -2   4  -4    3.10    1.80
   2   4   4    3.80    1.70
   2   4   4    1.00    1.20
   2   4   4    2.20    1.20
   2  -4   4    0.80    1.80
  -2  -4  -4    2.70    1.60
   2  -4   4    4.50    1.80
  -2  -4  -4    3.10    1.40
   2  -4   4    4.10    2.00
   2   4   5   27.70    4.10
   2   4   5   31.00    3.20
  -2   4  -5   34.30    3.30
  -2   4  -5   26.50    1.60
  -2   4  -5   28.00    3.70
   2   4   5   27.40    4.10
   2   4   5   30.00    2.70
   2   4   5   29.90    3.80
  -2   4  -5   24.50    3.50
  -2  -4  -5   31.70    4.50
   2  -4   5   21.00    4.00
  -2  -4  -5   28.70    2.80
   2  -4   5   30.20    4.10
   2  -4   5   29.30    5.00
   2   4   6   50.69    4.10
   2   4   6   58.99    5.60
  -2   4  -6   59.79    5.20
   2   4   6   51.59    4.80
   2   4   6   59.19    3.60
  -2   4  -6   60.59    4.00
   2   4   6   63.99    5.70
  -2  -4  -6   52.39    4.10
   2  -4   6   57.79    5.00
   2  -4   6   52.49    5.60
  -2  -4  -6   52.69    5.40
  -2   4  -7   69.09    5.90
   2   4   7   64.29    6.20
   2   4   7   56.09    3.20
   2   4   7   58.69    4.60
  -2   4  -7   57.29    5.20
   2   4   7   60.79    6.10
   2   4   7   61.99    5.40
  -2  -4  -7   55.39    4.10
   2  -4   7   61.59    5.30
  -2  -4  -7   58.49    6.00
   2  -4   7   60.79    9.00
   2  -4   7   60.09    6.30
  -2   4  -8    6.10    2.50
  -2   4  -8    9.70    3.20
   2   4   8    7.60    2.80
   2   4   8    6.60    3.50
   2   4   8    6.30    2.00
   2  -4   8   17.90    4.40
   2  -4   8    3.10    2.20
   2  -4   8   10.10    3.60
  -2  -4  -8    6.30    1.90
  -2   4  -9  146.89    9.20
   2   4   9  155.28   10.10
   2   4   9  174.58   11.80
   2   4   9  153.88   11.30
   2   4   9  154.98    7.40
  -2  -4  -9  148.59    6.20
   2  -4   9  163.38   12.40
   2  -4   9  157.48    9.40
   2  -4   9  143.89   11.40
  -2   5   9    2.60    1.50
  -2   5   9    2.60    1.70
   2   5  -9    0.90    2.10
   2   5  -9    5.40    2.20
  -2   5   9    3.10    2.70
  -2   5   9    1.20    2.50
  -2  -5   9    3.80    2.20
  -2  -5   9    1.10    1.70
  -2  -5   9    2.90    2.80
   2   5  -8    2.40    2.00
  -2   5   8    1.40    1.20
  -2   5   8    0.90    1.70
   2   5  -8    1.20    1.60
  -2   5   8    1.80    1.30
  -2   5   8    2.60    2.30
  -2  -5   8   -1.20    2.50
  -2  -5   8   -0.80    1.80
  -2  -5   8    3.00    1.90
   2   5  -7    1.90    1.70
   2   5  -7   -0.40    1.00
  -2   5   7    1.50    1.70
  -2   5   7   -0.50    1.30
  -2   5   7    1.60    1.00
   2   5  -7    2.50    1.80
  -2   5   7    2.70    1.90
  -2  -5   7    3.60    1.60
  -2  -5   7    5.10    2.60
  -2  -5   7    0.00    2.00
   2   5  -6   27.80    2.80
  -2   5   6   23.30    1.10
  -2   5   6   26.20    3.70
   2   5  -6   22.40    3.40
  -2   5   6   23.00    1.10
   2   5  -6   28.20    2.50
  -2   5   6   25.00    2.20
  -2   5   6   18.20    3.40
   2   5  -6   16.60    3.10
   2   5  -6   21.60    1.70
  -2  -5   6   21.70    3.90
  -2  -5   6   23.50    3.70
  -2  -5   6   19.70    4.40
  -2   5   5    9.90    1.30
   2   5  -5   11.30    1.90
   2   5  -5    9.50    2.00
   2   5  -5   14.10    2.80
   2   5  -5   10.30    2.10
  -2   5   5    7.30    2.10
  -2   5   5    8.00    1.90
  -2   5   5   10.00    2.40
  -2   5   5    8.50    1.20
  -2  -5   5    9.40    2.70
  -2  -5   5   10.70    2.20
   2   5  -4  202.88    9.10
   2   5  -4  193.08    9.10
   2   5  -4  179.08    8.30
   2   5  -4  190.28    8.90
  -2   5   4  183.78    7.30
   2   5  -4  185.08    8.40
  -2   5   4  178.98    7.70
  -2   5   4  183.38    7.20
  -2   5   4  181.98    8.80
  -2  -5   4  184.78    8.60
   2  -5  -4  191.48    9.10
  -2  -5   4  179.48    9.10
  -2  -5   4  184.88    9.00
  -2  -5   4  189.58    9.70
  -2   5   3    2.40    1.10
  -2   5   3    0.80    0.90
   2   5  -3    0.80    1.30
  -2   5   3    0.70    0.70
   2   5  -3    1.80    1.70
   2   5  -3    1.40    1.20
   2   5  -3    1.20    1.50
  -2   5   3    1.60    1.30
  -2  -5   3    2.40    1.40
  -2  -5   3    1.80    1.70
  -2  -5   3    5.30    1.70
   2  -5  -3    2.10    0.90
   2  -5  -3    1.80    1.40
  -2  -5   3    0.80    1.00
  -2  -5   3    0.60    1.20
  -2  -5   3    1.60    1.30
  -2   5   2   18.10    2.40
   2   5  -2   16.10    2.70
  -2   5   2   17.10    2.30
   2   5  -2   16.00    2.50
   2   5  -2   18.00    2.90
   2   5  -2   10.60    2.70
   2   5  -2   20.10    2.90
  -2   5   2   17.40    2.50
  -2   5   2   14.70    2.40
  -2  -5   2   16.30    2.70
  -2  -5   2   16.00    2.50
   2  -5  -2   19.20    2.30
  -2  -5   2   21.40    3.00
   2  -5  -2   18.20    2.50
  -2  -5   2   17.40    2.90
  -2  -5   2   19.70    3.20
   2  -5  -2   15.30    1.20
  -2  -5   2   19.80    3.00
  -2   5   1   31.20    3.00
   2   5  -1   33.60    3.70
   2   5  -1   31.10    3.80
   2   5  -1   34.40    3.20
  -2   5   1   31.00    3.00
   2   5  -1   28.40    3.50
  -2   5   1   35.20    3.00
   2   5  -1   36.60    3.70
   2   5  -1   31.50    3.60
  -2   5   1   32.30    3.20
  -2  -5   1   26.60    2.80
   2  -5  -1   31.70    1.60
  -2  -5   1   31.80    2.70
   2  -5  -1   29.40    2.60
  -2  -5   1   32.10    3.30
   2  -5  -1   34.60    2.90
  -2  -5   1   32.60    3.40
   2   5   0   76.29    4.90
   2   5   0   77.09    5.80
  -2   5   0   83.09    4.90
  -2   5   0   73.99    5.00
   2   5   0   76.49    4.70
   2   5   0   77.19    4.70
  -2   5   0   82.99    5.00
   2   5   0   70.59    4.70
  -2  -5   0   73.89    4.90
  -2  -5   0   76.89    5.40
   2  -5   0   73.19    4.70
  -2  -5   0   74.09    4.50
   2  -5   0   77.69    4.40
   2  -5   0   74.59    4.70
   2   5   1  599.94   21.50
   2   5   1  601.74   21.50
   2   5   1  623.64   21.40
  -2   5  -1  628.04   21.80
   2   5   1  623.44   21.40
  -2   5  -1  590.24   22.20
   2   5   1  579.64   21.40
  -2   5  -1  617.64   21.90
  -2  -5  -1  581.94   20.70
  -2  -5  -1  624.64   21.40
  -2  -5  -1  649.83   21.60
   2  -5   1  622.34   21.60
   2  -5   1  606.84   22.20
  -2  -5  -1  595.34   21.20
   2  -5   1  632.54   21.00
   2  -5   1  597.44   21.50
   2   5   2   -0.10    1.30
   2   5   2    3.90    1.80
  -2   5  -2    2.40    1.80
  -2   5  -2    0.00    1.00
  -2   5  -2    2.10    2.00
   2   5   2    0.20    1.30
   2   5   2    2.60    1.20
   2   5   2    0.60    0.90
   2  -5   2    0.20    1.70
   2  -5   2    0.20    1.40
  -2  -5  -2    0.10    1.20
  -2  -5  -2   -0.40    1.00
  -2  -5  -2   -0.10    1.30
  -2  -5  -2    0.50    1.20
   2  -5   2   -0.30    1.20
   2  -5   2    0.50    1.30
  -2   5  -3  305.67   11.30
  -2   5  -3  299.77   12.70
   2   5   3  268.97   11.60
   2   5   3  289.17   12.60
   2   5   3  326.77   12.30
   2   5   3  284.97   11.80
  -2   5  -3  302.87   13.10
   2   5   3  279.27   12.00
   2  -5   3  272.57   13.50
   2  -5   3  269.37   13.00
   2  -5   3  309.87   13.00
  -2  -5  -3  290.07   12.60
  -2  -5  -3  296.77   12.00
  -2   5  -4  130.49    7.50
  -2   5  -4  126.29    5.70
   2   5   4  117.59    6.40
   2   5   4  118.39    6.40
   2   5   4  121.09    6.90
   2   5   4  111.99    7.30
  -2   5  -4  118.79    6.90
   2   5   4  120.09    6.80
  -2   5  -4  121.19    7.40
  -2   5  -4  131.99    7.50
   2  -5   4  130.79    7.90
   2  -5   4  125.09    8.10
  -2  -5  -4  112.89    6.80
   2  -5   4  116.69    7.10
  -2  -5  -4  126.69    6.50
  -2   5  -5    2.70    1.90
  -2   5  -5    4.30    2.00
   2   5   5    1.90    1.50
  -2   5  -5    1.60    1.90
  -2   5  -5    4.80    1.70
   2   5   5    8.80    2.80
  -2   5  -5    1.90    1.50
   2   5   5    2.40    1.30
   2   5   5    3.20    2.00
   2   5   5    2.70    1.60
  -2  -5  -5    4.40    2.10
   2  -5   5    3.00    1.90
   2  -5   5    2.10    2.30
   2  -5   5    2.60    2.20
  -2  -5  -5    2.40    1.30
   2   5   6   93.19    6.50
  -2   5  -6   88.59    6.70
  -2   5  -6   95.29    5.80
   2   5   6   93.59    5.40
   2   5   6   93.89    7.60
  -2   5  -6   99.39    6.90
   2   5   6   97.19    7.20
   2   5   6   96.09    5.80
  -2   5  -6   94.09    6.00
  -2  -5  -6  102.39    5.70
   2  -5   6   96.69    6.80
  -2  -5  -6  100.49    7.30
   2  -5   6  105.79    8.10
   2  -5   6  104.09    8.40
  -2   5  -7    5.50    1.60
   2   5   7    8.00    3.00
  -2   5  -7   11.70    3.10
   2   5   7   10.40    2.20
  -2   5  -7    9.60    1.80
   2   5   7   10.80    2.80
   2   5   7    8.20    1.70
   2  -5   7    2.80    2.00
  -2  -5  -7    8.30    2.10
   2  -5   7    9.10    3.30
   2  -5   7   13.50    4.00
  -2  -5  -7   13.20    3.70
   2   5   8    1.20    3.90
   2   5   8    3.40    1.40
   2   5   8   -2.20    2.50
   2   5   8   -1.80    1.40
  -2   5  -8    0.50    2.00
   2   5   8    0.40    0.80
   2   5   8   -1.60    2.30
  -2   5  -8    0.10    2.00
   2  -5   8   -0.90    2.10
   2  -5   8    0.50    2.00
  -2  -5  -8   -0.10    1.30
   2  -5   8    1.20    2.50
  -2   6   9    2.80    1.70
  -2   6   9    6.60    2.50
   2   6  -9   -1.40    2.20
  -2   6   9    3.30    2.70
  -2   6   9    0.50    1.70
  -2  -6   9    3.50    3.00
  -2  -6   9   -2.00    2.80
  -2   6   8    0.60    1.40
  -2   6   8    1.10    1.30
   2   6  -8    1.20    2.00
   2   6  -8    2.00    1.20
  -2   6   8    1.70    2.00
   2   6  -8    2.90    1.80
  -2   6   8    1.80    1.80
  -2  -6   8    1.70    2.10
  -2  -6   8    3.20    1.80
  -2  -6   8    3.80    2.40
  -2   6   7   58.49    4.00
  -2   6   7   65.59    6.00
   2   6  -7   54.39    5.20
  -2   6   7   59.99    5.00
   2   6  -7   53.09    4.90
  -2   6   7   51.49    4.70
   2   6  -7   48.20    4.00
  -2  -6   7   54.99    5.10
  -2  -6   7   54.79    7.00
  -2  -6   7   55.09    8.80
  -2   6   6    2.50    0.90
  -2   6   6    2.90    1.20
   2   6  -6    3.80    1.90
   2   6  -6    7.20    2.00
  -2   6   6    3.60    2.20
  -2   6   6    3.40    0.80
  -2   6   6    4.40    1.70
   2   6  -6    0.00    1.30
   2   6  -6    3.10    1.30
  -2  -6   6    3.10    2.70
  -2  -6   6    2.20    1.60
  -2   6   5   67.89    3.60
  -2   6   5   55.89    4.00
  -2   6   5   63.99    5.10
   2   6  -5   67.79    5.30
   2   6  -5   69.49    4.80
   2   6  -5   67.49    4.90
   2   6  -5   62.59    5.00
  -2   6   5   59.89    3.90
   2   6  -5   52.49    4.30
  -2  -6   5   51.79    5.20
  -2  -6   5   58.89    5.50
  -2  -6   5   62.59    4.90
   2   6  -4    2.40    1.40
   2   6  -4    1.80    1.70
  -2   6   4    0.10    0.80
   2   6  -4    2.20    1.10
   2   6  -4    8.80    2.00
  -2   6   4    2.90    1.60
  -2   6   4    0.80    1.10
   2   6  -4    1.60    1.60
  -2   6   4    2.70    1.20
  -2  -6   4   -0.20    1.50
   2  -6  -4    1.60    1.40
   2  -6  -4    2.60    1.10
  -2  -6   4    0.70    1.40
  -2  -6   4    1.00    1.40
   2   6  -3   20.80    3.20
  -2   6   3   13.80    1.60
  -2   6   3   14.90    2.30
  -2   6   3   14.30    2.50
   2   6  -3   12.60    2.40
   2   6  -3   18.50    3.50
   2   6  -3   13.20    2.70
  -2   6   3   18.70    2.40
   2   6  -3    8.40    2.20
  -2  -6   3   16.70    3.40
   2  -6  -3   16.60    1.60
  -2  -6   3   13.70    2.80
  -2  -6   3   18.30    3.20
  -2  -6   3   15.00    2.80
   2  -6  -3   17.50    2.70
   2   6  -2   36.40    3.80
   2   6  -2   38.70    3.80
   2   6  -2   30.80    3.30
  -2   6   2   33.90    3.10
  -2   6   2   42.50    3.50
   2   6  -2   35.30    3.60
   2   6  -2   39.80    4.10
  -2   6   2   39.30    4.80
  -2   6   2   38.60    3.20
   2  -6  -2   33.10    1.80
   2  -6  -2   32.20    3.10
  -2  -6   2   33.80    4.10
  -2  -6   2   35.10    3.50
  -2  -6   2   33.60    3.30
   2  -6  -2   34.80    3.00
  -2  -6   2   34.90    4.60
  -2  -6   2   37.50    3.60
   2   6  -1   75.59    5.50
   2   6  -1   69.59    4.70
   2   6  -1   63.19    4.80
  -2   6   1   68.59    4.60
  -2   6   1   74.99    5.10
  -2   6   1   69.29    4.60
   2   6  -1   61.69    4.80
   2   6  -1   72.59    4.80
  -2   6   1   64.69    4.50
   2   6  -1   66.39    4.60
   2  -6  -1   67.99    3.00
   2  -6  -1   73.19    4.60
   2  -6  -1   76.09    4.50
  -2  -6   1   69.29    4.90
  -2  -6   1   75.49    4.90
  -2  -6   1   67.09    4.90
  -2  -6   1   62.29    4.30
   2   6   0  458.55   17.70
  -2   6   0  472.85   17.60
  -2   6   0  495.45   18.50
   2   6   0  465.75   17.30
  -2   6   0  459.45   17.40
  -2   6   0  464.75   22.30
   2   6   0  460.45   17.80
   2   6   0  473.05   17.90
   2   6   0  454.45   17.50
   2  -6   0  444.96   17.30
   2  -6   0  479.75   18.10
  -2  -6   0  483.85   17.70
  -2  -6   0  481.55   17.90
   2  -6   0  479.25   17.30
  -2  -6   0  482.55   17.40
   2   6   1   58.19    4.40
   2   6   1   62.49    4.50
   2   6   1   53.69    4.40
   2   6   1   63.39    4.60
  -2   6  -1   60.69    4.90
   2   6   1   58.09    4.40
  -2   6  -1   61.49    4.90
  -2  -6  -1   61.09    4.40
   2  -6   1   68.09    5.20
   2  -6   1   55.19    4.50
   2  -6   1   56.89    3.90
  -2  -6  -1   63.29    4.00
  -2  -6  -1   58.89    4.40
   2  -6   1   57.39    4.20
  -2  -6  -1   58.59    4.40
   2   6   2  244.18   10.80
   2   6   2  258.27   10.30
   2   6   2  265.77   10.70
   2   6   2  219.18   10.40
   2   6   2  228.18   10.60
  -2   6  -2  244.98   11.10
  -2   6  -2  244.38   11.70
   2   6   2  227.88   10.50
  -2   6  -2  224.28   11.00
   2  -6   2  235.58   10.60
  -2  -6  -2  254.87   10.10
   2  -6   2  214.18   10.60
   2  -6   2  250.77   11.70
  -2  -6  -2  244.58   10.90
   2  -6   2  241.58   10.90
  -2  -6  -2  262.57   10.80
  -2   6  -3    2.80    1.80
   2   6   3    4.10    1.60
  -2   6  -3    2.70    1.30
  -2   6  -3    7.10    2.20
  -2   6  -3    4.10    2.20
   2   6   3    3.30    1.60
   2   6   3    4.20    2.00
   2   6   3    6.00    2.10
   2   6   3    4.80    1.60
   2   6   3    2.00    1.40
  -2  -6  -3    4.20    1.60
   2  -6   3    0.10    1.40
   2  -6   3    2.80    1.70
  -2  -6  -3    4.10    1.60
   2  -6   3    5.00    1.90
  -2   6  -4    0.10    1.70
  -2   6  -4   -0.10    1.40
   2   6   4    0.00    0.90
   2   6   4    0.00    1.20
  -2   6  -4   -0.40    1.50
   2   6   4    1.90    1.90
  -2   6  -4    0.70    0.90
  -2   6  -4   -0.20    1.50
   2   6   4    1.10    1.30
   2   6   4    1.60    1.30
   2  -6   4    1.20    1.70
  -2  -6  -4    0.80    1.00
   2  -6   4    1.00    1.60
   2  -6   4   -1.30    0.80
  -2  -6  -4   -0.50    1.20
  -2   6  -5   24.70    4.20
   2   6   5   26.30    3.60
  -2   6  -5   32.00    4.50
   2   6   5   30.60    3.90
  -2   6  -5   32.00    4.50
   2   6   5   27.80    4.40
   2   6   5   28.50    4.10
   2   6   5   26.10    3.90
  -2   6  -5   22.80    4.00
  -2   6  -5   27.90    2.60
  -2  -6  -5   27.20    3.50
   2  -6   5   30.00    5.00
  -2  -6  -5   29.90    4.40
   2  -6   5   26.00    4.30
  -2   6  -6   21.70    3.80
   2   6   6   17.90    3.60
  -2   6  -6   13.80    2.90
   2   6   6   17.90    3.70
   2   6   6   20.60    3.70
  -2   6  -6   18.00    3.40
   2   6   6   18.20    3.00
  -2   6  -6   19.10    3.80
   2   6   6   16.60    2.90
  -2  -6  -6   20.30    3.80
   2  -6   6   17.10    3.70
   2  -6   6   25.60    5.00
   2  -6   6   21.40    4.50
  -2  -6  -6   21.40    3.10
   2   6   7  143.99   10.00
  -2   6  -7  136.29    7.30
  -2   6  -7  132.69    8.70
   2   6   7  130.79    7.10
   2   6   7  137.69    9.20
  -2   6  -7  126.79    6.80
  -2   6  -7  127.59    9.00
   2   6   7  126.99    7.20
   2   6   7  139.09    8.70
   2   6   7  131.09    6.90
  -2  -6  -7  122.59    8.80
   2  -6   7  113.49    8.20
   2  -6   7  133.09   10.30
   2  -6   7  132.59   10.00
  -2  -6  -7  135.19    7.00
   2   6   8   -3.20    1.00
   2   6   8   -0.70    2.40
  -2   6  -8   -3.60    2.30
   2   6   8   -0.90    1.90
   2   6   8   -1.60    1.90
   2   6   8    1.10    1.10
   2   6   8   -0.70    1.40
   2   6   8    0.30    1.50
  -2   6  -8   -1.10    2.50
   2  -6   8   -3.60    1.40
  -2  -6  -8    0.20    2.30
   2  -6   8   -7.20    2.30
  -2  -6  -8   -2.80    1.50
   2   7  -8    5.00    2.30
  -2   7   8   -1.30    1.60
  -2   7   8   -3.90    1.90
   2   7  -8   -2.20    1.80
   2   7  -8    0.60    1.30
  -2   7   8   -2.50    1.40
  -2   7   8   -3.60    1.60
  -2  -7   8    4.90    2.70
  -2  -7   8    1.30    1.90
  -2  -7   8   -2.70    2.90
  -2   7   7   -1.30    1.70
  -2   7   7   -0.20    1.40
  -2   7   7    1.90    0.30
   2   7  -7    1.40    1.20
   2   7  -7    6.70    2.30
   2   7  -7   -1.00    1.80
  -2   7   7    0.50    1.50
   2   7  -7    1.60    1.20
   2   7  -7    1.00    2.00
  -2  -7   7    5.10    2.70
  -2  -7   7    2.20    2.10
  -2  -7   7    2.80    2.10
  -2  -7   7   -0.40    1.40
   2   7  -6    3.70    2.00
  -2   7   6    7.10    1.70
  -2   7   6    4.10    1.70
  -2   7   6    6.60    2.40
   2   7  -6    6.20    2.30
   2   7  -6    6.60    1.90
  -2   7   6    4.90    1.40
  -2   7   6    4.10    1.30
   2   7  -6    5.60    2.20
   2   7  -6    5.20    2.00
  -2  -7   6    9.50    3.10
  -2  -7   6    0.40    1.70
  -2  -7   6    9.40    3.40
  -2  -7   6    8.20    3.40
  -2   7   5   73.79    4.40
   2   7  -5   72.89    5.30
   2   7  -5   73.49    5.80
  -2   7   5   72.69    4.60
   2   7  -5   81.99    5.60
   2   7  -5   78.99    6.00
  -2   7   5   70.49    4.70
  -2   7   5   74.99    4.40
  -2   7   5   83.49    6.10
  -2  -7   5   79.99    7.40
  -2  -7   5   64.19    5.60
  -2  -7   5   76.59    6.80
   2  -7  -5   79.89    6.20
  -2   7   4    4.90    2.00
   2   7  -4    5.20    2.10
  -2   7   4    4.50    1.30
   2   7  -4    1.00    1.60
  -2   7   4    3.00    1.50
   2   7  -4    4.50    2.10
   2   7  -4    6.00    2.20
  -2   7   4    2.30    1.30
   2   7  -4    5.20    1.90
  -2   7   4    2.30    1.50
  -2  -7   4    4.60    2.70
  -2  -7   4    1.60    1.70
   2  -7  -4    2.90    1.10
  -2  -7   4    2.40    1.60
   2  -7  -4    0.40    1.50
   2   7  -3   33.10    3.50
   2   7  -3   31.30    4.40
   2   7  -3   39.40    3.90
  -2   7   3   33.30    3.10
  -2   7   3   35.70    3.60
  -2   7   3   35.90    3.50
   2   7  -3   34.30    4.20
   2   7  -3   38.50    5.00
  -2   7   3   45.30    3.60
  -2  -7   3   42.40    4.50
   2  -7  -3   35.70    2.30
   2  -7  -3   36.70    3.70
  -2  -7   3   32.30    4.10
  -2  -7   3   36.40    3.80
  -2  -7   3   44.10    4.50
   2   7  -2   71.99    5.20
   2   7  -2   74.09    5.40
  -2   7   2   59.79    4.50
   2   7  -2   62.89    5.00
  -2   7   2   66.59    4.60
  -2   7   2   85.29    5.30
   2   7  -2   74.59    5.80
   2   7  -2   64.39    4.90
  -2   7   2   73.69    5.30
   2   7  -2   68.89    5.10
  -2  -7   2   69.89    5.20
  -2  -7   2   65.99    5.20
  -2  -7   2   74.89    5.20
   2  -7  -2   69.49    4.80
   2  -7  -2   68.69    3.10
   2  -7  -2   65.69    4.60
  -2   7   1  144.39    7.70
   2   7  -1  151.18    8.00
   2   7  -1  143.99    8.40
   2   7  -1  145.39    7.90
   2   7  -1  131.59    7.80
   2   7  -1  143.99    7.60
   2   7  -1  144.39    7.90
  -2   7   1  151.78    7.70
  -2   7   1  140.89    7.40
  -2   7   1  152.48    8.20
   2  -7  -1  143.39    7.40
  -2  -7   1  139.29    7.70
  -2  -7   1  148.89    7.90
   2  -7  -1  141.89    7.30
   2  -7  -1  147.89    5.70
  -2  -7   1  164.28    8.50
  -2  -7   1  154.38    7.60
   2   7   0   30.80    3.80
  -2   7   0   29.50    4.00
   2   7   0   23.80    3.50
  -2   7   0   33.70    3.40
   2   7   0   36.10    3.80
   2   7   0   31.50    4.10
  -2   7   0   40.20    4.50
   2   7   0   32.80    3.90
  -2   7   0   32.60    4.30
   2   7   0   30.30    4.50
  -2  -7   0   29.40    3.80
   2  -7   0   34.20    4.40
  -2  -7   0   38.20    4.50
   2  -7   0   31.20    3.80
   2  -7   0   32.80    3.70
  -2  -7   0   36.40    4.20
   2   7   1   10.80    2.30
   2   7   1   12.90    2.60
   2   7   1   11.50    3.00
  -2   7  -1    9.30    2.60
   2   7   1    9.50    2.30
  -2   7  -1   12.60    2.90
   2   7   1    8.10    2.40
  -2   7  -1   15.10    3.10
  -2  -7  -1   18.40    2.60
   2  -7   1   12.30    2.60
   2  -7   1   12.90    2.70
   2  -7   1   17.50    3.50
  -2  -7  -1   14.00    2.80
  -2  -7  -1   13.80    2.70
   2   7   2   63.09    4.90
   2   7   2   64.39    5.00
  -2   7  -2   63.89    5.40
  -2   7  -2   74.29    5.50
   2   7   2   66.69    5.00
   2   7   2   71.39    5.20
   2   7   2   64.79    5.10
  -2   7  -2   83.39    6.10
   2  -7   2   67.79    5.20
  -2  -7  -2   60.49    4.30
  -2  -7  -2   79.89    5.50
  -2  -7  -2   73.59    5.20
   2  -7   2   58.89    5.10
   2  -7   2   66.89    4.90
   2  -7   2   73.89    6.10
   2   7   3    2.40    1.40
   2   7   3    0.80    1.10
   2   7   3    0.10    1.30
  -2   7  -3    1.60    1.90
   2   7   3    1.40    1.50
  -2   7  -3    1.20    1.30
   2   7   3    2.60    1.80
  -2   7  -3    0.00    1.10
  -2   7  -3   -0.50    1.60
  -2   7  -3    1.40    1.60
   2   7   3    1.80    1.20
   2  -7   3    2.30    2.00
   2  -7   3    0.60    1.70
  -2  -7  -3    0.90    1.20
   2  -7   3    1.80    1.60
  -2  -7  -3    2.10    1.30
  -2  -7  -3    0.90    1.60
   2  -7   3    4.40    2.00
  -2   7  -4    1.70    2.00
   2   7   4   -0.80    1.40
  -2   7  -4   -2.20    1.50
  -2   7  -4    0.90    2.20
  -2   7  -4    0.50    1.30
   2   7   4    0.50    1.40
   2   7   4    0.30    1.40
  -2   7  -4    0.90    1.70
   2   7   4   -0.40    1.50
   2   7   4   -0.50    1.60
   2   7   4    0.20    1.20
  -2  -7  -4    0.60    1.40
   2  -7   4    1.50    1.80
   2  -7   4    3.70    3.00
   2  -7   4    1.40    1.70
  -2  -7  -4    0.70    1.80
   2  -7   4    2.00    2.10
  -2  -7  -4    0.80    1.10
   2   7   5   84.39    6.10
  -2   7  -5   96.99    5.40
   2   7   5  101.79    6.70
  -2   7  -5  100.89    6.90
   2   7   5   90.39    7.10
  -2   7  -5   92.89    7.10
  -2   7  -5   93.29    7.20
   2   7   5   83.09    5.80
  -2   7  -5   93.59    7.30
   2   7   5   81.39    6.30
   2   7   5   98.29    6.20
  -2  -7  -5   95.89    5.90
  -2  -7  -5   83.59    6.40
   2  -7   5   98.39    7.90
   2  -7   5   89.39    6.70
   2  -7   5   80.69    7.60
  -2   7  -6   -1.10    0.80
  -2   7  -6    1.30    2.00
   2   7   6    3.50    1.60
   2   7   6   -3.60    1.50
  -2   7  -6    0.70    1.80
   2   7   6    4.60    2.30
   2   7   6    1.60    1.80
   2   7   6    1.50    1.30
  -2   7  -6   -2.00    1.50
  -2   7  -6    2.90    2.10
   2   7   6    2.40    2.00
  -2  -7  -6    1.90    1.60
  -2  -7  -6   -1.10    1.80
   2  -7   6    1.10    1.80
   2  -7   6    4.90    3.80
  -2   7  -7   44.50    5.80
   2   7   7   33.20    3.50
  -2   7  -7   42.90    4.20
   2   7   7   34.50    5.50
   2   7   7   35.30    3.70
   2   7   7   39.70    3.90
  -2   7  -7   37.50    2.00
  -2   7  -7   31.30    4.30
  -2  -7  -7   34.20    5.50
   2  -7   7   36.40    5.50
   2  -7   7   31.60    6.00
  -2  -7  -7   31.70    3.80
   2  -7   7   38.00    6.30
   2   7   8    5.50    2.70
  -2   7  -8    0.20    1.10
   2   7   8   -2.30    1.30
   2   7   8   -0.90    1.40
   2   7   8   -5.20    1.70
   2   7   8   -0.60    1.50
  -2   7  -8    1.60    2.40
   2   7   8    0.10    2.50
   2  -7   8   -0.10    2.00
   2  -7   8   -2.90    2.70
  -2  -7  -8   -0.90    2.00
   2   8  -8    0.80    2.40
   2   8  -8    5.20    2.00
  -2   8   8    4.70    2.80
  -2   8   8    6.10    2.40
  -2   8   8    1.50    2.10
  -2   8   8    6.80    2.30
  -2  -8   8    1.10    2.30
  -2  -8   8    6.00    2.20
  -2  -8   8    6.70    3.30
   2   8  -7    1.40    1.70
   2   8  -7   -0.80    2.10
  -2   8   7    1.10    2.30
   2   8  -7   -3.10    1.90
  -2   8   7    1.30    1.50
  -2   8   7   -0.80    1.40
  -2   8   7    0.10    0.80
  -2   8   7    0.20    0.70
   2   8  -7   -1.20    1.50
   2   8  -7    3.80    2.20
  -2  -8   7    4.40    2.20
  -2  -8   7   -0.30    2.90
  -2  -8   7   -2.40    2.00
  -2  -8   7    2.70    2.90
  -2   8   6    7.00    1.60
  -2   8   6    4.10    1.50
   2   8  -6    2.10    2.10
   2   8  -6    5.50    2.40
  -2   8   6    5.60    1.50
  -2   8   6    5.30    1.80
   2   8  -6    2.50    1.80
  -2   8   6    3.20    2.70
   2   8  -6    5.50    2.10
   2   8  -6    0.80    1.80
  -2  -8   6    1.20    2.40
  -2  -8   6    3.50    2.50
  -2  -8   6    3.30    2.70
  -2  -8   6   10.70    3.20
  -2   8   5   24.60    3.30
  -2   8   5   14.90    2.50
  -2   8   5   11.70    3.00
  -2   8   5   18.40    2.50
  -2   8   5   20.40    2.80
   2   8  -5   12.80    3.50
   2   8  -5   16.30    3.40
   2   8  -5   15.00    3.30
   2   8  -5   12.20    2.90
   2   8  -5   15.10    3.50
  -2  -8   5   18.00    4.30
   2  -8  -5   16.70    3.30
  -2  -8   5   18.50    3.90
  -2  -8   5   23.80    6.60
  -2   8   4   88.59    6.50
   2   8  -4   89.59    6.20
   2   8  -4   86.69    6.40
   2   8  -4   95.49    6.60
  -2   8   4   92.99    5.90
   2   8  -4   89.19    7.00
  -2   8   4   81.39    5.40
  -2   8   4   91.89    5.50
   2  -8  -4   84.99    4.50
   2  -8  -4  104.19    6.80
  -2  -8   4   87.89    6.60
  -2  -8   4   89.69    6.60
  -2  -8   4   92.19    8.50
  -2   8   3   30.70    4.00
   2   8  -3   29.30    3.90
  -2   8   3   35.40    3.60
   2   8  -3   33.60    4.90
   2   8  -3   22.40    4.00
  -2   8   3   28.20    3.90
  -2   8   3   30.00    4.10
   2   8  -3   24.50    3.90
   2   8  -3   22.40    3.80
  -2   8   3   27.10    3.50
  -2  -8   3   27.40    4.30
  -2  -8   3   28.60    4.90
  -2  -8   3   26.10    3.80
   2  -8  -3   33.30    4.30
  -2  -8   3   34.00    4.70
   2  -8  -3   25.80    2.00
   2   8  -2    3.10    1.80
  -2   8   2    8.50    2.40
   2   8  -2    3.30    2.30
  -2   8   2    2.50    1.70
   2   8  -2    5.80    2.20
  -2   8   2    2.90    1.60
  -2   8   2    7.60    2.50
   2   8  -2    4.70    2.00
   2   8  -2    7.70    2.80
   2   8  -2    6.30    2.30
   2  -8  -2    9.30    2.30
  -2  -8   2    5.40    2.00
   2  -8  -2    5.00    1.90
  -2  -8   2    6.10    2.40
  -2  -8   2    7.80    2.40
   2  -8  -2    7.20    1.10
   2   8  -1    6.30    2.60
  -2   8   1   10.40    2.30
   2   8  -1    7.60    2.20
  -2   8   1   12.00    2.60
  -2   8   1   10.90    2.60
   2   8  -1    7.00    2.10
  -2   8   1    3.60    2.20
   2   8  -1    8.60    2.70
   2   8  -1    6.70    2.20
   2   8  -1    6.30    2.30
   2  -8  -1    5.70    1.80
   2  -8  -1    7.20    1.60
   2  -8  -1    7.00    2.00
  -2  -8   1    7.50    2.30
  -2  -8   1    8.20    2.10
  -2  -8   1    6.40    2.30
  -2   8   0   19.80    3.60
   2   8   0   22.90    3.30
  -2   8   0   21.60    3.30
   2   8   0   21.60    3.50
   2   8   0   22.60    3.70
   2   8   0   15.10    3.00
   2   8   0   20.00    3.80
  -2   8   0   23.90    3.60
   2   8   0   16.40    3.00
  -2   8   0   13.90    3.10
   2  -8   0   19.50    3.70
   2  -8   0   20.10    3.20
   2  -8   0   18.90    3.20
  -2  -8   0   18.10    3.50
  -2  -8   0   16.50    2.90
  -2  -8   0   19.80    2.90
  -2   8  -1    1.90    1.50
   2   8   1    0.00    1.10
   2   8   1    0.60    1.40
  -2   8  -1    1.50    1.90
   2   8   1    0.10    1.50
  -2   8  -1    2.20    1.70
   2   8   1    1.40    1.60
   2   8   1    2.60    1.80
  -2  -8  -1    0.30    0.90
  -2  -8  -1    0.90    1.00
   2  -8   1   -0.60    1.30
  -2  -8  -1   -2.00    1.20
   2  -8   1    1.50    1.60
   2  -8   1   -0.80    1.40
  -2   8  -2    1.50    1.80
   2   8   2   -0.10    0.90
  -2   8  -2   -2.10    1.40
  -2   8  -2    3.00    1.80
   2   8   2   -0.80    1.20
   2   8   2    2.20    1.70
   2   8   2    1.80    1.70
   2   8   2    0.80    1.50
  -2   8  -2    1.50    1.60
   2  -8   2    2.40    1.60
   2  -8   2    0.30    1.70
   2  -8   2    0.70    1.10
  -2  -8  -2   -0.60    1.30
   2  -8   2    1.60    1.80
  -2  -8  -2    1.10    1.10
  -2  -8  -2    1.40    1.20
  -2   8  -3   19.40    3.80
  -2   8  -3   19.00    3.60
  -2   8  -3   18.40    3.10
   2   8   3   23.50    3.40
   2   8   3   23.40    3.70
  -2   8  -3   18.50    3.70
   2   8   3   18.00    3.40
   2   8   3   22.50    3.90
   2   8   3   18.10    3.30
  -2   8  -3   16.00    4.00
   2   8   3   19.40    3.40
   2  -8   3   20.40    4.40
   2  -8   3   26.30    4.30
  -2  -8  -3   26.50    4.90
   2  -8   3   24.70    4.80
  -2  -8  -3   20.90    3.20
   2  -8   3   20.10    3.70
  -2  -8  -3   15.20    3.00
  -2   8  -4   57.09    7.40
  -2   8  -4   41.90    5.60
   2   8   4   45.60    5.70
   2   8   4   49.99    4.60
   2   8   4   46.10    5.90
  -2   8  -4   48.30    6.30
   2   8   4   53.99    4.60
   2   8   4   51.59    4.60
   2   8   4   50.39    4.90
  -2   8  -4   47.90    4.10
  -2   8  -4   49.99    5.10
  -2  -8  -4   51.49    6.10
  -2  -8  -4   49.99    4.40
  -2  -8  -4   45.30    4.20
   2  -8   4   48.90    5.90
   2  -8   4   53.59    5.50
   2  -8   4   54.59    5.30
   2  -8   4   47.40    6.50
  -2   8  -5    3.10    1.60
  -2   8  -5   -0.90    1.80
   2   8   5    3.40    2.10
   2   8   5    3.50    1.80
   2   8   5    2.50    1.80
   2   8   5    1.00    1.70
  -2   8  -5    1.30    2.40
   2   8   5    2.20    1.50
   2   8   5    1.30    1.60
  -2   8  -5    0.70    2.30
   2  -8   5    3.50    2.30
   2  -8   5    0.80    3.90
  -2  -8  -5    1.70    1.70
  -2  -8  -5   -0.80    1.70
   2  -8   5    5.80    2.70
   2  -8   5   -0.90    1.70
  -2   8  -6   -1.80    1.80
   2   8   6    3.20    1.70
  -2   8  -6   -0.80    1.10
   2   8   6    0.50    1.70
  -2   8  -6   -2.70    1.80
   2   8   6    4.50    2.10
  -2   8  -6   -2.70    1.70
   2   8   6   -0.30    1.80
   2  -8   6    1.00    2.50
   2  -8   6   -3.30    1.90
  -2  -8  -6   -0.50    1.80
  -2  -8  -6    0.10    1.40
  -2   8  -7   34.90    2.70
   2   8   7   29.60    4.20
   2   8   7   40.40    4.00
  -2   8  -7   29.50    4.40
   2   8   7   41.00    5.70
   2   8   7   46.20    5.90
   2   8   7   34.70    5.90
  -2   8  -7   28.10    5.20
   2   8   7   38.40    4.50
  -2   8  -7   38.50    5.10
  -2   8  -7   37.70    5.90
   2  -8   7   30.70    6.20
  -2  -8  -7   36.50    3.70
   2  -8   7   42.50    7.20
  -2  -8  -7   34.60    5.50
   2   8   8    9.90    2.80
   2   8   8   -1.80    1.70
  -2   8  -8    2.00    2.90
   2   8   8   -0.70    1.90
  -2   8  -8   -0.90    2.00
   2   8   8   -1.10    1.90
  -2   8  -8    2.90    1.90
   2   8   8    2.20    2.80
  -2  -8  -8    3.80    2.70
   2  -8   8    3.60    2.30
   2  -8   8    1.80    3.50
   2  -8   8    3.30    2.80
   2   9  -8    2.00    1.90
  -2   9   8    3.70    2.00
  -2   9   8    4.50    2.10
  -2   9   8    1.00    2.50
  -2  -9   8   -0.90    1.60
  -2  -9   8   -0.90    2.90
  -2  -9   8   -3.70    1.90
  -2  -9   8    4.10    2.90
  -2   9   7   36.80    4.80
  -2   9   7   50.59    3.40
   2   9  -7   49.40    4.90
  -2   9   7   48.20    4.40
   2   9  -7   58.49    6.00
   2   9  -7   55.39    5.90
   2   9  -7   45.20    4.60
  -2   9   7   54.29    3.60
  -2   9   7   44.20    6.20
   2   9  -7   57.19    5.00
  -2  -9   7   59.59    5.80
  -2  -9   7   53.19    8.00
  -2  -9   7   69.19    7.90
  -2  -9   7   51.09    7.50
  -2   9   6    0.80    1.30
   2   9  -6    3.90    2.10
   2   9  -6    3.60    2.60
   2   9  -6    1.90    2.40
  -2   9   6    0.20    1.60
   2   9  -6   -0.80    2.20
  -2   9   6    2.00    1.30
  -2   9   6    1.40    2.30
   2   9  -6    3.00    2.20
  -2   9   6    0.60    1.30
  -2  -9   6    2.70    2.40
  -2  -9   6    3.20    2.40
  -2  -9   6    0.50    2.20
  -2  -9   6    4.50    2.50
  -2   9   5   33.70    4.30
  -2   9   5   42.40    4.30
  -2   9   5   27.10    4.70
   2   9  -5   31.20    5.30
   2   9  -5   49.10    5.00
   2   9  -5   34.00    5.20
  -2   9   5   36.60    3.60
   2   9  -5   32.80    5.10
   2   9  -5   36.90    4.90
  -2   9   5   32.10    3.40
  -2  -9   5   36.00    5.50
  -2  -9   5   37.40    5.30
  -2  -9   5   32.90    5.70
   2  -9  -5   48.80    5.80
   2   9  -4   79.39    6.40
  -2   9   4   77.69    5.80
  -2   9   4   72.69    5.10
  -2   9   4   83.39    6.40
   2   9  -4   74.59    6.30
   2   9  -4   95.89    7.40
  -2   9   4   76.79    6.10
  -2   9   4   61.59    5.10
   2   9  -4   86.09    6.30
   2   9  -4   76.19    6.70
   2  -9  -4   68.39    5.90
  -2  -9   4   82.59    7.40
   2  -9  -4   74.19    4.10
  -2  -9   4   80.59    6.40
  -2  -9   4   78.39    6.60
   2   9  -3   15.10    3.30
  -2   9   3   23.00    3.50
  -2   9   3   20.70    3.30
  -2   9   3   24.30    3.80
  -2   9   3   24.10    3.80
   2   9  -3   19.00    3.50
   2   9  -3   21.00    3.80
   2   9  -3   32.70    5.10
   2   9  -3   28.70    4.50
  -2   9   3   26.70    4.20
  -2  -9   3   28.00    4.90
  -2  -9   3   32.40    4.80
  -2  -9   3   25.00    4.40
  -2  -9   3   36.80    5.70
   2  -9  -3   19.60    3.60
   2   9  -2    4.10    2.20
  -2   9   2    5.10    2.20
   2   9  -2    2.20    1.80
  -2   9   2    5.20    2.60
   2   9  -2    6.30    2.40
   2   9  -2    5.40    2.50
  -2   9   2    3.20    2.00
   2   9  -2    2.60    1.70
  -2   9   2    8.00    2.30
  -2   9   2    4.70    1.70
   2   9  -2    3.50    2.30
  -2  -9   2    6.90    2.80
   2  -9  -2    6.30    1.10
  -2  -9   2    4.90    2.20
  -2  -9   2    4.00    1.90
   2  -9  -2    3.20    1.90
   2  -9  -2    6.10    2.10
  -2   9   1   -0.40    1.50
   2   9  -1    2.70    2.30
   2   9  -1    1.40    1.40
  -2   9   1   -1.10    1.30
   2   9  -1   -0.50    1.40
   2   9  -1   -0.80    1.00
  -2   9   1    2.00    1.90
   2   9  -1    1.70    1.60
  -2   9   1    1.50    1.90
   2   9  -1    1.00    1.70
  -2   9   1   -0.50    1.50
  -2  -9   1   -0.70    0.90
   2  -9  -1    0.20    0.70
   2  -9  -1    0.70    1.40
   2  -9  -1    0.00    1.50
  -2  -9   1   -0.30    1.80
  -2  -9   1    1.30    1.60
  -2   9   0   51.99    4.70
  -2   9   0   42.20    4.30
  -2   9   0   43.60    5.70
   2   9   0   37.20    4.80
   2   9   0   46.70    5.90
   2   9   0   44.40    4.30
   2   9   0   38.80    5.00
  -2   9   0   46.50    4.70
   2   9   0   44.30    4.30
  -2   9   0   42.00    4.40
   2   9   0   51.49    5.10
   2  -9   0   38.40    4.90
  -2  -9   0   51.09    4.40
  -2  -9   0   48.20    4.70
   2  -9   0   43.40    4.10
  -2  -9   0   41.20    3.80
   2   9   1    9.10    2.70
   2   9   1   12.00    2.90
  -2   9  -1   11.80    2.80
   2   9   1    5.20    2.80
   2   9   1    6.30    2.20
  -2   9  -1    6.00    2.70
   2   9   1    8.10    2.50
  -2   9  -1    8.00    2.70
  -2   9  -1    2.40    1.70
   2   9   1   10.60    2.90
  -2  -9  -1    7.90    2.20
   2  -9   1    7.60    2.80
   2  -9   1   10.50    2.60
  -2  -9  -1   13.10    2.40
   2  -9   1   12.30    3.40
  -2  -9  -1    9.40    2.60
   2   9   2   14.00    3.00
   2   9   2    5.60    2.50
  -2   9  -2    6.70    2.80
  -2   9  -2    8.60    2.70
   2   9   2    4.40    2.40
  -2   9  -2    6.30    2.40
   2   9   2    6.70    2.50
   2   9   2    7.10    2.60
  -2   9  -2    5.60    2.50
   2  -9   2    8.30    2.50
  -2  -9  -2    9.40    2.50
  -2  -9  -2   10.60    2.30
   2  -9   2   15.90    3.00
  -2   9  -3   14.80    3.50
   2   9   3   11.30    3.00
   2   9   3   19.30    3.40
   2   9   3   15.30    3.30
  -2   9  -3   17.90    3.30
   2   9   3   12.70    3.20
   2   9   3   21.60    3.80
  -2   9  -3   20.10    3.90
  -2   9  -3    5.80    3.50
  -2   9  -3   14.20    3.80
   2  -9   3   22.50    3.80
  -2  -9  -3   15.70    3.60
   2  -9   3   18.10    4.20
  -2  -9  -3   18.10    3.40
   2  -9   3   20.30    3.90
   2  -9   3    8.30    2.70
  -2  -9  -3   17.30    2.90
  -2   9  -4    1.30    2.30
  -2   9  -4   -0.10    1.20
   2   9   4   -0.20    1.30
  -2   9  -4   -1.70    1.50
  -2   9  -4    1.10    1.80
   2   9   4    1.60    2.10
   2   9   4   -1.30    1.40
  -2   9  -4   -0.80    1.80
   2   9   4    1.00    1.70
   2   9   4    2.30    1.60
   2  -9   4   -1.80    1.30
   2  -9   4   -2.90    1.50
  -2  -9  -4    0.30    1.20
   2  -9   4    0.00    2.00
  -2  -9  -4   -0.30    2.00
   2  -9   4   -1.60    1.00
   2   9   5   28.90    4.30
   2   9   5   32.70    5.60
   2   9   5   35.20    4.80
   2   9   5   26.40    4.70
   2   9   5   29.90    4.20
  -2   9  -5   35.00    5.50
  -2   9  -5   36.90    5.70
  -2   9  -5   36.00    3.60
  -2   9  -5   40.90    6.20
  -2   9  -5   30.00    5.00
   2   9   5   30.10    4.60
   2  -9   5   44.80    6.30
  -2  -9  -5   34.30    4.70
  -2  -9  -5   28.80    4.30
   2  -9   5   31.50    5.20
   2  -9   5   39.70    6.00
   2  -9   5   39.80    6.60
   2   9   6   37.60    5.40
   2   9   6   49.80    4.60
  -2   9  -6   40.20    5.90
  -2   9  -6   37.60    5.40
  -2   9  -6   31.10    3.90
  -2   9  -6   27.90    5.20
   2   9   6   26.60    4.60
  -2   9  -6   35.70    5.60
   2   9   6   35.60    4.90
   2   9   6   31.50    4.70
   2   9   6   27.90    3.90
   2  -9   6   32.40    5.50
   2  -9   6   31.80    6.20
   2  -9   6   31.50    5.90
  -2  -9  -6   34.40    4.30
  -2  -9  -6   35.50    5.00
   2  -9   6   39.40    5.70
  -2   9  -7    8.60    3.00
   2   9   7    7.90    2.60
  -2   9  -7    5.70    2.70
  -2   9  -7    9.20    3.20
   2   9   7    3.60    2.20
  -2   9  -7    3.70    1.50
   2   9   7    0.70    1.80
   2   9   7    0.90    1.80
   2   9   7    5.60    2.80
  -2   9  -7    8.80    3.60
   2   9   7    4.60    3.00
  -2  -9  -7    2.30    1.90
   2  -9   7    0.50    1.90
   2  -9   7    6.00    3.30
  -2  -9  -7    4.80    3.00
   2  -9   7   -1.00    3.20
   2  -9   7    5.00    3.40
   2  10  -7    1.70    2.10
  -2  10   7    4.60    1.70
   2  10  -7    4.10    3.00
   2  10  -7    7.00    3.40
  -2  10   7    2.90    2.80
  -2  10   7    2.30    1.40
   2  10  -7    7.30    3.40
  -2  10   7    4.20    1.60
   2  10  -7    2.60    2.70
  -2 -10   7    4.40    2.90
  -2 -10   7    4.90    2.80
  -2 -10   7    4.20    3.40
  -2  10   6    8.00    2.40
   2  10  -6    4.70    2.70
   2  10  -6    9.00    3.40
   2  10  -6    4.90    2.70
   2  10  -6    3.90    2.50
  -2  10   6    6.30    2.00
   2  10  -6    9.20    3.00
  -2  10   6    7.00    2.20
  -2 -10   6    8.40    3.20
  -2 -10   6    8.90    3.40
  -2 -10   6   10.20    3.50
  -2 -10   6    1.30    2.30
  -2  10   5   28.10    4.80
  -2  10   5   41.20    5.80
   2  10  -5   25.50    5.00
  -2  10   5   37.00    4.40
   2  10  -5   23.40    4.50
   2  10  -5   30.70    5.00
  -2  10   5   23.30    3.70
   2  10  -5   37.50    5.00
  -2  10   5   31.60    3.90
  -2 -10   5   33.50    5.30
   2 -10  -5   28.40    4.60
  -2 -10   5   36.70    5.40
  -2 -10   5   31.10    6.10
  -2  10   4   18.90    4.00
   2  10  -4    9.30    2.70
   2  10  -4   15.90    4.00
   2  10  -4   18.00    3.90
  -2  10   4   13.40    2.70
  -2  10   4   12.60    3.30
   2  10  -4   15.40    3.70
   2  10  -4   16.90    3.80
  -2  10   4   12.60    3.50
  -2  10   4   14.80    3.30
  -2 -10   4   16.30    3.80
  -2 -10   4   18.00    3.80
   2 -10  -4   13.30    3.50
   2 -10  -4   16.30    2.00
  -2 -10   4   18.70    4.50
  -2  10   3    0.70    1.80
   2  10  -3   -0.50    1.90
   2  10  -3   -0.90    1.90
   2  10  -3   -0.50    1.20
  -2  10   3    1.20    1.80
   2  10  -3   -0.20    2.40
  -2  10   3    0.70    1.40
  -2  10   3   -0.20    1.50
  -2  10   3   -2.00    1.80
   2 -10  -3   -1.00    1.50
  -2 -10   3   -1.60    1.00
  -2 -10   3    3.20    1.90
  -2 -10   3    3.00    2.20
  -2  10   2   26.80    4.30
  -2  10   2   17.50    3.60
   2  10  -2   24.00    4.40
  -2  10   2   18.30    3.40
   2  10  -2   22.00    4.00
   2  10  -2   23.00    4.80
   2  10  -2   22.10    4.50
   2  10  -2   20.30    4.10
   2  10  -2   21.20    3.90
  -2  10   2   23.90    4.00
  -2  10   2   21.40    4.50
  -2 -10   2   21.80    4.30
  -2 -10   2   23.80    4.20
   2 -10  -2   22.10    3.70
   2 -10  -2   23.70    2.20
   2 -10  -2   18.00    3.60
  -2 -10   2   23.10    4.30
   2  10  -1  256.07   12.80
   2  10  -1  257.67   13.00
  -2  10   1  240.68   12.30
  -2  10   1  229.38   12.80
   2  10  -1  248.78   12.40
  -2  10   1  255.87   12.30
  -2  10   1  252.37   12.40
   2  10  -1  243.88   13.40
   2  10  -1  246.08   13.00
  -2  10   1  243.08   12.50
   2  10  -1  241.58   12.80
  -2 -10   1  241.88   12.60
  -2 -10   1  232.48   12.60
   2 -10  -1  243.38    9.50
   2 -10  -1  261.27   14.10
  -2 -10   1  239.28   12.20
   2  10   0  251.27   13.10
  -2  10   0  269.87   13.10
   2  10   0  262.57   12.80
  -2  10   0  268.27   13.10
   2  10   0  274.97   13.70
   2  10   0  257.67   13.80
   2  10   0  245.38   12.60
   2  10   0  281.97   13.40
  -2  10   0  254.27   13.10
  -2  10   0  256.17   13.80
  -2 -10   0  262.77   11.70
   2 -10   0  242.38   12.50
  -2 -10   0  264.77   12.90
  -2 -10   0  257.87   13.20
  -2  10  -1  181.78   10.60
   2  10   1  188.78   10.30
  -2  10  -1  198.28   10.90
   2  10   1  198.18   11.70
   2  10   1  193.58   10.70
   2  10   1  197.18   11.00
   2  10   1  193.98   10.50
  -2  10  -1  188.58   11.60
  -2  10  -1  191.68   10.90
   2  10   1  197.08   12.50
   2 -10   1  192.38   10.30
   2 -10   1  183.98   10.40
  -2 -10  -1  180.88   10.50
  -2 -10  -1  195.68    9.30
   2 -10   1  181.98   13.10
  -2 -10  -1  185.68   10.10
   2  10   2   12.90    4.10
   2  10   2   11.20    3.20
   2  10   2   13.40    3.20
  -2  10  -2    9.40    3.00
  -2  10  -2   18.70    4.20
  -2  10  -2   11.00    3.60
   2  10   2    9.00    2.90
  -2  10  -2   18.00    3.90
   2  10   2    9.70    2.60
   2 -10   2   15.10    3.70
   2 -10   2   17.10    4.30
  -2 -10  -2   15.00    3.20
  -2 -10  -2   14.20    3.30
   2 -10   2   18.70    3.70
   2 -10   2   14.30    3.10
  -2 -10  -2   16.30    2.80
  -2  10  -3   12.90    3.70
   2  10   3   14.20    3.60
   2  10   3   16.90    3.80
  -2  10  -3   16.60    3.30
  -2  10  -3   15.40    3.40
   2  10   3   18.60    4.00
  -2  10  -3   10.00    3.00
  -2 -10  -3    7.40    2.80
   2 -10   3   19.30    3.90
   2 -10   3   16.90    3.50
   2 -10   3   18.20    3.80
  -2 -10  -3   11.00    3.20
  -2 -10  -3   15.90    2.90
   2 -10   3   13.40    3.70
  -2  10  -4    1.20    2.30
  -2  10  -4    1.80    2.40
  -2  10  -4    0.60    1.80
   2  10   4    4.00    2.00
   2  10   4    0.50    1.80
   2  10   4   -0.90    1.50
   2  10   4    2.30    2.00
   2  10   4    1.10    2.10
  -2  10  -4    2.50    1.60
  -2  10  -4    2.10    2.70
   2 -10   4    2.60    2.00
   2 -10   4    1.00    2.10
   2 -10   4    1.10    2.20
   2 -10   4    1.40    2.40
  -2 -10  -4   -0.30    1.40
  -2 -10  -4    4.70    2.60
  -2  10  -5    4.50    2.10
   2  10   5    0.30    1.80
  -2  10  -5    3.40    2.90
   2  10   5    3.50    1.90
  -2  10  -5    1.60    2.80
  -2  10  -5    0.40    1.90
   2  10   5    3.60    1.90
   2  10   5    1.10    2.00
   2  10   5    2.50    2.60
   2  10   5    0.10    2.30
  -2  10  -5    3.00    2.20
   2 -10   5   -1.40    2.20
  -2 -10  -5    1.50    1.70
   2 -10   5    4.80    2.90
  -2 -10  -5    0.90    1.50
  -2 -10  -5   -0.90    2.40
   2 -10   5    1.80    2.30
   2 -10   5    1.70    2.00
   2  10   6   18.60    3.60
  -2  10  -6   16.30    3.80
   2  10   6   14.90    2.80
   2  10   6   15.10    3.70
  -2  10  -6   20.00    3.50
  -2  10  -6    7.70    4.00
   2  10   6   15.50    3.20
  -2  10  -6   16.20    4.10
   2  10   6   19.80    4.10
  -2  10  -6    9.80    3.90
   2  10   6   13.70    3.40
  -2 -10  -6   11.50    2.80
  -2 -10  -6   16.70    3.80
   2 -10   6   23.20    5.00
   2 -10   6   16.50    4.10
   2 -10   6    7.60    3.20
   2  10   7   15.20    3.10
  -2  10  -7   16.80    4.10
   2  10   7   14.20    3.70
   2  10   7   12.20    3.60
  -2  10  -7   13.10    5.00
   2  10   7   18.70    4.50
   2  10   7   11.20    3.10
  -2  10  -7   13.30    2.60
   2 -10   7   14.90    5.10
  -2 -10  -7   11.20    3.10
   2 -10   7    6.40    3.20
  -2 -10  -7    9.40    3.30
  -2  11   7    2.70    1.60
  -2  11   7   -1.30    1.60
  -2  11   7    9.20    3.20
  -2  11   7   -4.00    2.20
   2  11  -7    5.20    3.00
   2  11  -7    5.60    3.20
   2  11  -7    2.50    2.60
   2  11  -7    0.80    3.20
  -2 -11   7   -0.20    2.80
  -2 -11   7    3.30    3.70
  -2 -11   7    1.30    2.50
  -2 -11   7   -3.90    2.90
  -2  11   6    1.20    1.80
   2  11  -6   -0.20    2.40
  -2  11   6   -0.70    2.30
   2  11  -6    1.30    2.80
  -2  11   6    0.90    1.70
   2  11  -6    0.70    2.70
  -2  11   6   -0.80    2.00
   2  11  -6   -2.60    2.70
   2  11  -6    6.20    3.20
  -2  11   6   -0.80    2.40
  -2 -11   6    1.10    1.40
   2 -11  -6   -2.30    2.30
  -2 -11   6   -1.50    1.80
   2  11  -5   79.09    7.30
   2  11  -5   76.49    7.10
  -2  11   5   87.39    6.80
  -2  11   5   95.69    7.70
  -2  11   5   82.09    6.10
  -2  11   5   81.99    6.10
  -2  11   5   82.69    7.10
   2  11  -5   98.59    7.50
   2  11  -5   95.79    8.10
  -2 -11   5   81.99    7.30
  -2 -11   5   79.99    7.20
   2 -11  -5   89.89    7.40
  -2 -11   5   84.19    8.40
   2  11  -4   63.39    7.80
   2  11  -4   68.69    6.70
   2  11  -4   56.09    5.90
  -2  11   4   59.89    5.40
  -2  11   4   57.79    6.00
  -2  11   4   61.09    5.50
  -2  11   4   65.19    6.20
   2  11  -4   64.79    6.30
  -2  11   4   66.99    6.00
   2 -11  -4   65.79    6.20
  -2 -11   4   62.19    6.30
   2 -11  -4   56.49    3.40
  -2 -11   4   57.09    7.30
   2  11  -3    1.80    2.50
   2  11  -3    2.80    2.10
  -2  11   3    0.00    1.60
   2  11  -3    3.20    3.30
  -2  11   3   -1.00    1.90
   2  11  -3   -1.00    1.40
  -2  11   3    0.80    2.00
   2  11  -3   -0.60    1.60
  -2  11   3    1.30    1.50
   2 -11  -3    1.60    1.70
  -2 -11   3    0.60    1.50
  -2 -11   3   -0.70    1.30
   2  11  -2   35.00    6.10
  -2  11   2   22.80    4.30
   2  11  -2   23.00    4.70
   2  11  -2   29.60    4.90
   2  11  -2   43.90    6.10
  -2  11   2   26.50    4.60
   2  11  -2   37.10    5.40
  -2  11   2   29.90    5.30
  -2  11   2   41.70    5.30
  -2  11   2   27.50    4.50
   2  11  -2   26.80    4.60
   2 -11  -2   31.00    4.60
   2 -11  -2   28.90    2.30
  -2 -11   2   34.20    5.40
  -2 -11   2   30.10    5.40
  -2 -11   2   32.20    4.80
   2 -11  -2   26.30    4.20
  -2  11   1    0.60    2.00
   2  11  -1   -3.60    2.10
   2  11  -1    0.40    2.00
   2  11  -1    3.40    2.40
  -2  11   1   -1.00    2.10
   2  11  -1    2.50    2.50
  -2  11   1    2.50    2.30
   2  11  -1    4.70    2.30
  -2  11   1   -1.50    0.90
   2  11  -1    0.30    1.70
  -2  11   1    1.10    2.30
  -2 -11   1   -0.20    1.20
   2 -11  -1    0.20    1.00
  -2 -11   1    1.90    1.90
  -2 -11   1    0.90    2.30
   2 -11  -1   -2.30    1.30
   2 -11  -1    0.80    1.90
  -2  11   0   60.09    6.20
   2  11   0   65.59    6.00
   2  11   0   52.09    7.10
  -2  11   0   47.50    6.10
  -2  11   0   62.89    6.10
   2  11   0   61.09    6.10
  -2  11   0   56.29    6.80
   2  11   0   50.79    5.50
   2  11   0   63.19    6.00
   2  11   0   61.29    5.80
  -2  11   0   50.59    5.40
   2 -11   0   58.59    5.50
  -2 -11   0   53.79    5.60
   2 -11   0   53.99    5.70
  -2 -11   0   56.29    5.30
  -2 -11   0   57.49    4.80
   2  11   1   54.09    6.70
   2  11   1   50.49    6.50
   2  11   1   56.09    5.70
   2  11   1   55.69    5.30
  -2  11  -1   59.99    5.90
  -2  11  -1   49.10    6.40
   2  11   1   45.40    6.50
   2  11   1   51.79    6.60
  -2  11  -1   63.09    6.20
  -2  11  -1   44.20    6.80
  -2 -11  -1   48.70    6.30
   2 -11   1   51.09    6.10
  -2 -11  -1   55.39    4.70
  -2 -11  -1   51.89    5.10
   2 -11   1   54.59    6.70
   2  11   2   27.90    4.90
  -2  11  -2   27.10    4.70
  -2  11  -2   19.80    4.20
  -2  11  -2   33.70    5.80
   2  11   2   25.70    4.30
   2  11   2   23.80    5.10
  -2  11  -2   24.30    4.50
   2  11   2   29.10    5.40
   2  11   2   17.60    3.80
   2  11   2   32.50    5.30
  -2  11  -2   23.60    4.20
   2 -11   2   32.60    5.90
  -2 -11  -2   25.30    4.30
  -2 -11  -2   31.90    5.10
   2 -11   2   28.10    4.20
   2 -11   2   29.20    4.40
  -2 -11  -2   31.40    4.00
   2 -11   2   29.50    5.00
   2  11   3    4.40    2.50
  -2  11  -3    2.80    2.70
  -2  11  -3    1.30    2.00
   2  11   3   -0.40    2.50
  -2  11  -3    2.60    2.40
  -2  11  -3    3.00    3.10
  -2  11  -3   -0.40    2.20
   2  11   3    4.90    2.40
   2  11   3    1.50    2.10
   2  11   3    3.20    2.30
  -2 -11  -3    0.50    1.40
   2 -11   3    3.30    2.10
   2 -11   3    5.70    3.00
  -2 -11  -3    5.30    2.50
  -2 -11  -3    4.40    1.90
   2 -11   3    3.80    2.10
   2 -11   3    5.00    2.70
  -2  11  -4    3.40    2.70
  -2  11  -4    0.60    2.80
  -2  11  -4    0.20    2.40
  -2  11  -4   -0.60    1.60
   2  11   4    2.80    2.20
   2  11   4    2.30    1.90
   2  11   4    3.60    2.40
   2  11   4   -0.60    1.80
  -2  11  -4   -2.50    2.10
   2 -11   4    0.90    2.10
   2 -11   4    2.50    1.80
   2 -11   4    2.80    1.90
  -2 -11  -4    3.80    1.80
  -2 -11  -4    2.50    1.80
   2 -11   4    4.90    2.90
  -2 -11  -4   -1.30    2.50
   2  11   5   -0.30    1.50
   2  11   5    3.00    2.30
   2  11   5    1.00    2.60
   2  11   5    0.30    1.90
  -2  11  -5    7.10    2.70
  -2  11  -5   -2.90    2.90
  -2  11  -5    4.50    2.80
  -2  11  -5    0.50    2.80
   2  11   5    3.70    2.70
  -2  11  -5    6.30    3.10
   2 -11   5    1.10    3.50
  -2 -11  -5    1.00    3.50
  -2 -11  -5    4.90    2.20
   2 -11   5    2.60    2.50
  -2 -11  -5    2.20    3.90
  -2  11  -6    6.60    2.40
   2  11   6    7.80    2.90
  -2  11  -6   14.20    4.20
   2  11   6    8.10    2.70
  -2  11  -6    5.90    4.00
  -2  11  -6   13.20    4.20
   2  11   6   11.30    3.60
   2  11   6   10.20    2.60
   2  11   6    7.10    3.70
  -2  11  -6   17.20    4.50
   2 -11   6    5.10    3.50
   2 -11   6   17.90    4.30
  -2 -11  -6   12.50    3.20
   2 -11   6   12.20    3.90
  -2 -11  -6    7.50    2.80
   2 -11   6    7.30    3.10
  -2  12   6   -0.30    1.80
   2  12  -6   -2.60    2.80
   2  12  -6   -6.30    2.40
   2  12  -6    2.50    3.30
  -2  12   6   -2.30    1.60
  -2  12   6    1.80    2.80
  -2  12   6   -2.60    2.20
   2  12  -6   -0.80    2.20
   2  12  -6   -4.10    2.50
  -2  12   6    3.30    2.80
  -2 -12   6   -1.20    2.80
   2 -12  -6   -1.60    2.30
  -2 -12   6    0.60    2.90
  -2 -12   6   -1.80    2.80
  -2 -12   6    1.80    2.10
  -2  12   5    0.70    1.70
   2  12  -5    4.60    3.10
  -2  12   5    3.60    2.40
  -2  12   5    2.80    1.90
  -2  12   5    5.70    2.90
   2  12  -5   -1.10    2.60
   2  12  -5   -1.10    2.50
   2  12  -5    2.30    2.30
  -2  12   5    2.30    2.20
   2  12  -5    0.80    2.80
  -2 -12   5    4.70    3.20
   2 -12  -5    5.30    2.80
  -2 -12   5   -1.20    1.60
   2  12  -4   18.00    4.50
   2  12  -4   10.70    3.50
   2  12  -4   10.30    3.30
  -2  12   4   16.50    4.60
  -2  12   4   10.40    2.80
  -2  12   4   10.10    3.80
  -2  12   4    8.00    2.80
   2  12  -4   17.40    4.30
  -2  12   4    8.50    2.80
   2  12  -4   20.60    4.50
  -2 -12   4   16.70    4.20
   2 -12  -4   13.40    3.80
  -2 -12   4    9.20    3.00
   2  12  -3   82.79    7.40
   2  12  -3  112.89    9.20
  -2  12   3   98.79    7.30
   2  12  -3   97.99    7.70
   2  12  -3   98.79    8.20
  -2  12   3   91.49    7.70
  -2  12   3   97.99    7.30
   2  12  -3   88.39    7.80
  -2  12   3  100.49    7.90
   2 -12  -3   80.69    7.20
  -2 -12   3   86.19    7.60
  -2 -12   3   86.19    7.30
   2  12  -2    0.10    2.00
  -2  12   2   -0.50    1.80
   2  12  -2   -0.20    2.40
  -2  12   2   -0.70    2.40
   2  12  -2   -1.30    2.40
  -2  12   2   -0.10    2.30
  -2  12   2    0.40    2.10
   2  12  -2   -0.90    1.90
   2  12  -2    1.00    2.20
  -2  12   2   -1.20    1.80
   2 -12  -2   -0.40    0.70
   2 -12  -2   -0.30    1.90
  -2 -12   2    4.70    3.20
  -2 -12   2    0.30    1.70
   2 -12  -2   -0.70    1.60
  -2 -12   2   -0.20    1.50
  -2  12   1    2.80    2.10
   2  12  -1    6.00    2.50
   2  12  -1   -0.70    2.40
  -2  12   1   -1.20    2.20
   2  12  -1   -0.10    2.40
  -2  12   1    2.30    2.30
  -2  12   1    3.60    2.30
   2  12  -1    1.20    2.40
   2  12  -1   -0.20    1.60
   2  12  -1   -1.80    2.50
  -2  12   1    1.20    2.00
   2 -12  -1   -0.30    1.10
   2 -12  -1    0.10    0.90
  -2 -12   1    1.00    2.10
  -2 -12   1   -0.90    1.20
   2 -12  -1   -1.20    1.60
   2  12   0  155.98   10.10
   2  12   0  143.09    9.90
  -2  12   0  154.58   10.00
  -2  12   0  143.89    9.60
  -2  12   0  153.38   11.00
   2  12   0  160.88   10.00
   2  12   0  165.78   10.50
  -2  12   0  134.09    9.70
  -2  12   0  148.99    9.90
   2  12   0  146.19   10.00
   2  12   0  132.89   10.20
   2 -12   0  143.89    9.40
  -2 -12   0  159.78    9.70
  -2 -12   0  150.78    8.60
  -2 -12   0  136.59    9.70
   2 -12   0  153.08   10.00
  -2  12  -1    2.60    2.50
   2  12   1   -1.10    1.30
   2  12   1   -0.20    1.90
  -2  12  -1    2.70    2.70
   2  12   1    0.80    1.50
   2  12   1   -1.50    1.80
   2  12   1    0.60    2.10
  -2  12  -1    0.60    2.00
  -2  12  -1   -0.90    2.60
   2 -12   1    0.40    1.90
  -2 -12  -1    0.00    1.80
  -2 -12  -1    2.30    1.90
  -2 -12  -1    2.00    1.80
   2 -12   1   -0.50    1.50
   2  12   2    3.20    3.00
   2  12   2    4.10    2.80
  -2  12  -2    8.00    2.90
   2  12   2    1.80    1.80
  -2  12  -2    1.80    2.60
   2  12   2    8.50    3.00
   2  12   2    7.70    3.00
   2  12   2    6.60    2.40
  -2  12  -2    7.70    3.30
  -2  12  -2   11.50    4.40
  -2  12  -2    5.50    3.20
  -2 -12  -2    5.60    2.00
   2 -12   2    6.60    3.10
   2 -12   2    7.90    3.30
  -2 -12  -2    2.30    2.60
  -2 -12  -2    4.30    2.10
   2 -12   2    8.80    3.00
   2 -12   2    9.80    2.70
  -2  12  -3    3.10    2.30
   2  12   3    7.40    3.30
  -2  12  -3    5.90    3.80
  -2  12  -3    1.30    2.20
   2  12   3    9.10    3.30
   2  12   3    3.80    2.20
  -2  12  -3    2.00    2.80
   2  12   3    1.40    2.60
  -2  12  -3    4.80    2.60
   2 -12   3    0.80    2.30
  -2 -12  -3    2.70    2.00
   2 -12   3    5.60    2.50
   2 -12   3   -0.70    1.80
  -2 -12  -3   -0.80    1.90
   2 -12   3    2.00    1.30
  -2 -12  -3   -0.50    1.60
  -2  12  -4    7.30    3.10
  -2  12  -4   12.10    3.60
   2  12   4   20.20    4.10
  -2  12  -4   15.40    5.00
  -2  12  -4   15.30    4.10
   2  12   4   11.70    3.20
  -2  12  -4    8.70    3.10
   2  12   4   15.00    4.10
   2  12   4   14.70    3.80
   2  12   4   14.40    3.50
   2 -12   4   11.30    3.60
   2 -12   4    7.00    2.90
  -2 -12  -4   12.70    3.30
   2 -12   4   12.10    4.30
   2 -12   4   15.60    3.80
  -2 -12  -4   15.30    3.30
  -2 -12  -4   14.80    3.90
   2  12   5   14.10    3.20
  -2  12  -5    8.30    4.00
   2  12   5    5.60    2.80
  -2  12  -5    6.90    3.70
   2  12   5    8.90    3.60
   2  12   5    7.20    2.80
  -2  12  -5    7.80    5.60
  -2  12  -5    1.30    2.90
   2  12   5    4.70    2.80
  -2 -12  -5    7.60    2.40
   2 -12   5    9.90    3.30
  -2 -12  -5    8.60    3.10
   2 -12   5    5.90    3.30
   2 -12   5   -0.90    2.80
   2 -12   5    6.00    3.30
  -2 -12  -5    8.50    2.70
   2  12   6    0.60    2.40
  -2  12  -6    6.20    3.70
   2  12   6    1.10    2.70
   2  12   6    4.40    2.70
  -2  12  -6    5.40    2.60
  -2  12  -6    5.60    3.30
   2  12   6    5.80    2.00
   2  12   6   -0.50    1.70
  -2  12  -6    3.10    3.90
  -2 -12  -6    4.70    2.70
   2 -12   6    8.00    3.40
  -2 -12  -6   -0.10    2.00
   2 -12   6    7.30    2.80
  -2  13   6   -0.10    2.50
  -2  13   6    5.40    2.30
   2  13  -6    3.80    4.10
  -2  13   6    1.60    3.00
   2  13  -6    1.70    3.00
   2  13  -6    5.30    3.10
   2  13  -6    1.40    2.70
  -2 -13   6   -0.20    3.30
  -2 -13   6   10.20    4.60
  -2  13   5   24.80    4.20
  -2  13   5   18.50    3.90
   2  13  -5   20.10    4.70
   2  13  -5   21.80    5.30
   2  13  -5   19.30    5.20
  -2  13   5   29.70    5.00
   2  13  -5   26.30    5.90
  -2  13   5   15.90    3.70
   2  13  -5   23.60    4.70
  -2 -13   5   24.10    5.50
   2 -13  -5   31.00    5.50
  -2 -13   5   25.60    5.40
   2  13  -4    2.40    3.50
  -2  13   4    7.60    3.40
  -2  13   4    6.00    3.30
  -2  13   4    7.60    3.10
  -2  13   4   12.70    3.20
   2  13  -4    6.30    3.50
   2  13  -4    9.70    3.60
   2  13  -4    5.90    2.60
  -2  13   4    5.10    2.50
   2  13  -4    9.00    3.80
   2 -13  -4    2.00    2.50
   2 -13  -4    4.70    1.10
  -2 -13   4    6.60    2.60
   2  13  -3   -0.50    2.30
   2  13  -3   -0.10    2.10
   2  13  -3   -1.60    1.80
  -2  13   3    0.50    1.50
  -2  13   3    1.40    2.50
  -2  13   3    3.10    2.20
  -2  13   3    5.10    3.50
   2  13  -3    3.40    3.10
  -2  13   3    2.40    2.40
   2  13  -3    0.70    3.10
   2 -13  -3    2.70    2.20
  -2 -13   3   -0.90    1.50
  -2 -13   3    0.40    2.50
   2  13  -2   24.50    5.10
   2  13  -2   22.20    4.70
  -2  13   2   24.60    4.70
  -2  13   2   19.80    6.60
   2  13  -2   20.10    4.70
  -2  13   2   16.40    4.70
   2  13  -2   15.60    3.70
  -2  13   2   14.70    3.90
  -2  13   2   16.50    4.50
  -2 -13   2   26.50    5.10
  -2 -13   2   18.90    4.30
   2 -13  -2   14.50    2.00
   2 -13  -2   19.80    4.30
   2 -13  -2   16.70    4.00
  -2  13   1    1.40    2.90
   2  13  -1   -2.70    2.00
  -2  13   1    2.30    2.50
  -2  13   1    3.10    2.60
  -2  13   1    2.30    2.40
   2  13  -1   10.30    3.60
  -2  13   1   -0.40    1.80
   2  13  -1   -1.90    2.00
   2  13  -1   -3.40    2.10
   2  13  -1    0.40    1.80
   2 -13  -1    1.50    1.60
  -2 -13   1    0.40    1.80
   2 -13  -1    0.00    1.10
   2 -13  -1   -1.70    1.20
  -2 -13   1   -0.20    2.20
   2  13   0    4.90    3.00
   2  13   0    2.40    1.80
  -2  13   0    6.50    3.10
  -2  13   0    5.80    3.30
  -2  13   0    3.30    2.40
   2  13   0   10.50    3.60
   2  13   0    4.50    2.60
   2  13   0    9.70    3.80
   2  13   0    9.60    3.40
  -2  13   0    1.30    2.20
  -2  13   0    2.60    3.00
   2 -13   0   10.30    3.10
  -2 -13   0    5.20    2.40
  -2 -13   0    3.80    2.10
  -2 -13   0    3.00    2.90
   2 -13   0    5.60    2.30
   2  13   1   -0.80    1.80
   2  13   1    0.60    2.00
  -2  13  -1    3.00    1.90
   2  13   1   -2.10    1.90
  -2  13  -1    4.60    4.10
  -2  13  -1   -1.30    1.40
   2  13   1    1.70    2.70
   2  13   1    0.60    2.20
  -2  13  -1    4.20    2.30
  -2  13  -1    2.70    3.00
   2 -13   1   -0.30    1.50
  -2 -13  -1    3.80    2.90
   2 -13   1   -1.00    1.30
   2 -13   1    0.50    1.50
  -2 -13  -1    0.00    1.30
  -2 -13  -1    0.00    1.90
  -2  13  -2    3.60    2.20
   2  13   2    0.10    2.10
   2  13   2    5.40    2.30
  -2  13  -2    3.30    2.50
  -2  13  -2    4.10    2.70
  -2  13  -2    3.30    2.90
   2  13   2    2.80    2.70
   2  13   2    5.40    2.70
  -2  13  -2    3.80    2.60
   2 -13   2    2.30    1.90
  -2 -13  -2   -0.20    2.70
   2 -13   2    2.80    2.10
  -2 -13  -2    3.50    1.60
   2 -13   2    1.70    1.60
  -2 -13  -2    1.40    2.50
  -2  13  -3    8.20    3.40
  -2  13  -3    9.70    3.70
   2  13   3   -0.30    2.90
   2  13   3    8.70    3.30
   2  13   3    8.90    3.00
   2  13   3    2.30    2.40
   2  13   3   10.30    3.10
  -2  13  -3    6.10    3.20
  -2  13  -3    9.40    3.20
   2  13   3    7.00    3.30
  -2  13  -3    2.10    3.30
  -2 -13  -3    4.50    2.80
  -2 -13  -3    5.70    2.10
  -2 -13  -3    0.30    2.90
   2 -13   3    3.20    3.20
   2 -13   3    7.20    4.40
   2  13   4    6.80    2.80
   2  13   4    3.30    2.60
  -2  13  -4    2.50    2.60
  -2  13  -4   -0.30    2.10
  -2  13  -4    5.40    3.20
   2  13   4    4.50    2.50
   2  13   4    4.80    3.30
   2  13   4    5.40    2.60
   2  13   4    0.10    2.60
  -2  13  -4    7.40    4.00
   2 -13   4    5.70    2.80
  -2 -13  -4    2.10    2.40
  -2 -13  -4    9.50    3.60
   2 -13   4   -1.20    2.30
   2 -13   4    1.20    2.60
  -2 -13  -4    5.20    3.00
   2 -13   4    3.20    2.70
  -2  13  -5    0.50    3.00
   2  13   5   -1.50    1.50
   2  13   5    2.90    2.40
   2  13   5    3.70    3.60
  -2  13  -5   -2.70    3.30
  -2  13  -5    1.90    2.40
   2  13   5    3.20    2.00
  -2  13  -5   14.10    4.30
   2  13   5   -1.00    3.10
  -2  13  -5    2.40    3.50
  -2 -13  -5    0.30    2.30
  -2 -13  -5    0.90    2.80
   2 -13   5   -3.90    1.80
   2  14  -5    5.20    3.40
   2  14  -5    9.40    4.40
  -2  14   5    9.10    3.90
   2  14  -5   15.60    4.50
   2  14  -5    7.00    4.20
   2  14  -5    8.90    4.50
  -2  14   5    4.10    3.90
  -2  14   5    8.00    3.10
  -2  14   5   12.50    3.40
  -2  14   5   15.20    4.70
  -2 -14   5   15.70    4.50
   2  14  -4    1.30    3.50
  -2  14   4    3.80    2.50
  -2  14   4    6.20    3.00
   2  14  -4   14.80    4.50
  -2  14   4    8.80    3.40
  -2  14   4    6.30    3.50
   2  14  -4   18.50    4.80
   2  14  -4    4.30    3.60
  -2  14   4    2.60    2.80
  -2 -14   4    4.10    2.50
   2 -14  -4    0.10    2.20
  -2 -14   4    5.80    2.60
   2  14  -3    5.40    3.10
  -2  14   3    5.20    3.30
   2  14  -3    9.00    3.90
   2  14  -3    3.60    3.50
   2  14  -3   -1.10    2.30
  -2  14   3   10.80    3.60
  -2  14   3    3.70    3.00
   2  14  -3    6.10    3.20
  -2  14   3    8.10    3.80
  -2  14   3    1.50    2.30
  -2 -14   3    9.60    3.20
  -2 -14   3   11.30    3.90
   2  14  -2    1.60    2.20
  -2  14   2    6.70    3.00
  -2  14   2    1.00    2.50
  -2  14   2    2.60    2.60
   2  14  -2   -1.00    2.90
  -2  14   2    6.20    3.50
   2  14  -2    4.10    3.10
  -2  14   2    7.80    2.70
   2 -14  -2    3.20    2.50
   2 -14  -2    4.30    1.10
  -2  14   1    0.90    2.30
  -2  14   1   -2.10    2.50
   2  14  -1    0.20    2.50
   2  14  -1   -0.30    2.50
  -2  14   1   -1.10    3.00
  -2  14   1    3.30    1.60
   2  14  -1    6.30    2.90
   2  14  -1    3.90    3.10
  -2  14   1   -0.70    2.70
   2  14  -1    4.20    3.00
   2  14  -1    3.10    3.50
  -2 -14   1    2.60    2.10
  -2 -14   1    1.30    2.20
   2 -14  -1    2.50    1.80
   2 -14  -1    5.70    2.90
   2 -14  -1    1.70    1.30
  -2 -14   1    1.40    2.10
  -2  14   0   -0.80    2.10
   2  14   0   16.20    4.30
  -2  14   0    3.40    2.30
   2  14   0   -1.30    1.20
   2  14   0    2.90    3.00
  -2  14   0    2.00    2.00
   2  14   0    2.70    3.20
   2  14   0    0.10    2.20
  -2  14   0    2.80    3.50
  -2  14   0   -5.00    2.50
   2  14   0   -1.10    2.40
  -2 -14   0   -0.30    1.80
  -2 -14   0   -2.20    2.40
   2 -14   0    0.40    1.70
   2 -14   0    0.60    2.00
   2 -14   0    0.70    1.50
  -2 -14   0    1.20    2.00
   2  14   1   -1.50    2.50
  -2  14  -1    3.20    2.80
   2  14   1    1.90    2.70
   2  14   1    0.10    2.60
   2  14   1   -1.30    1.30
   2  14   1    1.40    2.20
  -2  14  -1    4.00    3.40
  -2  14  -1    0.50    2.40
  -2  14  -1   -1.60    2.90
   2  14   1    2.00    2.50
  -2 -14  -1    1.70    2.80
   2 -14   1   -3.50    2.40
  -2 -14  -1   -3.00    1.50
   2 -14   1   -0.50    1.30
   2  14   2    0.80    2.30
  -2  14  -2   -3.50    1.50
  -2  14  -2    4.20    4.00
  -2  14  -2    0.70    2.70
   2  14   2   -0.80    1.90
   2  14   2   -1.60    1.30
   2  14   2   -1.20    2.80
   2  14   2    8.20    3.20
  -2  14  -2    1.10    2.50
  -2  14  -2   -1.60    1.60
  -2 -14  -2    4.80    2.10
  -2 -14  -2   -0.20    1.90
   2 -14   2    1.10    1.90
   2 -14   2    0.80    2.50
  -2 -14  -2    0.80    2.10
   2 -14   2    0.60    2.50
  -2  14  -3    3.00    3.50
  -2  14  -3   -3.00    2.40
  -2  14  -3    3.90    2.90
   2  14   3   -0.10    3.00
   2  14   3    0.80    2.50
   2  14   3   -2.10    2.30
   2  14   3    4.60    2.40
   2  14   3    1.60    2.70
  -2  14  -3    0.50    2.80
  -2  14  -3    2.10    2.70
   2 -14   3   -2.20    2.30
  -2 -14  -3   -2.30    2.30
  -2 -14  -3    4.30    2.50
   2 -14   3    0.20    2.10
  -2 -14  -3   -0.90    1.80
   2 -14   3   -1.60    2.00
  -2  14  -4   16.40    5.00
   2  14   4   19.70    5.00
  -2  14  -4   25.40    5.00
  -2  14  -4   19.50    4.80
   2  14   4   18.50    4.10
   2  14   4   16.30    4.00
   2  14   4   27.00    5.90
   2  14   4   16.00    3.90
   2  14   4   22.70    4.90
   2 -14   4   23.40    5.20
   2 -14   4   22.00    4.50
  -2 -14  -4   14.50    3.40
  -2 -14  -4   16.70    4.50
   2  15  -4   13.50    4.20
  -2  15   4   10.00    3.40
   2  15  -4    1.60    2.90
  -2  15   4    9.40    3.60
  -2  15   4   18.00    4.70
  -2  15   4    7.10    3.30
  -2  15   4   11.40    4.00
   2  15  -4   10.60    4.00
  -2 -15   4    8.00    4.40
   2  15  -3    8.70    4.20
   2  15  -3   -2.90    3.60
   2  15  -3    2.10    3.50
   2  15  -3   -0.50    2.30
  -2  15   3    3.40    2.80
  -2  15   3   -0.90    3.20
  -2  15   3    8.60    3.50
   2  15  -3   -2.20    2.20
  -2  15   3    1.70    3.10
  -2  15   3    6.00    3.40
   2 -15  -3   -2.10    2.50
   2  15  -2   12.90    4.70
  -2  15   2    8.80    3.60
  -2  15   2   11.10    3.60
  -2  15   2   17.70    4.30
  -2  15   2    2.50    3.00
  -2  15   2   11.50    3.90
   2  15  -2   30.70    6.50
   2  15  -2   10.20    3.50
   2  15  -2   12.20    4.60
   2  15  -2   14.10    4.40
  -2 -15   2   12.80    3.40
   2 -15  -2    9.90    3.40
   2 -15  -2    8.80    1.60
   2  15  -1   31.60    5.60
  -2  15   1   28.80    5.20
  -2  15   1   34.50    6.00
  -2  15   1   27.70    5.70
   2  15  -1   37.90    7.20
  -2  15   1   36.60    6.10
  -2  15   1   31.90    6.40
  -2  15   1   31.70    5.60
   2  15  -1   25.10    5.40
   2  15  -1   43.80    7.30
   2  15  -1   35.80    6.30
  -2 -15   1   33.20    5.70
  -2 -15   1   37.40    5.50
   2 -15  -1   43.00    6.40
   2 -15  -1   36.10    6.10
   2 -15  -1   31.20    3.10
  -2  15   0    4.90    2.50
   2  15   0    4.10    3.20
   2  15   0   -1.20    2.60
  -2  15   0    3.50    3.50
   2  15   0    3.00    2.80
  -2  15   0    5.00    2.60
  -2  15   0    6.80    3.30
  -2  15   0   -3.60    2.90
  -2  15   0    8.30    3.70
   2  15   0   10.60    4.10
   2  15   0   11.70    4.10
   2  15   0    6.30    3.20
  -2 -15   0    6.30    3.10
  -2 -15   0   -3.20    3.00
   2 -15   0    5.70    2.10
   2 -15   0    5.40    2.00
   2 -15   0    3.50    2.90
  -2 -15   0   13.60    3.30
  -2  15  -1   -0.30    2.60
  -2  15  -1    3.70    2.50
   2  15   1   -3.10    2.50
  -2  15  -1   -5.30    2.10
   2  15   1   -4.00    1.80
   2  15   1   -1.30    2.50
  -2  15  -1    0.90    3.10
   2  15   1    0.80    2.60
   2  15   1    0.20    2.70
   2  15   1   -0.10    2.90
  -2 -15  -1    0.50    2.30
   2 -15   1    1.70    1.60
   2 -15   1    1.20    2.80
   2 -15   1   -1.00    2.60
  -2 -15  -1    2.50    2.20
  -2 -15  -1   -2.30    2.30
  -2  15  -2    0.40    3.70
   2  15   2   -0.90    2.40
   2  15   2   -1.60    3.10
  -2  15  -2    3.60    3.90
  -2  15  -2    6.50    3.80
  -2  15  -2   -0.30    3.10
   2  15   2   10.30    3.60
   2  15   2    5.10    3.20
   2  15   2    5.80    3.10
  -2  15  -2    4.20    2.70
   2  15   2    4.30    2.60
   2 -15   2    8.50    3.40
  -2 -15  -2    4.70    3.40
   2 -15   2   10.80    3.40
  -2 -15  -2    9.60    3.90
  -2 -15  -2    2.10    2.10
   2 -15   2    1.50    2.90
  -2  15  -3   17.20    5.10
  -2  15  -3   17.10    4.00
   2  15   3   20.80    4.50
  -2  15  -3   16.70    4.70
   2  15   3   12.80    4.50
  -2  15  -3   17.70    4.80
   2  15   3   11.80    4.00
   2  15   3   27.80    5.00
   2 -15   3   15.20    4.80
  -2 -15  -3   15.50    3.20
  -2 -15  -3   21.50    5.00
   2 -15   3   18.50    4.30
   2  16  -2    2.50    2.70
  -2  16   2   13.20    3.50
  -2  16   2    4.20    3.90
  -2  16   2    0.70    2.70
  -2  16   2    0.60    3.30
   2  16  -2    7.80    3.40
   2  16  -2   -0.70    2.90
   2 -16  -2    2.60    1.20
   2 -16  -2    0.20    1.00
   2  16  -1    3.90    4.10
  -2  16   1    4.70    2.60
   2  16  -1    1.70    3.80
  -2  16   1    0.80    2.90
   2  16  -1    3.70    3.30
   2  16  -1   -4.50    3.30
  -2  16   1   -2.70    3.00
   2 -16  -1   -0.40    1.30
  -2 -16   1    0.20    2.60
   2 -16  -1    2.00    1.40
   2  16   0    4.90    3.90
  -2  16   0   -5.70    2.70
   2  16   0    7.40    4.40
  -2  16   0   -2.20    2.80
  -2  16   0    3.80    2.50
   2  16   0    5.90    3.60
   2  16   0    4.10    4.00
  -2 -16   0    2.20    2.40
   2 -16   0    3.10    1.70
   2 -16   0   -2.60    2.80
   2 -16   0    2.10    2.00
  -2  16  -1    3.70    3.90
  -2  16  -1    2.60    3.70
   2  16   1    2.60    3.30
  -2  16  -1    4.60    4.90
   2  16   1   21.60    6.40
   2  16   1   11.90    4.20
   2  16   1   11.90    4.90
  -2 -16  -1    5.50    2.80
   2 -16   1    0.60    2.30
   2 -16   1    5.30    2.70
  -3   0   9    0.60    2.40
  -3   0   9   -1.70    1.50
  -3   0   9    0.30    0.80
  -3   0   8   22.00    4.50
  -3   0   8   32.30    4.90
  -3   0   8   25.50    3.30
  -3   0   8   23.10    3.20
  -3   0   7   -1.20    0.90
  -3   0   7   -2.40    1.30
  -3   0   7   -0.20    1.00
  -3   0   6   72.49    3.90
  -3   0   6   71.99    6.00
  -3   0   6   67.19    4.40
  -3   0   5    0.40    0.50
   3   0  -5    0.20    0.20
   3   0  -5    0.00    0.20
  -3   0   5   -0.60    1.40
  -3   0   5   -0.80    0.80
   3   0  -4  365.36   11.20
  -3   0   4  343.57   11.20
  -3   0   4  357.76   13.20
   3   0  -4  376.96   11.30
  -3   0   4  330.37   11.20
   3   0  -3    0.10    0.50
  -3   0   3    0.60    0.40
   3   0  -3    0.60    1.00
  -3   0   3    1.00    1.10
  -3   0   3    0.30    0.50
  -3   0   3    0.20    0.30
   3   0  -3    0.60    0.50
  -3   0   2 3115.09  130.29
   3   0  -2 3070.79  128.39
   3   0  -2 2836.32   89.99
  -3   0   2 2731.53   89.89
  -3   0   1    0.20    1.00
   3   0  -1    0.20    1.00
  -3   0   1    0.10    1.00
   3   0  -1   -0.40    0.70
   3   0  -1   -0.70    0.80
  -3   0   1   -0.30    0.70
  -3   0   0   34.40    2.30
  -3   0   0   30.60    2.40
   3   0   0   34.70    2.20
  -3   0   0   34.40    2.40
  -3   0   0   33.70    2.30
   3   0   0   37.30    2.60
   3   0   0   31.50    2.60
   3   0   1    2.80    1.50
  -3   0  -1    0.20    1.20
  -3   0  -1    0.90    1.10
  -3   0  -1   -0.40    1.20
   3   0   1    0.00    1.20
   3   0   1    0.00    0.80
  -3   0  -1   -0.30    0.60
   3   0   1    0.30    1.10
   3   0   2  152.38    6.80
   3   0   2  142.39    7.10
   3   0   2  148.09    5.40
  -3   0  -2  150.68    6.70
  -3   0  -2  147.09    5.30
  -3   0  -2  157.78    6.80
  -3   0  -2  146.29    7.00
   3   0   2  149.09    7.00
   3   0   3   -1.50    1.00
  -3   0  -3    0.80    1.10
   3   0   3   -0.80    1.40
  -3   0  -3   -0.60    1.10
   3   0   3   -0.10    1.30
  -3   0  -3   -1.30    0.90
  -3   0  -4   40.60    4.30
   3   0   4   46.90    3.80
   3   0   4   50.39    4.50
  -3   0  -4   46.80    3.30
   3   0   4   45.30    4.00
   3   0   5   -0.10    1.20
   3   0   5   -0.60    1.40
  -3   0  -5   -0.20    1.10
  -3   0  -5   -1.60    0.70
   3   0   5    0.70    1.50
  -3   0  -5    0.50    0.90
   3   0   6   18.70    3.70
   3   0   6   12.70    3.40
   3   0   6   14.00    2.80
  -3   0  -6   15.80    2.80
  -3   0  -6   14.00    3.60
  -3   0  -7    0.40    1.50
   3   0   7    0.80    1.40
   3   0   7   -2.10    1.70
   3   0   7   -1.60    1.30
   3   0   8    2.60    2.50
   3   0   8    0.40    1.80
  -3   0  -8    1.00    1.70
   3   0   8   -2.00    1.30
   3   0   9   -0.10    3.00
  -3   0  -9    4.10    2.20
   3   0   9   -2.60    2.40
   3   0   9    4.00    2.20
   3   0   9    0.60    2.20
  -3   1   9   -0.40    2.50
  -3   1   9    2.40    1.40
  -3  -1   9    1.90    2.00
  -3  -1   9    4.80    3.80
  -3  -1   9    1.90    0.90
  -3   1   8   35.00    5.20
  -3   1   8   30.10    5.20
  -3   1   8   25.60    3.20
  -3   1   8   31.70    2.90
  -3  -1   8   27.80    3.80
  -3  -1   8   30.30    5.40
   3   1  -7   10.10    1.10
  -3   1   7    8.50    1.90
  -3   1   7   10.90    3.10
  -3   1   7    8.40    2.50
  -3  -1   7   12.60    2.30
  -3  -1   7    8.70    1.90
  -3  -1   7   11.00    3.60
  -3   1   6    0.10    0.60
  -3   1   6   -0.20    0.90
  -3   1   6    0.60    1.60
   3   1  -6    0.90    0.80
   3   1  -6   -1.40    0.50
  -3   1   6   -1.70    1.00
  -3  -1   6   -0.70    1.00
  -3  -1   6   -0.60    2.00
  -3  -1   6    0.20    1.10
  -3   1   5   28.60    3.40
  -3   1   5   25.40    3.70
   3   1  -5   25.30    1.90
   3   1  -5   28.30    2.60
  -3   1   5   27.30    3.60
   3   1  -5   30.90    2.00
  -3  -1   5   24.80    2.60
  -3  -1   5   23.90    3.90
  -3  -1   5   23.30    2.10
  -3   1   4  445.36   15.60
   3   1  -4  432.86   14.30
  -3   1   4  423.36   15.40
   3   1  -4  445.46   14.90
  -3   1   4  422.26   16.00
   3   1  -4  417.56   15.20
  -3  -1   4  403.56   14.50
  -3  -1   4  423.46   14.40
  -3  -1   4  440.26   15.40
  -3   1   3  148.49    4.90
   3   1  -3  148.89    6.60
   3   1  -3  154.78    5.90
   3   1  -3  151.18    5.90
  -3   1   3  158.38    6.90
  -3   1   3  159.88    6.30
  -3  -1   3  153.38    6.10
  -3  -1   3  155.48    6.70
  -3  -1   3  152.08    5.90
  -3   1   2   86.59    3.20
   3   1  -2   88.49    3.60
   3   1  -2   92.19    3.60
  -3   1   2   84.49    4.50
   3   1  -2   86.79    3.90
  -3   1   2   85.29    3.50
   3   1  -2   88.79    4.40
  -3   1   2   91.39    3.60
   3   1  -2   86.59    3.90
  -3  -1   2   90.49    4.50
   3  -1  -2   87.29    3.40
  -3  -1   2   90.79    4.00
  -3  -1   2   89.89    4.00
   3   1  -1    0.80    0.50
   3   1  -1    1.10    1.00
  -3   1   1    0.90    1.10
  -3   1   1    1.50    0.80
  -3   1   1    1.00    1.00
  -3   1   1    1.30    0.40
   3  -1  -1    0.70    0.40
   3  -1  -1    0.80    0.90
  -3  -1   1    1.90    1.20
  -3  -1   1    1.50    1.00
  -3  -1   1    0.00    1.10
  -3  -1   1    1.40    0.50
   3   1   0  725.83   23.90
  -3   1   0  735.93   23.80
   3   1   0  741.93   24.30
   3   1   0  758.42   23.30
   3   1   0  732.53   23.80
  -3   1   0  740.53   23.50
  -3   1   0  736.93   23.90
  -3   1   0  723.43   24.20
   3   1   0  747.83   24.00
  -3  -1   0  743.43   24.00
   3  -1   0  748.23   24.00
   3  -1   0  754.82   24.20
  -3  -1   0  760.32   24.10
   3  -1   0  728.73   23.50
  -3  -1   0  737.43   24.20
  -3  -1   0  731.93   23.30
  -3  -1   0  720.43   23.70
  -3   1  -1  108.19    4.60
   3   1   1  113.49    5.30
  -3   1  -1  119.09    5.70
  -3   1  -1  117.29    5.30
   3   1   1  111.99    4.70
   3   1   1  110.39    5.40
  -3   1  -1  108.19    5.20
   3  -1   1  114.09    5.20
  -3  -1  -1  107.99    5.20
  -3  -1  -1  112.29    4.70
  -3  -1  -1  113.09    5.30
   3  -1   1  116.39    5.30
  -3  -1  -1  115.39    5.40
   3  -1   1  115.39    5.60
  -3   1  -2   25.10    2.90
  -3   1  -2   23.70    2.80
  -3   1  -2   23.60    1.50
   3   1   2   21.20    2.20
   3   1   2   23.20    1.70
   3   1   2   29.00    3.70
   3   1   2   28.50    3.20
  -3   1  -2   25.70    2.90
   3  -1   2   29.90    3.40
   3  -1   2   23.60    2.90
  -3  -1  -2   22.40    1.70
  -3  -1  -2   21.90    2.60
  -3  -1  -2   23.80    2.50
   3  -1   2   21.70    2.70
  -3  -1  -2   23.90    2.80
   3   1   3    2.80    0.70
  -3   1  -3    4.60    1.60
   3   1   3    3.30    1.50
  -3   1  -3    1.10    1.40
   3   1   3    4.90    1.80
   3   1   3    2.50    1.60
  -3   1  -3    3.70    1.80
  -3  -1  -3    2.70    1.30
   3  -1   3    4.60    1.90
  -3  -1  -3    3.20    1.40
   3  -1   3    2.90    1.50
  -3  -1  -3    1.60    1.50
   3  -1   3    1.20    1.50
  -3   1  -4   61.59    3.90
   3   1   4   50.69    4.60
   3   1   4   50.49    1.90
   3   1   4   48.50    4.30
  -3   1  -4   53.99    4.80
  -3   1  -4   64.79    4.40
   3   1   4   46.20    3.80
  -3  -1  -4   54.59    4.60
   3  -1   4   51.29    4.50
  -3  -1  -4   58.49    3.40
  -3  -1  -4   51.39    4.70
   3  -1   4   51.79    4.10
   3  -1   4   54.59    4.90
  -3   1  -5    1.00    1.70
   3   1   5    5.20    1.70
  -3   1  -5    4.60    1.80
   3   1   5    6.00    2.40
   3   1   5    4.50    2.10
  -3   1  -5    4.80    1.50
  -3  -1  -5    4.50    1.50
   3  -1   5    1.90    1.90
   3  -1   5    0.90    1.90
  -3  -1  -5    4.60    2.10
   3  -1   5    4.10    1.80
  -3   1  -6    2.00    0.60
  -3   1  -6    2.10    1.70
   3   1   6    0.60    1.30
   3   1   6    4.20    1.80
  -3   1  -6    2.20    1.90
   3   1   6    2.90    2.10
   3  -1   6    6.90    2.60
   3  -1   6   -0.20    2.20
  -3  -1  -6    2.80    2.60
  -3  -1  -6    0.80    1.30
   3  -1   6    1.60    1.50
  -3   1  -7   -0.70    1.50
   3   1   7    1.00    2.10
   3   1   7    0.80    1.60
   3   1   7   -0.60    1.60
   3   1   7    1.70    2.60
   3  -1   7   -0.50    2.20
   3  -1   7    0.40    1.80
  -3  -1  -7    0.60    1.30
  -3  -1  -7    2.40    2.30
   3   1   8   -1.30    1.90
   3   1   8   -0.80    2.50
  -3   1  -8    3.40    2.10
   3   1   8    0.90    2.50
   3  -1   8    0.70    2.60
   3  -1   8    1.50    1.90
   3  -1   8    0.40    2.60
  -3  -1  -8    1.10    1.50
   3   1   9    7.10    2.50
  -3   1  -9   -0.90    2.10
   3   1   9    3.60    3.20
   3   1   9    2.80    3.50
   3   1   9   10.40    4.20
   3  -1   9    4.70    2.90
   3  -1   9    0.80    2.90
   3  -1   9    6.30    3.10
   3  -1   9    6.70    2.40
  -3  -1  -9    6.50    2.40
  -3   2   9    1.80    1.40
  -3   2   9    2.70    1.40
  -3   2   9    3.70    2.70
  -3   2   9    4.60    3.90
  -3  -2   9   -1.20    2.30
  -3  -2   9    0.40    2.10
   3   2  -8   24.90    2.10
  -3   2   8   20.30    2.80
   3   2  -8   20.40    2.00
  -3   2   8   25.00    2.50
  -3  -2   8   26.30    5.30
  -3  -2   8   27.90    4.10
   3   2  -7   35.90    2.80
  -3   2   7   45.70    3.70
   3   2  -7   41.30    2.90
  -3   2   7   47.40    5.60
  -3   2   7   46.60    4.70
  -3   2   7   39.10    2.50
  -3  -2   7   42.00    6.00
  -3  -2   7   41.90    3.40
  -3  -2   7   40.00    4.00
  -3  -2   7   41.50    3.20
  -3   2   6   -0.80    1.30
   3   2  -6    1.20    1.00
  -3   2   6    1.40    1.30
   3   2  -6    4.40    1.50
   3   2  -6    2.60    1.10
  -3   2   6    4.60    1.70
  -3   2   6    2.10    0.40
  -3  -2   6    1.60    1.10
  -3  -2   6    4.50    2.20
  -3  -2   6    1.50    1.20
  -3  -2   6    2.80    1.40
  -3   2   5   68.99    4.40
   3   2  -5   61.89    3.60
  -3   2   5   71.79    4.90
   3   2  -5   61.59    3.90
  -3   2   5   61.59    4.40
   3   2  -5   59.09    4.10
  -3  -2   5   53.89    3.90
  -3  -2   5   64.59    3.80
  -3  -2   5   62.59    3.90
   3   2  -4    1.40    1.00
  -3   2   4   -1.30    1.90
   3   2  -4    2.20    1.00
  -3   2   4    0.30    1.00
   3   2  -4    0.00    0.90
  -3  -2   4    0.40    0.90
  -3  -2   4   -0.70    0.90
  -3  -2   4    0.70    1.00
  -3  -2   4    1.70    1.10
   3   2  -3  203.98    8.10
   3   2  -3  200.48    7.30
   3   2  -3  210.78    7.30
  -3   2   3  208.78    8.80
  -3   2   3  211.08    8.10
  -3   2   3  217.08    6.70
  -3   2   3  211.28    8.20
   3   2  -3  196.48    8.40
   3   2  -3  209.68    8.20
  -3   2   3  203.78    6.60
  -3  -2   3  224.28    8.40
  -3  -2   3  205.58    9.20
  -3  -2   3  214.68    8.70
  -3  -2   3  219.78    8.30
  -3   2   2  276.87    9.00
   3   2  -2  267.37    9.80
   3   2  -2  262.57   10.10
   3   2  -2  270.87    9.70
   3   2  -2  270.37    9.90
  -3   2   2  264.67    9.00
  -3   2   2  264.47    9.20
  -3  -2   2  264.37    9.90
   3  -2  -2  268.27    9.00
  -3  -2   2  269.67   10.20
  -3  -2   2  260.37    9.90
  -3  -2   2  262.37    9.50
   3  -2  -2  267.87    9.30
  -3   2   1  100.69    4.60
   3   2  -1  106.59    4.30
   3   2  -1  103.99    5.00
   3   2  -1  102.19    5.00
  -3   2   1  101.09    3.80
  -3   2   1  112.89    4.90
  -3   2   1  109.79    4.30
  -3  -2   1  116.69    5.20
  -3  -2   1  109.89    4.30
  -3  -2   1  110.39    5.00
   3  -2  -1  104.19    4.60
   3  -2  -1  109.89    4.20
   3  -2  -1  103.29    4.60
   3   2   0  255.27    9.80
  -3   2   0  249.28    9.40
   3   2   0  245.98    8.90
   3   2   0  257.67    9.50
   3   2   0  256.57    9.40
  -3   2   0  243.18    9.80
   3   2   0  263.17    9.70
  -3   2   0  255.17    8.80
  -3  -2   0  240.28    9.60
   3  -2   0  251.07    8.70
  -3  -2   0  248.88    9.00
  -3  -2   0  240.78    9.30
  -3  -2   0  249.78    9.60
  -3  -2   0  253.17    9.40
   3  -2   0  250.87    9.80
   3   2   1    1.70    1.10
   3   2   1    1.60    1.30
  -3   2  -1    1.10    1.60
  -3   2  -1    1.70    1.10
  -3   2  -1    0.00    1.00
   3   2   1    1.50    1.10
   3   2   1    1.70    1.10
   3   2   1    1.00    0.90
   3  -2   1    1.40    1.00
  -3  -2  -1    1.30    1.10
   3  -2   1   -0.30    1.00
   3  -2   1   -0.40    1.00
  -3  -2  -1    1.40    1.00
  -3  -2  -1    1.50    1.00
  -3  -2  -1    0.90    0.90
  -3  -2  -1    2.30    1.00
  -3   2  -2   16.90    2.50
   3   2   2   13.10    2.60
   3   2   2   13.40    2.00
  -3   2  -2   16.60    2.60
   3   2   2   12.00    1.60
  -3   2  -2   20.80    2.90
   3   2   2   19.90    2.70
   3   2   2   14.90    2.30
  -3  -2  -2   16.80    2.30
  -3  -2  -2   15.00    2.50
   3  -2   2   16.60    2.60
   3  -2   2   16.90    2.90
  -3  -2  -2   16.00    2.40
   3   2   3  117.09    5.10
   3   2   3  112.69    6.10
  -3   2  -3  126.59    7.10
   3   2   3  117.49    6.70
  -3   2  -3  122.09    6.50
   3   2   3  128.19    6.80
   3   2   3  138.99    6.80
  -3   2  -3  123.89    4.50
   3  -2   3  120.29    7.00
   3  -2   3  119.39    6.50
   3  -2   3  135.79    7.20
  -3  -2  -3  124.69    5.80
  -3  -2  -3  132.29    7.00
   3   2   4   12.30    2.30
   3   2   4   13.30    2.70
   3   2   4    9.80    2.40
  -3   2  -4   14.00    2.40
  -3   2  -4   12.00    2.40
   3   2   4   11.50    1.40
  -3   2  -4   12.70    2.80
   3   2   4   12.60    2.60
   3  -2   4   12.60    2.90
   3  -2   4   14.70    3.00
  -3  -2  -4   11.60    2.80
   3  -2   4   13.60    2.50
  -3  -2  -4   11.90    2.20
  -3  -2  -4   11.00    1.70
   3   2   5    2.40    1.70
   3   2   5    0.90    1.50
  -3   2  -5    2.50    1.50
   3   2   5    2.00    1.60
   3   2   5    1.00    0.40
   3   2   5    0.60    1.20
   3  -2   5    1.90    1.90
  -3  -2  -5    0.80    1.20
  -3  -2  -5    0.60    1.70
   3  -2   5   -0.80    1.00
   3  -2   5   -0.30    1.10
   3   2   6   -0.10    2.10
   3   2   6    5.20    2.20
   3   2   6    2.40    2.20
  -3   2  -6    2.70    1.10
  -3   2  -6    2.50    1.10
   3   2   6    2.90    1.50
  -3   2  -6    2.60    1.40
   3  -2   6    2.00    1.90
  -3  -2  -6    0.40    2.10
  -3  -2  -6    4.80    1.60
   3  -2   6    1.40    1.70
   3  -2   6    2.50    1.50
   3   2   7    5.90    3.20
   3   2   7    2.50    1.90
   3   2   7    6.90    3.00
   3   2   7    1.70    2.20
  -3   2  -7    4.40    2.10
   3  -2   7    5.00    2.90
   3  -2   7    3.70    2.50
  -3  -2  -7    4.10    1.80
   3  -2   7    5.90    1.80
  -3  -2  -7    8.90    3.30
   3   2   8   11.30    2.60
   3   2   8    6.20    2.80
   3   2   8   14.30    3.80
  -3   2  -8    9.10    2.50
   3   2   8    6.70    2.30
   3  -2   8   11.00    2.60
   3  -2   8    9.00    3.40
  -3  -2  -8    7.80    2.10
   3   2   9   -1.80    3.00
  -3   2  -9    1.90    2.40
   3   2   9    3.50    3.40
   3   2   9    0.20    2.00
   3   2   9   -4.00    2.80
   3  -2   9   -2.30    3.10
   3  -2   9    5.90    3.30
   3  -2   9   -2.70    2.30
  -3  -2  -9    5.80    3.70
   3   3  -9    0.40    1.60
  -3   3   9    5.40    2.20
  -3   3   9    0.40    1.30
  -3   3   9    4.30    1.60
  -3   3   9    1.70    3.00
   3   3  -9    0.50    1.00
  -3  -3   9    2.50    2.40
   3   3  -8    0.40    1.20
  -3   3   8    0.60    1.70
  -3   3   8    0.00    0.80
  -3   3   8    4.30    2.20
  -3   3   8    1.20    1.40
   3   3  -8   -1.30    1.00
  -3  -3   8    0.20    1.90
  -3  -3   8   -0.20    1.40
  -3  -3   8    2.20    1.40
  -3   3   7   20.10    3.70
  -3   3   7   15.40    3.40
  -3   3   7   20.20    1.60
   3   3  -7   17.00    2.60
  -3   3   7   19.00    3.00
   3   3  -7   21.80    2.70
  -3  -3   7   22.00    2.90
  -3  -3   7   16.00    3.30
  -3  -3   7   20.50    2.70
  -3  -3   7   19.50    4.30
  -3   3   6    4.60    0.50
  -3   3   6    3.70    1.60
  -3   3   6    4.50    2.00
   3   3  -6    4.10    1.40
  -3   3   6    4.30    1.90
   3   3  -6    4.40    1.60
  -3  -3   6    3.90    1.40
  -3  -3   6    3.30    1.60
  -3  -3   6    4.30    2.20
   3   3  -5   96.19    5.40
  -3   3   5  102.69    6.00
  -3   3   5   93.79    5.70
  -3   3   5   94.49    5.70
   3   3  -5   99.79    5.30
   3   3  -5   98.79    5.50
  -3  -3   5   99.19    5.70
  -3  -3   5  105.59    6.10
  -3  -3   5  115.59    5.70
  -3  -3   5  111.89    5.80
  -3   3   4  109.29    5.50
   3   3  -4  104.69    5.40
   3   3  -4  107.59    4.40
   3   3  -4  106.79    5.50
   3   3  -4  109.49    5.70
   3   3  -4  105.39    4.30
  -3   3   4  108.39    5.70
  -3  -3   4  117.09    5.90
  -3  -3   4  105.39    5.90
  -3  -3   4  116.69    5.90
  -3  -3   4   97.39    5.30
   3   3  -3  136.59    6.60
   3   3  -3  147.29    6.60
  -3   3   3  140.99    5.80
  -3   3   3  134.29    6.10
  -3   3   3  144.19    5.20
  -3   3   3  145.89    5.20
   3   3  -3  136.99    6.20
   3  -3  -3  138.59    5.00
  -3  -3   3  131.69    6.30
  -3  -3   3  144.29    6.90
   3  -3  -3  141.29    6.30
  -3  -3   3  141.99    6.60
  -3  -3   3  144.59    6.60
  -3  -3   3  137.69    6.60
   3   3  -2  214.78    9.10
  -3   3   2  234.08    7.60
   3   3  -2  228.98    9.10
  -3   3   2  226.68    8.20
  -3   3   2  224.28    8.50
   3   3  -2  207.68    9.00
  -3   3   2  237.58    8.40
   3   3  -2  230.18    9.00
   3   3  -2  229.78    9.20
  -3  -3   2  224.58    8.70
   3  -3  -2  224.28    8.20
  -3  -3   2  233.48    9.30
  -3  -3   2  238.28    9.40
  -3  -3   2  223.28    9.20
   3  -3  -2  248.78    9.40
  -3   3   1  392.46   13.80
  -3   3   1  385.56   13.10
   3   3  -1  401.66   14.00
   3   3  -1  378.86   13.80
   3   3  -1  384.16   13.90
   3   3  -1  375.56   13.90
  -3   3   1  376.66   13.30
  -3   3   1  368.26   11.80
   3   3  -1  374.16   13.10
   3  -3  -1  399.66   13.40
  -3  -3   1  368.36   13.90
   3  -3  -1  387.26   13.30
  -3  -3   1  389.86   13.90
   3  -3  -1  388.26   13.00
   3   3   0    1.10    1.30
   3   3   0    0.70    1.00
  -3   3   0    1.80    0.80
   3   3   0    1.20    1.10
  -3   3   0    1.50    1.50
   3   3   0    2.00    1.20
  -3   3   0    1.60    1.30
   3  -3   0    1.30    0.90
   3  -3   0    0.80    1.20
  -3  -3   0    0.60    0.90
  -3  -3   0    1.50    0.80
  -3  -3   0    1.70    1.30
   3  -3   0    0.80    0.70
  -3  -3   0    2.20    1.50
   3  -3   0    0.50    1.00
  -3  -3   0    0.60    0.80
   3   3   1   27.60    2.90
  -3   3  -1   23.20    2.40
   3   3   1   24.70    2.40
   3   3   1   28.10    2.60
  -3   3  -1   26.50    2.80
   3   3   1   29.20    2.60
  -3   3  -1   27.00    3.20
   3   3   1   22.10    2.30
  -3  -3  -1   26.00    2.40
  -3  -3  -1   27.30    2.50
   3  -3   1   26.50    2.80
  -3  -3  -1   26.90    2.80
   3  -3   1   24.50    3.00
  -3  -3  -1   26.80    3.00
  -3  -3  -1   24.70    2.30
   3  -3   1   23.60    2.40
   3   3   2   79.59    4.20
   3   3   2   74.89    4.60
   3   3   2   75.99    4.60
   3   3   2   68.39    4.60
   3   3   2   72.59    4.60
  -3   3  -2   76.19    4.80
  -3   3  -2   81.29    5.00
  -3   3  -2   71.89    5.10
  -3  -3  -2   72.89    4.50
  -3  -3  -2   80.99    4.50
   3  -3   2   74.69    4.60
  -3  -3  -2   75.49    4.60
   3  -3   2   67.89    4.70
   3  -3   2   73.19    5.00
   3   3   3   30.70    3.70
  -3   3  -3   34.60    4.10
  -3   3  -3   26.50    3.70
  -3   3  -3   28.80    3.50
   3   3   3   27.10    2.90
   3   3   3   23.50    3.20
   3   3   3   32.60    3.20
   3   3   3   26.40    2.30
   3  -3   3   35.80    3.50
  -3  -3  -3   27.40    2.50
   3  -3   3   31.60    4.20
   3  -3   3   29.80    3.60
  -3  -3  -3   35.30    3.50
   3   3   4   12.20    2.70
   3   3   4   12.30    1.80
  -3   3  -4   12.50    2.60
  -3   3  -4   12.00    0.90
   3   3   4   14.60    2.70
  -3   3  -4   12.40    2.50
   3   3   4    7.70    2.00
   3   3   4    7.80    2.30
  -3   3  -4   12.40    0.90
   3  -3   4   12.30    2.90
  -3  -3  -4   10.40    1.50
  -3  -3  -4   11.30    2.20
   3  -3   4   10.60    2.50
   3  -3   4   12.50    2.80
  -3  -3  -4   12.20    3.00
  -3   3  -5   15.40    2.70
   3   3   5   13.00    2.50
   3   3   5   14.80    3.30
   3   3   5    8.40    2.50
   3   3   5    8.50    2.90
  -3   3  -5    8.20    2.20
  -3  -3  -5   14.60    3.10
   3  -3   5   12.60    3.40
   3  -3   5   10.60    2.50
  -3  -3  -5   10.50    2.20
   3  -3   5   14.60    3.20
   3   3   6  149.19    7.90
   3   3   6  145.89    9.30
  -3   3  -6  143.29    6.80
   3   3   6  147.29    8.70
   3   3   6  144.39    5.40
   3  -3   6  142.39    8.50
   3  -3   6  147.69    9.70
  -3  -3  -6  156.78    9.70
   3   3   7   -0.60    1.30
   3   3   7   -2.80    1.80
   3   3   7    4.40    3.30
   3   3   7   -1.10    2.00
  -3   3  -7    0.80    1.90
  -3  -3  -7   -0.80    2.10
   3  -3   7    3.50    2.80
   3  -3   7    1.40    1.60
  -3  -3  -7    2.00    1.60
   3  -3   7   -4.00    2.00
   3   3   8    2.20    2.50
   3   3   8    0.40    2.20
   3   3   8    2.30    2.60
   3   3   8    2.00    2.00
  -3   3  -8   -2.20    2.30
   3  -3   8    0.10    2.40
  -3  -3  -8    0.70    1.60
   3  -3   8    3.80    3.30
   3  -3   8   -2.30    1.90
  -3   4   9   10.90    2.90
   3   4  -9   14.50    2.50
  -3   4   9   16.50    3.70
  -3   4   9   10.80    2.50
  -3   4   9   10.90    2.20
   3   4  -9   13.30    2.40
  -3  -4   9   15.00    4.40
  -3  -4   9   17.20    3.60
  -3   4   8    3.20    1.80
   3   4  -8    1.10    1.30
   3   4  -8    3.20    1.60
  -3   4   8    3.90    2.40
  -3   4   8    5.90    1.40
  -3   4   8    3.20    2.10
  -3  -4   8    5.20    1.90
  -3  -4   8    4.30    2.60
  -3  -4   8    0.80    2.50
  -3   4   7    9.80    1.40
  -3   4   7    8.40    2.40
   3   4  -7   11.80    2.30
   3   4  -7   10.50    2.20
  -3   4   7    8.60    2.60
  -3   4   7    8.50    2.70
   3   4  -7    9.60    2.20
  -3  -4   7   10.70    3.00
  -3  -4   7   13.60    3.60
  -3  -4   7   14.60    2.60
  -3  -4   7   10.60    2.20
   3   4  -6   40.70    3.60
  -3   4   6   40.80    4.20
  -3   4   6   47.60    4.10
  -3   4   6   38.40    4.00
   3   4  -6   49.30    4.10
  -3   4   6   47.60    2.30
   3   4  -6   41.80    3.60
  -3  -4   6   52.79    4.70
  -3  -4   6   45.10    6.30
  -3  -4   6   42.90    3.90
  -3  -4   6   47.60    3.80
   3   4  -5   43.00    2.40
   3   4  -5   44.40    3.80
   3   4  -5   43.30    2.30
  -3   4   5   43.50    3.90
   3   4  -5   47.10    3.70
  -3   4   5   42.70    3.60
   3   4  -5   38.00    3.50
  -3  -4   5   41.30    4.10
  -3  -4   5   44.80    3.60
  -3  -4   5   43.30    3.60
  -3  -4   5   47.40    4.00
   3   4  -4   -0.70    0.90
   3   4  -4    0.20    1.20
  -3   4   4    0.30    0.70
   3   4  -4    1.20    1.10
   3   4  -4   -0.60    0.80
  -3   4   4    0.20    0.50
  -3   4   4    0.00    0.50
  -3   4   4    1.20    1.10
  -3  -4   4    0.40    1.20
  -3  -4   4    0.80    1.40
  -3  -4   4    1.60    1.40
  -3  -4   4    0.20    1.10
  -3  -4   4    1.40    1.10
   3   4  -3   79.99    4.80
   3   4  -3   77.49    4.80
   3   4  -3   80.29    4.90
   3   4  -3   79.99    4.80
  -3   4   3   82.89    3.90
  -3   4   3   82.89    4.70
  -3   4   3   78.99    3.80
  -3   4   3   83.59    3.70
   3   4  -3   84.29    4.80
  -3  -4   3   82.69    5.10
  -3  -4   3   73.69    5.20
   3  -4  -3   84.49    4.70
  -3  -4   3   75.99    4.80
  -3  -4   3   81.79    4.80
  -3  -4   3   88.59    5.10
  -3  -4   3   80.89    5.00
   3  -4  -3   82.39    3.70
  -3   4   2  239.08    8.80
  -3   4   2  229.58    8.90
   3   4  -2  231.08    9.90
  -3   4   2  228.98    9.00
   3   4  -2  226.98    9.70
   3   4  -2  220.58    9.50
   3   4  -2  223.38    9.50
   3   4  -2  222.68    9.50
  -3   4   2  233.58    9.10
   3  -4  -2  231.38    8.70
   3  -4  -2  228.08    9.00
  -3  -4   2  231.78   10.60
  -3  -4   2  222.88    9.10
  -3  -4   2  242.28   10.90
  -3  -4   2  247.78   10.00
  -3   4   1   87.19    4.40
   3   4  -1   88.09    5.00
   3   4  -1   80.99    4.80
   3   4  -1   86.39    4.50
  -3   4   1   78.59    4.80
   3   4  -1   75.29    4.60
   3   4  -1   78.49    4.90
  -3   4   1   85.29    5.20
   3  -4  -1   86.59    4.60
  -3  -4   1   81.19    5.00
  -3  -4   1   84.29    4.40
  -3  -4   1   89.49    5.10
   3  -4  -1   81.89    4.30
   3  -4  -1   80.99    4.20
  -3  -4   1   94.29    5.20
   3   4   0   51.19    3.40
   3   4   0   49.90    3.90
   3   4   0   46.10    4.10
  -3   4   0   50.89    3.50
   3   4   0   47.80    3.60
  -3   4   0   57.39    4.30
  -3  -4   0   51.09    3.70
  -3  -4   0   49.90    3.60
  -3  -4   0   43.70    3.20
  -3  -4   0   50.39    3.80
   3  -4   0   48.10    3.60
   3  -4   0   53.49    3.40
  -3  -4   0   47.80    3.50
   3  -4   0   50.19    3.60
   3  -4   0   48.60    2.70
   3   4   1  281.37   11.60
  -3   4  -1  307.47   12.40
   3   4   1  294.07   11.50
  -3   4  -1  293.87   11.60
   3   4   1  282.17   11.20
   3   4   1  277.17   11.40
   3   4   1  274.97   11.20
  -3  -4  -1  269.77   11.00
  -3  -4  -1  301.07   11.60
  -3  -4  -1  276.27   11.20
   3  -4   1  276.77   11.40
  -3  -4  -1  296.97   11.40
   3  -4   1  289.47   12.10
   3  -4   1  286.77   10.90
   3   4   2   15.80    2.70
  -3   4  -2   13.40    2.70
   3   4   2   13.20    2.30
   3   4   2   11.10    2.30
  -3   4  -2   19.40    3.30
   3   4   2   13.40    2.10
   3   4   2   17.00    2.60
   3  -4   2   15.30    3.10
   3  -4   2   18.70    2.80
   3  -4   2   18.80    2.90
  -3  -4  -2   19.50    2.80
  -3  -4  -2   16.10    2.50
  -3  -4  -2   13.90    2.40
  -3  -4  -2   14.10    2.50
   3   4   3   10.10    2.10
   3   4   3    9.90    2.50
   3   4   3    9.90    2.40
  -3   4  -3   10.90    2.50
   3   4   3    7.60    1.60
   3   4   3    5.10    1.90
  -3   4  -3    9.40    2.20
   3  -4   3    5.10    1.90
   3  -4   3    8.40    2.40
  -3  -4  -3    8.40    2.20
  -3  -4  -3    6.20    2.00
   3  -4   3   11.90    2.80
  -3  -4  -3    7.40    1.70
  -3   4  -4   11.10    2.60
   3   4   4   13.00    2.90
  -3   4  -4    9.40    1.30
  -3   4  -4    9.70    2.40
   3   4   4    7.80    2.40
   3   4   4   14.40    3.10
   3   4   4   12.00    2.30
   3   4   4   11.10    1.90
  -3  -4  -4    9.20    2.50
   3  -4   4   11.80    3.00
  -3  -4  -4    9.80    2.10
  -3  -4  -4    9.80    1.50
   3  -4   4   14.70    3.30
   3  -4   4   15.00    2.90
   3   4   5  130.59    8.00
   3   4   5  120.39    6.70
  -3   4  -5  119.39    7.10
   3   4   5  124.29    8.00
   3   4   5  114.59    7.10
  -3   4  -5  121.09    7.40
   3   4   5  116.29    5.70
   3  -4   5  104.69    7.00
  -3  -4  -5  116.39    6.50
  -3  -4  -5  114.69    7.50
   3  -4   5  117.39    8.20
   3  -4   5  117.89    8.40
   3   4   6   -1.10    1.60
  -3   4  -6   -0.50    1.40
   3   4   6   -1.20    2.10
  -3   4  -6    0.80    1.40
   3   4   6    5.80    2.90
   3   4   6   -0.10    1.40
  -3   4  -6    0.10    1.20
   3   4   6   -0.60    0.70
  -3  -4  -6   -0.40    1.60
   3  -4   6    3.30    2.00
   3  -4   6   -0.40    2.00
   3  -4   6   -0.30    2.10
  -3   4  -7   26.50    2.50
  -3   4  -7   30.50    4.80
   3   4   7   27.60    1.60
   3   4   7   25.70    1.60
  -3   4  -7   30.70    2.50
   3   4   7   28.10    5.30
   3   4   7   35.20    5.70
  -3   4  -7   30.60    4.60
   3   4   7   28.20    4.50
   3   4   7   30.50    3.80
   3  -4   7   21.40    4.70
  -3  -4  -7   19.00    4.20
  -3  -4  -7   31.20    4.00
   3  -4   7   25.80    4.30
   3  -4   7   28.00    5.30
   3   4   8   62.59    7.60
   3   4   8   69.49    5.20
  -3   4  -8   71.29    6.00
   3   4   8   59.29    7.70
   3   4   8   64.49    6.50
  -3   4  -8   64.49    6.20
   3  -4   8   64.99    8.90
  -3  -4  -8   68.19    7.00
  -3  -4  -8   77.19    5.20
   3  -4   8   72.69    7.10
   3  -4   8   73.69    6.10
   3   5  -9   -2.00    1.70
   3   5  -9   -1.10    1.60
  -3   5   9   -0.30    1.60
  -3   5   9    3.20    1.50
  -3   5   9    2.30    2.00
  -3   5   9    0.80    1.80
  -3  -5   9    4.00    2.90
   3   5  -8   -1.00    1.20
   3   5  -8    0.10    1.50
  -3   5   8    2.30    1.90
  -3   5   8    3.50    2.00
   3   5  -8    2.40    1.90
  -3   5   8   -0.70    1.30
  -3   5   8    1.60    1.10
  -3  -5   8    0.50    1.50
  -3  -5   8   -1.30    2.40
  -3  -5   8    0.00    2.00
  -3   5   7   84.79    6.00
   3   5  -7   71.29    4.80
  -3   5   7   84.39    5.80
  -3   5   7   65.29    5.90
  -3   5   7   76.19    4.10
   3   5  -7   72.99    5.60
  -3  -5   7   91.29    7.80
  -3  -5   7   79.09    5.80
  -3  -5   7   92.69    7.20
   3   5  -6    7.20    2.00
  -3   5   6    8.10    2.10
  -3   5   6    7.80    1.30
  -3   5   6    9.10    2.00
   3   5  -6    7.40    1.90
   3   5  -6    5.50    2.00
  -3   5   6    7.70    2.20
  -3  -5   6   11.80    3.30
  -3  -5   6    7.00    2.00
  -3  -5   6    6.00    2.00
  -3  -5   6    7.30    2.90
   3   5  -5   39.80    3.50
   3   5  -5   37.80    3.20
  -3   5   5   36.20    1.90
   3   5  -5   31.50    4.00
  -3   5   5   35.90    3.10
  -3   5   5   32.30    3.90
  -3   5   5   37.40    1.90
   3   5  -5   37.50    5.10
   3   5  -5   31.90    2.80
  -3  -5   5   30.30    3.90
  -3  -5   5   39.70    4.90
  -3  -5   5   41.40    3.80
  -3   5   4   46.30    2.70
   3   5  -4   45.50    3.80
   3   5  -4   35.90    3.30
   3   5  -4   46.40    3.80
  -3   5   4   42.80    2.90
   3   5  -4   44.40    3.90
  -3   5   4   43.80    2.70
  -3   5   4   49.00    3.80
  -3  -5   4   41.00    3.60
  -3  -5   4   46.00    4.20
   3  -5  -4   44.10    3.70
  -3  -5   4   43.40    4.00
  -3  -5   4   44.30    4.00
  -3  -5   4   40.30    4.40
  -3  -5   4   48.10    3.90
   3   5  -3    1.90    1.40
   3   5  -3    2.10    1.50
   3   5  -3   -0.50    1.30
  -3   5   3    2.30    1.30
   3   5  -3    2.10    1.40
  -3   5   3    3.10    1.10
  -3   5   3    2.40    1.10
   3   5  -3    0.70    1.30
  -3   5   3    1.80    0.60
  -3   5   3    3.70    1.30
  -3  -5   3    0.70    1.10
  -3  -5   3    2.60    1.50
   3  -5  -3    3.20    1.40
  -3  -5   3    3.70    1.70
  -3  -5   3    4.20    1.90
  -3  -5   3    4.00    1.80
   3  -5  -3    2.00    1.00
  -3  -5   3    2.80    1.80
   3   5  -2   37.10    3.50
   3   5  -2   39.80    3.70
   3   5  -2   37.10    3.50
   3   5  -2   42.40    3.40
   3   5  -2   38.50    3.50
  -3   5   2   37.00    3.00
  -3   5   2   41.00    3.40
  -3   5   2   35.50    2.90
   3   5  -2   37.00    3.80
  -3  -5   2   35.70    3.60
   3  -5  -2   37.10    3.00
  -3  -5   2   35.10    3.30
  -3  -5   2   35.10    3.40
   3  -5  -2   33.10    2.70
  -3  -5   2   40.20    3.80
  -3  -5   2   31.90    3.00
   3   5  -1   63.19    4.40
   3   5  -1   59.49    4.50
  -3   5   1   66.39    4.20
   3   5  -1   62.19    4.50
   3   5  -1   56.99    4.40
  -3   5   1   56.39    3.90
  -3   5   1   55.69    4.10
   3   5  -1   60.59    4.80
  -3   5   1   71.59    4.80
   3   5  -1   64.99    4.30
   3  -5  -1   64.89    4.10
  -3  -5   1   63.69    4.40
  -3  -5   1   60.99    4.40
  -3  -5   1   63.79    4.10
   3  -5  -1   59.59    2.20
  -3  -5   1   59.59    4.40
   3  -5  -1   62.69    4.20
   3  -5  -1   68.29    3.90
   3   5   0  295.37   11.90
   3   5   0  288.87   11.50
   3   5   0  298.67   12.10
   3   5   0  299.07   12.00
  -3   5   0  285.57   12.30
  -3   5   0  305.07   12.20
  -3   5   0  289.97   11.80
   3   5   0  289.47   12.00
  -3  -5   0  283.27   11.50
   3  -5   0  274.07   11.60
   3  -5   0  298.77   10.40
  -3  -5   0  306.37   12.00
  -3  -5   0  310.77   12.20
   3  -5   0  300.77   12.30
  -3  -5   0  286.77   11.40
   3  -5   0  293.27   11.50
  -3  -5   0  287.37   12.10
   3   5   1  297.17   12.00
  -3   5  -1  295.27   12.40
   3   5   1  296.97   12.40
   3   5   1  291.07   12.30
  -3   5  -1  321.47   13.30
   3   5   1  306.57   12.10
   3  -5   1  297.67   12.90
  -3  -5  -1  313.57   12.30
   3  -5   1  324.87   12.40
   3  -5   1  290.47   11.40
  -3  -5  -1  296.67   12.10
   3  -5   1  288.87   12.20
  -3  -5  -1  285.07   11.90
  -3  -5  -1  295.37   11.70
   3   5   2  108.99    6.20
   3   5   2   99.19    5.80
  -3   5  -2  103.39    6.70
   3   5   2   87.19    5.60
   3   5   2   88.79    5.50
  -3   5  -2   96.99    6.00
   3   5   2   93.09    5.50
  -3  -5  -2  107.69    5.90
  -3  -5  -2  113.39    6.60
  -3  -5  -2   87.99    5.40
   3  -5   2   96.99    6.10
  -3  -5  -2   99.99    6.10
   3  -5   2  102.99    6.60
   3  -5   2  106.69    6.00
   3   5   3    1.70    1.30
  -3   5  -3    1.00    1.70
   3   5   3   -0.20    1.00
   3   5   3   -1.00    1.00
  -3   5  -3   -0.80    1.50
   3   5   3    0.10    1.30
   3   5   3    0.10    1.20
   3  -5   3    1.30    1.70
  -3  -5  -3    0.20    1.50
  -3  -5  -3    0.00    1.10
   3  -5   3   -0.10    1.20
   3  -5   3   -0.90    1.20
  -3  -5  -3    0.30    1.00
  -3  -5  -3    2.10    1.40
   3   5   4  179.38    9.80
  -3   5  -4  183.38    9.80
  -3   5  -4  190.48    7.70
  -3   5  -4  186.08    9.80
   3   5   4  187.98    8.60
   3   5   4  186.68    9.50
   3   5   4  198.08    9.70
   3   5   4  176.08    8.90
   3  -5   4  195.98   10.70
   3  -5   4  196.58   10.10
  -3  -5  -4  191.08    9.70
  -3  -5  -4  188.48    9.00
   3  -5   4  191.28   10.30
   3   5   5  119.69    7.50
   3   5   5  102.99    6.90
   3   5   5  118.79    6.10
  -3   5  -5  113.79    7.00
   3   5   5  105.29    6.50
  -3   5  -5  107.69    7.20
   3   5   5   99.39    7.50
  -3   5  -5  100.69    7.00
  -3   5  -5  103.89    4.70
   3  -5   5   94.39    6.80
   3  -5   5  106.49    8.10
   3  -5   5  109.69    8.40
  -3  -5  -5  105.39    7.30
  -3  -5  -5  103.69    6.30
   3   5   6   17.70    3.10
   3   5   6   19.10    4.10
   3   5   6   14.50    2.30
  -3   5  -6   17.60    3.40
  -3   5  -6   16.40    3.10
  -3   5  -6   20.20    3.80
  -3   5  -6   16.20    3.10
   3   5   6   22.40    4.40
   3   5   6   14.50    3.40
   3  -5   6   18.60    3.70
   3  -5   6   20.40    4.90
  -3  -5  -6   16.10    3.80
   3  -5   6   18.10    4.60
  -3  -5  -6   13.80    2.90
   3   5   7   77.19    4.40
   3   5   7   82.79    7.40
  -3   5  -7   83.89    7.00
   3   5   7   71.49    7.50
   3   5   7   95.39    7.80
   3  -5   7   75.59    8.00
  -3  -5  -7   87.69    7.50
   3  -5   7   84.19    7.00
   3  -5   7   77.99    7.60
  -3  -5  -7   82.49    5.50
  -3   5  -8  100.19    7.80
  -3   5  -8  119.19    8.60
   3   5   8  126.19    9.70
   3   5   8  108.29    6.80
   3   5   8  107.59    9.00
   3   5   8  115.59    8.40
   3  -5   8   92.49    9.30
  -3  -5  -8  105.29    6.30
   3  -5   8  113.39    8.20
  -3  -5  -8  106.09    8.90
   3  -5   8  121.89   10.50
  -3   6   9    1.00    1.40
   3   6  -9    3.00    2.30
  -3   6   9    7.80    2.70
  -3   6   9    2.00    2.00
  -3   6   9    4.70    2.20
  -3  -6   9   -2.80    2.00
  -3  -6   9    4.20    2.90
   3   6  -8   -0.80    1.70
  -3   6   8   -1.80    1.50
   3   6  -8   -2.70    2.20
  -3   6   8   -2.80    1.20
  -3   6   8    0.30    1.70
   3   6  -8   -1.90    1.20
  -3   6   8   -0.80    0.90
  -3  -6   8   -1.10    2.30
  -3  -6   8    0.80    1.60
  -3  -6   8   -4.10    2.10
   3   6  -7   -0.10    1.90
  -3   6   7    3.00    2.30
   3   6  -7    5.30    2.20
  -3  -6   7    6.90    2.20
  -3  -6   7    4.80    2.30
  -3  -6   7    3.30    2.80
  -3   6   6   -1.40    0.80
   3   6  -6    0.80    1.00
   3   6  -6   -0.10    1.20
   3   6  -6    0.30    1.40
  -3   6   6    0.00    1.10
  -3   6   6    0.40    0.20
   3   6  -6   -1.40    1.00
  -3   6   6    1.50    1.50
   3   6  -6    0.50    1.10
  -3  -6   6    2.50    1.70
  -3  -6   6    0.90    1.70
  -3  -6   6   -0.10    1.90
   3   6  -5    7.40    2.20
   3   6  -5    5.70    2.00
  -3   6   5    7.20    1.30
   3   6  -5    7.50    2.10
  -3   6   5    9.20    2.30
   3   6  -5    5.10    1.70
  -3   6   5    5.10    1.20
   3   6  -5    5.10    2.00
  -3  -6   5    9.90    2.40
  -3  -6   5    4.60    2.00
  -3  -6   5    7.80    2.40
  -3  -6   5    3.60    2.20
  -3   6   4   32.50    3.90
   3   6  -4   28.00    3.60
  -3   6   4   24.60    2.30
   3   6  -4   20.60    3.40
   3   6  -4   31.30    4.00
   3   6  -4   26.30    3.50
  -3   6   4   17.10    2.20
  -3   6   4   21.20    1.90
   3   6  -4   28.70    3.90
  -3  -6   4   27.50    4.50
  -3  -6   4   26.70    3.70
  -3  -6   4   31.90    4.30
  -3  -6   4   28.30    4.10
   3  -6  -4   24.70    3.40
  -3  -6   4   27.60    3.90
  -3  -6   4   24.20    3.60
   3   6  -3   17.80    3.00
   3   6  -3   16.80    2.90
   3   6  -3   17.50    3.00
   3   6  -3   18.10    2.90
  -3   6   3   20.10    2.50
  -3   6   3   16.90    2.70
   3   6  -3   19.50    3.40
  -3   6   3   15.40    2.20
  -3   6   3   21.70    3.00
  -3  -6   3   16.90    3.30
   3  -6  -3   18.00    2.70
  -3  -6   3   19.00    3.20
  -3  -6   3   21.90    3.30
  -3  -6   3   19.40    3.20
  -3  -6   3   24.40    3.80
  -3  -6   3   19.70    3.00
   3  -6  -3   18.70    2.40
  -3   6   2    2.10    1.10
   3   6  -2    0.50    1.30
  -3   6   2    1.50    1.30
   3   6  -2    0.80    1.40
   3   6  -2    0.50    1.10
  -3   6   2    1.10    1.50
   3   6  -2    0.90    1.40
   3   6  -2    2.30    1.50
   3   6  -2    1.80    1.60
  -3   6   2    1.00    1.50
  -3  -6   2    3.70    1.80
  -3  -6   2   -0.20    0.90
   3  -6  -2    2.50    1.00
  -3  -6   2    0.30    1.00
  -3  -6   2    2.40    1.10
  -3  -6   2    2.70    1.40
   3  -6  -2   -0.10    1.00
  -3   6   1  351.66   13.40
   3   6  -1  349.87   13.90
   3   6  -1  332.97   14.20
   3   6  -1  342.37   13.70
   3   6  -1  335.07   13.60
  -3   6   1  305.07   13.10
   3   6  -1  313.47   13.70
  -3   6   1  347.27   13.20
   3   6  -1  332.17   13.20
  -3   6   1  357.56   14.10
  -3  -6   1  323.07   13.00
   3  -6  -1  324.87   13.00
  -3  -6   1  340.47   14.00
   3  -6  -1  328.37   12.90
   3  -6  -1  329.67   10.70
  -3  -6   1  340.47   13.80
   3  -6  -1  320.67   13.30
   3   6   0    2.40    1.90
   3   6   0   -0.70    1.40
  -3   6   0    0.50    1.80
   3   6   0    1.40    1.20
  -3   6   0    0.80    1.40
   3   6   0    0.30    1.50
   3   6   0   -0.20    0.90
  -3   6   0    2.20    1.50
  -3   6   0    2.30    1.40
  -3  -6   0    4.00    1.80
   3  -6   0    1.30    1.40
  -3  -6   0   -0.20    1.00
   3  -6   0    2.60    1.00
  -3  -6   0    0.30    1.10
  -3  -6   0    1.90    1.30
   3  -6   0    1.80    1.30
   3  -6   0    1.50    1.50
   3   6   1    5.30    1.70
   3   6   1    3.30    2.20
   3   6   1    3.10    1.50
   3   6   1    3.50    1.60
  -3   6  -1    3.80    2.20
   3   6   1    3.80    1.80
  -3   6  -1    3.40    1.70
  -3   6  -1    4.30    1.80
  -3  -6  -1    2.10    1.40
  -3  -6  -1    3.20    1.90
   3  -6   1    3.10    1.40
   3  -6   1    1.80    1.70
  -3  -6  -1    1.00    1.30
   3  -6   1    5.70    2.20
  -3  -6  -1    4.30    1.70
   3  -6   1    2.60    1.70
  -3   6  -2    0.90    1.70
   3   6   2    0.40    1.20
   3   6   2    3.10    1.40
   3   6   2    0.40    1.10
  -3   6  -2    1.60    1.90
   3   6   2    0.40    1.40
   3   6   2   -0.40    1.00
   3  -6   2   -0.70    1.30
  -3  -6  -2   -0.30    0.90
  -3  -6  -2    1.20    1.60
  -3  -6  -2    1.60    1.50
   3  -6   2    2.30    1.70
   3  -6   2    1.10    1.30
  -3  -6  -2    2.20    1.50
   3  -6   2   -1.10    1.50
   3   6   3    5.50    1.90
  -3   6  -3    5.20    2.00
   3   6   3    8.00    2.00
   3   6   3    6.30    1.90
   3   6   3    6.50    2.20
  -3   6  -3    4.10    2.40
   3   6   3    6.70    2.30
   3  -6   3    2.70    1.70
  -3  -6  -3    5.00    1.80
   3  -6   3    3.60    2.00
   3  -6   3    4.00    2.00
  -3  -6  -3    4.20    1.90
  -3  -6  -3    5.80    2.10
  -3  -6  -3    8.10    2.10
  -3   6  -4    3.10    1.20
  -3   6  -4    5.20    2.20
  -3   6  -4    8.20    2.40
   3   6   4    0.20    1.40
   3   6   4    2.60    1.70
   3   6   4    2.30    1.50
  -3   6  -4    5.50    2.00
   3   6   4    5.30    2.00
   3   6   4    2.20    2.10
  -3  -6  -4    3.40    1.80
  -3  -6  -4    2.70    1.50
   3  -6   4    3.30    2.20
   3  -6   4    7.00    2.50
   3  -6   4    3.40    2.20
   3   6   5    1.40    1.80
  -3   6  -5    1.30    1.00
   3   6   5    2.60    1.60
  -3   6  -5    0.10    1.90
  -3   6  -5    1.50    2.00
   3   6   5    0.30    1.50
  -3   6  -5    0.40    1.40
   3   6   5   -1.30    1.60
   3   6   5   -1.00    1.40
  -3   6  -5   -1.10    1.90
  -3  -6  -5    1.10    1.90
   3  -6   5    2.80    2.30
   3  -6   5    0.70    1.10
   3  -6   5    4.40    2.70
  -3  -6  -5    4.20    1.60
  -3   6  -6   73.39    6.60
   3   6   6   71.19    4.90
  -3   6  -6   67.49    6.20
  -3   6  -6   81.29    6.00
  -3   6  -6   68.79    5.80
   3   6   6   67.19    5.30
  -3   6  -6   68.89    3.20
   3   6   6   66.59    6.00
   3   6   6   76.89    6.40
   3   6   6   66.89    6.70
   3  -6   6   74.09    7.20
   3  -6   6   67.09    7.00
   3  -6   6   70.79    6.20
  -3  -6  -6   72.79    6.50
  -3  -6  -6   65.29    5.00
  -3   6  -7   -0.70    1.90
  -3   6  -7    1.00    1.80
   3   6   7    2.00    1.40
   3   6   7   -0.20    2.60
   3   6   7    2.30    1.90
   3   6   7    1.20    2.50
   3   6   7   -0.30    2.10
  -3   6  -7    2.30    2.20
   3  -6   7    2.70    2.80
  -3  -6  -7    0.00    1.60
  -3  -6  -7    3.20    2.80
   3  -6   7   -0.10    2.80
   3  -6   7    2.50    2.00
   3   6   8   23.50    3.50
   3   6   8   18.50    4.50
   3   6   8   20.20    2.00
   3   6   8   14.30    1.80
   3   6   8   27.70    5.20
   3  -6   8   16.30    5.80
   3  -6   8   19.70    3.80
  -3  -6  -8   27.40    6.70
  -3  -6  -8   14.30    2.70
  -3   7   8    6.30    1.60
  -3   7   8    3.50    2.40
   3   7  -8    6.80    2.20
  -3   7   8    3.90    2.20
   3   7  -8    9.60    2.90
  -3   7   8    3.40    2.30
  -3  -7   8    6.20    3.10
  -3  -7   8    3.90    2.90
  -3  -7   8    4.40    2.60
  -3  -7   8    8.30    2.50
   3   7  -7    2.50    1.90
   3   7  -7    0.10    1.50
   3   7  -7    1.20    1.90
  -3   7   7    3.70    2.20
  -3   7   7    2.90    1.40
  -3   7   7    1.10    1.10
  -3  -7   7    1.70    2.50
  -3  -7   7    2.90    2.50
  -3  -7   7    0.20    1.90
  -3  -7   7    2.40    2.00
  -3   7   6   13.10    2.30
   3   7  -6   15.40    3.20
   3   7  -6   13.90    2.70
  -3   7   6   14.30    1.60
  -3   7   6   13.40    1.60
   3   7  -6    9.70    2.10
   3   7  -6   12.30    2.80
  -3   7   6   19.60    3.70
  -3   7   6   12.70    2.20
   3   7  -6   11.40    2.80
  -3  -7   6   14.70    3.60
  -3  -7   6   12.00    3.60
  -3  -7   6   15.20    3.30
  -3   7   5   36.60    2.90
   3   7  -5   36.70    3.90
   3   7  -5   30.30    4.30
   3   7  -5   35.50    4.40
   3   7  -5   41.20    4.30
  -3   7   5   41.90    4.90
   3   7  -5   34.90    4.40
  -3   7   5   26.30    2.60
  -3   7   5   33.50    3.10
  -3  -7   5   32.80    5.20
  -3  -7   5   34.90    4.80
  -3  -7   5   40.10    5.00
   3  -7  -5   37.60    4.80
   3   7  -4    3.80    1.50
  -3   7   4    1.70    1.30
  -3   7   4   -0.20    1.30
   3   7  -4    1.50    1.70
  -3   7   4    1.20    0.70
   3   7  -4    1.60    1.70
   3   7  -4    2.10    1.90
  -3   7   4    0.50    1.00
   3   7  -4    2.40    1.80
  -3   7   4    2.70    1.50
  -3  -7   4    0.50    2.00
  -3  -7   4    1.40    1.60
   3  -7  -4    0.10    1.40
  -3  -7   4    2.70    1.80
  -3  -7   4    2.20    1.80
   3   7  -3   32.60    4.10
  -3   7   3   38.30    3.70
   3   7  -3   26.90    3.90
  -3   7   3   31.40    3.10
   3   7  -3   36.20    4.70
   3   7  -3   33.50    4.30
  -3   7   3   29.40    3.70
   3   7  -3   26.50    3.90
  -3   7   3   27.80    2.90
   3  -7  -3   32.90    4.00
  -3  -7   3   24.40    3.60
   3  -7  -3   30.10    2.90
  -3  -7   3   32.30    4.50
  -3  -7   3   35.40    4.50
  -3  -7   3   39.30    4.80
   3   7  -2   63.39    5.00
  -3   7   2   61.19    4.70
   3   7  -2   63.29    5.30
   3   7  -2   73.09    5.20
  -3   7   2   71.89    4.80
   3   7  -2   68.89    5.10
   3   7  -2   70.19    5.40
   3   7  -2   76.29    5.90
  -3   7   2   74.09    5.30
  -3   7   2   73.09    5.00
  -3  -7   2   74.09    5.80
  -3  -7   2   74.29    5.60
  -3  -7   2   69.39    4.90
   3  -7  -2   69.59    4.70
   3  -7  -2   79.29    5.00
  -3  -7   2   69.59    5.40
   3   7  -1   54.89    4.60
   3   7  -1   52.89    5.10
  -3   7   1   54.69    4.40
   3   7  -1   50.29    4.40
  -3   7   1   48.30    4.10
  -3   7   1   49.80    4.50
   3   7  -1   53.39    4.50
   3   7  -1   53.89    4.60
   3   7  -1   62.19    4.60
  -3   7   1   47.90    4.10
   3  -7  -1   47.10    4.00
  -3  -7   1   47.80    4.00
   3  -7  -1   55.79    2.60
  -3  -7   1   56.59    4.80
  -3  -7   1   50.49    4.60
   3  -7  -1   59.39    4.40
   3   7   0    3.10    1.90
   3   7   0    2.90    1.60
  -3   7   0    3.70    1.80
   3   7   0    0.70    1.10
  -3   7   0    1.90    1.40
  -3   7   0    2.90    1.70
   3   7   0    2.80    1.60
  -3   7   0   -0.20    1.60
   3   7   0    2.70    1.90
   3  -7   0    1.80    1.00
  -3  -7   0    1.40    1.80
   3  -7   0    2.40    1.90
  -3  -7   0    0.20    1.50
  -3  -7   0    3.20    1.60
   3  -7   0   -0.50    1.20
   3  -7   0    2.90    1.70
   3   7   1    1.80    1.80
   3   7   1    1.70    1.70
   3   7   1    4.40    2.10
   3   7   1    2.20    1.40
  -3   7  -1    4.60    2.20
  -3   7  -1   -0.50    1.50
  -3   7  -1   -0.10    1.10
   3   7   1    0.40    1.50
  -3  -7  -1    3.30    1.60
  -3  -7  -1    1.90    1.30
   3  -7   1    1.30    1.20
  -3  -7  -1    1.20    1.20
   3  -7   1    3.50    1.50
   3  -7   1    0.20    1.60
  -3  -7  -1    1.40    1.50
   3   7   2   22.40    3.70
   3   7   2   26.50    3.70
  -3   7  -2   24.00    3.80
   3   7   2   28.90    4.00
   3   7   2   23.40    3.60
  -3   7  -2   36.90    4.50
  -3   7  -2   25.10    4.10
   3   7   2   28.00    4.00
   3  -7   2   29.30    4.10
   3  -7   2   25.60    3.50
   3  -7   2   26.40    3.80
  -3  -7  -2   24.40    3.30
  -3  -7  -2   27.70    3.70
  -3  -7  -2   33.30    3.90
  -3  -7  -2   34.10    4.30
   3  -7   2   33.80    4.90
   3   7   3    1.30    1.30
  -3   7  -3   -0.90    1.80
  -3   7  -3    3.00    2.30
   3   7   3    1.90    1.60
   3   7   3    0.70    1.20
  -3   7  -3    2.90    2.40
   3   7   3   -0.10    1.30
   3   7   3    2.30    1.70
   3   7   3    1.00    1.60
  -3  -7  -3    0.50    1.20
   3  -7   3   -2.10    1.40
  -3  -7  -3   -1.00    1.20
   3  -7   3    2.40    2.00
  -3  -7  -3    1.70    1.50
   3  -7   3    3.90    1.90
   3  -7   3    2.40    1.60
   3   7   4   51.19    5.00
   3   7   4   45.30    4.30
  -3   7  -4   41.70    5.30
   3   7   4   37.40    4.00
  -3   7  -4   36.20    7.90
   3   7   4   31.80    4.30
  -3   7  -4   40.10    3.50
   3   7   4   34.30    4.50
  -3   7  -4   40.90    5.40
   3   7   4   34.70    4.70
   3  -7   4   30.30    5.40
   3  -7   4   40.30    5.20
  -3  -7  -4   41.00    4.20
   3  -7   4   47.60    6.00
  -3  -7  -4   47.50    5.70
  -3   7  -5   10.20    3.10
   3   7   5   16.80    3.50
  -3   7  -5   17.00    3.90
   3   7   5   17.10    3.20
   3   7   5   14.60    2.80
   3   7   5   13.50    2.90
  -3   7  -5   17.60    3.80
  -3   7  -5   16.90    2.50
  -3   7  -5   17.00    3.70
   3   7   5   16.60    3.70
   3   7   5   15.00    3.20
   3  -7   5   15.00    4.10
  -3  -7  -5   25.60    4.20
   3  -7   5   22.30    4.10
  -3  -7  -5   15.10    2.80
   3  -7   5   14.30    4.10
   3   7   6  132.69   11.00
   3   7   6  147.49    9.30
  -3   7  -6  131.89    8.70
  -3   7  -6  132.29    9.00
  -3   7  -6  146.29    8.50
  -3   7  -6  133.19    9.50
   3   7   6  124.99    7.70
   3   7   6  126.59    8.50
  -3   7  -6  131.69    6.00
   3   7   6  132.69    7.60
  -3  -7  -6  137.19    7.70
   3  -7   6  156.78   10.70
   3  -7   6  119.99    8.50
  -3  -7  -6  116.09    8.60
   3  -7   6  126.49   10.00
   3   7   7    1.60    1.80
   3   7   7    1.60    2.70
  -3   7  -7   -0.80    2.10
  -3   7  -7    4.70    2.30
  -3   7  -7    3.90    2.50
   3   7   7    2.60    1.80
  -3   7  -7   -2.30    2.00
   3   7   7   -0.10    1.80
   3   7   7    1.30    2.30
   3  -7   7    2.60    2.00
  -3  -7  -7    0.10    1.70
  -3  -7  -7    3.90    2.80
   3  -7   7   -0.40    2.00
   3  -7   7   -1.40    2.60
  -3   7  -8    6.60    2.60
   3   7   8   11.10    3.60
  -3   7  -8   12.70    2.40
   3   7   8   10.20    3.70
   3   7   8   15.90    4.30
   3   7   8   10.70    2.60
  -3   7  -8   11.00    3.60
   3   7   8   10.20    2.20
   3  -7   8   10.30    4.50
   3  -7   8   13.80    4.70
  -3  -7  -8   11.40    2.70
   3  -7   8    8.90    3.20
  -3   8   8    1.40    1.30
  -3   8   8   -3.10    1.90
  -3   8   8    7.20    2.30
  -3   8   8   -2.80    1.80
   3   8  -8    4.00    2.70
   3   8  -8   -1.60    1.70
   3   8  -8   -2.80    2.20
  -3  -8   8    1.50    3.80
  -3  -8   8    2.00    2.40
  -3  -8   8   -0.60    2.70
  -3   8   7    0.30    1.50
   3   8  -7    1.10    2.20
  -3   8   7    0.90    1.10
  -3   8   7   -2.30    1.40
   3   8  -7    1.10    1.90
   3   8  -7   -0.40    1.40
  -3  -8   7   -0.50    2.10
  -3  -8   7    2.10    2.10
  -3  -8   7    0.30    1.70
  -3  -8   7    4.30    2.40
   3   8  -6    0.20    1.40
   3   8  -6   -2.20    1.60
  -3   8   6   -0.70    0.90
   3   8  -6   -1.00    1.80
   3   8  -6    0.60    1.70
  -3   8   6   -0.50    1.70
  -3   8   6   -0.60    0.90
  -3   8   6    0.90    1.10
   3   8  -6    3.80    2.00
  -3  -8   6    2.40    2.60
  -3  -8   6   -1.80    1.60
  -3  -8   6    1.10    1.80
   3   8  -5    2.50    2.00
  -3   8   5    2.20    1.30
  -3   8   5    0.60    0.80
   3   8  -5   -0.90    1.50
  -3   8   5    2.40    1.50
   3   8  -5    0.70    1.70
  -3   8   5    3.90    1.50
  -3   8   5    1.00    1.80
   3   8  -5   -0.90    1.90
   3   8  -5   -0.10    1.40
  -3  -8   5    1.60    2.30
  -3  -8   5    0.00    1.30
  -3  -8   5    3.10    2.20
   3  -8  -5    4.10    2.10
   3   8  -4    5.10    2.60
   3   8  -4    4.60    2.30
   3   8  -4    6.90    2.40
  -3   8   4    5.10    1.90
  -3   8   4    3.50    1.80
   3   8  -4    6.40    2.20
  -3   8   4    5.80    2.00
   3   8  -4    8.10    2.40
  -3   8   4    4.50    1.80
  -3  -8   4    0.60    2.40
  -3  -8   4    5.40    2.10
  -3  -8   4    6.30    2.60
  -3  -8   4    5.30    2.30
   3  -8  -4    3.40    2.10
  -3   8   3   13.20    2.60
  -3   8   3   12.20    2.50
  -3   8   3   14.40    3.00
   3   8  -3   18.50    3.80
   3   8  -3   13.70    3.20
  -3   8   3   19.40    3.40
   3   8  -3   17.30    3.30
   3   8  -3   11.70    2.90
   3   8  -3   11.80    3.10
   3  -8  -3   16.70    2.70
  -3  -8   3   11.00    2.60
  -3  -8   3   14.90    3.10
   3  -8  -3   14.90    2.90
  -3  -8   3   21.50    3.50
   3   8  -2   -1.00    1.10
  -3   8   2    1.20    1.20
   3   8  -2    1.40    1.40
  -3   8   2    0.40    1.00
   3   8  -2    0.40    1.40
   3   8  -2    1.10    1.50
   3   8  -2    0.00    1.10
  -3   8   2    0.20    1.30
  -3   8   2    2.50    1.90
   3   8  -2   -1.00    1.30
   3  -8  -2    0.90    1.30
  -3  -8   2    0.20    1.40
  -3  -8   2   -1.00    1.50
  -3  -8   2    2.10    1.60
   3  -8  -2   -0.80    0.80
  -3  -8   2   -0.80    0.90
   3   8  -1    3.40    1.80
   3   8  -1    1.60    1.90
   3   8  -1    2.30    1.30
   3   8  -1    7.60    2.60
  -3   8   1    0.20    1.10
   3   8  -1    1.90    1.30
  -3   8   1    3.90    1.90
  -3   8   1    2.10    2.00
   3   8  -1    2.90    1.60
  -3   8   1    3.70    1.70
  -3  -8   1    6.70    2.20
  -3  -8   1   -0.20    1.40
  -3  -8   1    0.80    1.40
   3  -8  -1    0.70    1.30
   3  -8  -1    2.50    1.40
   3  -8  -1    4.00    0.90
   3   8   0    9.20    3.10
  -3   8   0    9.80    2.50
   3   8   0    7.30    2.40
  -3   8   0   14.20    3.40
   3   8   0    6.40    2.20
  -3   8   0    9.00    2.70
   3   8   0    9.10    2.50
   3   8   0    8.50    2.50
   3   8   0   13.50    2.80
  -3   8   0    8.50    2.50
  -3  -8   0   10.00    2.30
  -3  -8   0   14.80    4.00
   3  -8   0   12.40    3.20
   3  -8   0   11.40    1.90
  -3  -8   0    7.80    2.30
   3  -8   0   13.20    2.70
   3  -8   0   10.80    2.50
  -3  -8   0   12.60    2.50
  -3   8  -1   80.69    6.20
   3   8   1   78.79    5.70
   3   8   1   80.09    6.00
   3   8   1   88.29    6.30
  -3   8  -1   75.29    6.50
   3   8   1   77.19    5.70
   3   8   1   88.99    6.40
  -3   8  -1   76.79    6.00
   3  -8   1   83.39    5.10
   3  -8   1   83.79    6.50
  -3  -8  -1   85.69    5.90
  -3  -8  -1   71.09    5.40
   3  -8   1   78.89    5.60
  -3  -8  -1   83.59    5.40
  -3  -8  -1   90.09    6.30
   3  -8   1   76.29    5.80
   3   8   2    2.40    2.00
   3   8   2    1.00    1.40
   3   8   2    1.80    1.70
   3   8   2    1.80    1.90
  -3   8  -2    2.50    2.00
  -3   8  -2   -0.70    1.10
  -3   8  -2    2.60    2.00
   3   8   2    5.30    2.20
   3  -8   2    3.90    1.60
  -3  -8  -2    3.30    1.50
  -3  -8  -2    2.80    1.60
   3  -8   2    1.50    1.50
   3  -8   2    1.20    1.50
   3  -8   2    0.60    1.30
  -3  -8  -2    1.90    1.50
   3   8   3   11.30    2.90
   3   8   3   16.10    3.40
   3   8   3   13.40    2.70
   3   8   3   15.60    3.00
  -3   8  -3   11.60    3.40
  -3   8  -3   19.90    3.90
   3   8   3   16.00    3.10
  -3   8  -3   10.10    3.20
   3   8   3   12.40    3.20
   3  -8   3   14.70    3.70
  -3  -8  -3   10.00    2.60
   3  -8   3   21.10    3.80
   3  -8   3   19.70    3.70
  -3  -8  -3   10.40    2.90
   3  -8   3   10.20    3.00
  -3  -8  -3   18.40    3.10
   3   8   4    1.00    2.00
   3   8   4    0.00    1.30
   3   8   4    0.80    1.60
  -3   8  -4   -1.30    1.20
  -3   8  -4   -2.60    1.80
  -3   8  -4    0.20    2.20
   3   8   4    0.40    1.70
   3   8   4    0.80    1.80
   3   8   4    3.40    1.90
  -3   8  -4   -0.70    1.00
  -3   8  -4   -1.20    1.00
  -3  -8  -4    0.00    1.30
   3  -8   4    0.20    1.40
   3  -8   4    2.20    2.10
   3  -8   4    1.50    1.70
  -3  -8  -4   -1.00    1.70
   3  -8   4   -1.20    1.90
   3   8   5    4.00    2.20
   3   8   5    5.80    2.40
   3   8   5    6.50    2.20
   3   8   5    2.70    1.90
   3   8   5    4.90    2.70
  -3   8  -5    6.70    3.50
  -3   8  -5    2.20    1.40
  -3   8  -5    6.40    3.00
  -3   8  -5    6.30    2.80
   3  -8   5    4.40    2.00
   3  -8   5    6.80    2.60
   3  -8   5    1.20    2.50
  -3  -8  -5    4.40    2.20
   3  -8   5    0.40    2.40
  -3  -8  -5    4.80    2.20
  -3   8  -6   51.99    6.50
  -3   8  -6   48.40    6.40
  -3   8  -6   42.80    6.30
   3   8   6   49.80    4.90
   3   8   6   50.19    4.90
   3   8   6   54.79    5.60
   3   8   6   53.99    6.50
  -3   8  -6   60.39    5.70
   3   8   6   53.59    7.00
  -3   8  -6   47.40    3.70
   3   8   6   53.19    5.00
   3  -8   6   56.89    5.90
  -3  -8  -6   44.40    6.00
   3  -8   6   46.40    7.00
  -3  -8  -6   43.20    4.50
   3  -8   6   50.49    7.50
   3   8   7    0.70    1.80
   3   8   7    1.30    2.70
  -3   8  -7    0.60    0.70
   3   8   7    0.60    2.10
  -3   8  -7    1.60    2.50
  -3   8  -7    0.50    2.60
  -3   8  -7    5.40    2.80
  -3   8  -7    0.70    2.70
   3   8   7    3.00    1.90
   3   8   7    2.50    2.70
  -3  -8  -7    2.10    2.00
  -3  -8  -7    4.30    2.50
   3  -8   7    0.90    2.10
   3  -8   7    7.60    3.70
   3   9  -8   -1.20    2.60
  -3   9   8    4.50    2.10
  -3   9   8    2.90    1.80
   3   9  -8    1.90    2.50
  -3   9   8    0.70    2.20
  -3   9   8   -0.50    1.90
  -3  -9   8    6.70    2.90
  -3  -9   8    6.10    2.40
  -3  -9   8    1.00    4.40
  -3  -9   8    1.90    3.00
   3   9  -7    8.80    2.40
   3   9  -7   14.20    3.30
  -3   9   7    6.20    2.00
  -3   9   7    5.80    1.80
   3   9  -7    6.50    2.40
   3   9  -7    2.70    2.40
  -3   9   7    4.30    3.00
   3   9  -7    3.90    2.60
  -3   9   7    4.50    1.70
  -3   9   7    6.60    1.20
  -3  -9   7    2.90    2.30
  -3  -9   7    3.90    3.00
  -3  -9   7    5.50    2.90
  -3  -9   7    7.80    3.40
   3   9  -6    4.10    2.10
  -3   9   6    7.10    2.20
   3   9  -6    0.50    1.60
  -3   9   6    5.80    2.50
  -3   9   6    2.10    1.40
   3   9  -6    5.40    2.40
   3   9  -6    0.20    2.20
  -3   9   6    5.00    1.50
   3   9  -6    0.90    2.10
  -3   9   6    4.40    1.30
  -3  -9   6    4.10    3.20
  -3  -9   6    5.30    2.70
  -3  -9   6    0.60    2.40
   3   9  -5   -0.60    2.00
   3   9  -5    3.20    2.20
  -3   9   5    6.00    2.50
  -3   9   5    5.00    1.90
   3   9  -5    7.90    2.50
  -3   9   5    5.50    1.80
  -3   9   5    3.10    2.10
  -3   9   5    7.40    2.00
   3   9  -5    4.40    3.10
  -3  -9   5    4.10    2.20
  -3  -9   5    6.40    3.20
   3  -9  -5    6.60    2.60
  -3  -9   5    4.70    2.20
   3   9  -4   -0.60    1.50
  -3   9   4   -0.60    1.20
   3   9  -4    1.20    1.70
  -3   9   4   -1.50    1.30
   3   9  -4   -0.90    2.10
  -3   9   4   -1.80    1.60
   3   9  -4    1.80    2.10
   3   9  -4   -2.10    1.70
  -3   9   4    1.30    1.60
  -3   9   4   -0.50    1.80
  -3  -9   4   -1.70    1.30
  -3  -9   4    0.90    1.90
  -3  -9   4    0.70    1.40
   3  -9  -4   -2.00    1.40
  -3   9   3    1.40    1.50
   3   9  -3    4.70    2.40
  -3   9   3    0.90    1.30
   3   9  -3    1.50    2.00
   3   9  -3   -1.80    1.60
  -3   9   3   -1.40    1.40
   3   9  -3    1.70    2.70
   3   9  -3    0.70    2.00
  -3   9   3    0.70    1.50
  -3  -9   3   -1.70    1.60
  -3  -9   3   -0.50    1.20
   3  -9  -3    2.40    1.60
   3  -9  -3   -1.10    1.20
  -3  -9   3   -1.30    1.10
   3   9  -2   47.00    6.30
  -3   9   2   40.90    4.30
  -3   9   2   53.09    4.70
   3   9  -2   47.20    4.60
   3   9  -2   36.50    5.10
   3   9  -2   36.70    4.90
  -3   9   2   47.70    5.00
  -3   9   2   50.99    4.40
   3   9  -2   47.80    4.90
   3   9  -2   50.59    5.10
  -3  -9   2   43.20    4.60
  -3  -9   2   47.60    4.90
   3  -9  -2   44.60    4.10
   3  -9  -2   41.00    4.20
  -3  -9   2   47.60    4.60
   3  -9  -2   42.70    1.90
  -3   9   1  137.99    8.30
   3   9  -1  154.48    9.00
   3   9  -1  150.58    9.10
   3   9  -1  161.48    8.90
  -3   9   1  141.89    8.50
  -3   9   1  139.69    9.10
  -3   9   1  143.29    9.90
   3   9  -1  141.39    8.80
   3   9  -1  142.69    9.20
   3   9  -1  156.68    8.90
  -3  -9   1  154.98    9.20
   3  -9  -1  144.99    6.10
  -3  -9   1  150.08    8.40
   3  -9  -1  146.09    8.20
   3  -9  -1  156.08    8.50
   3   9   0   78.29    6.90
  -3   9   0   73.49    6.00
  -3   9   0   71.19    6.50
  -3   9   0   76.09    6.30
   3   9   0   75.09    5.90
   3   9   0   81.59    6.00
   3   9   0   79.89    6.20
   3   9   0   81.69    6.30
  -3   9   0   86.59    6.40
   3   9   0   72.99    6.30
   3  -9   0   75.19    5.90
   3  -9   0   73.79    5.70
  -3  -9   0   75.39    6.20
  -3  -9   0   80.59    5.50
   3  -9   0   71.69    6.20
   3  -9   0   90.39    4.80
  -3  -9   0   63.69    5.20
   3   9   1    3.70    2.00
  -3   9  -1    1.60    2.10
   3   9   1    2.00    2.30
   3   9   1    4.20    2.10
  -3   9  -1    1.70    1.80
   3   9   1    5.00    1.90
  -3   9  -1    1.40    1.50
   3   9   1    3.60    1.90
   3  -9   1    2.20    1.50
   3  -9   1    5.00    1.50
  -3  -9  -1    2.10    1.70
   3  -9   1    6.60    2.70
  -3  -9  -1    0.10    1.90
   3  -9   1    5.30    2.20
  -3  -9  -1    4.10    1.70
   3   9   2   -1.40    1.80
  -3   9  -2    0.50    1.50
  -3   9  -2    1.20    2.10
   3   9   2    3.10    2.10
   3   9   2    7.40    2.60
  -3   9  -2    1.80    1.60
   3   9   2    2.00    1.50
   3   9   2    6.30    2.50
   3  -9   2    2.70    1.80
  -3  -9  -2    2.10    2.00
   3  -9   2    3.20    1.90
  -3  -9  -2    7.10    2.50
   3  -9   2   -0.10    1.90
   3  -9   2    4.60    2.00
  -3  -9  -2    4.90    1.80
  -3   9  -3   -2.60    0.90
  -3   9  -3   -3.10    1.80
   3   9   3   -1.30    1.50
  -3   9  -3   -0.80    2.10
   3   9   3   -1.60    1.60
   3   9   3   -0.70    1.60
   3   9   3   -0.30    1.90
   3   9   3   -1.00    1.40
  -3   9  -3   -1.40    1.30
  -3  -9  -3   -0.70    1.40
   3  -9   3   -1.60    1.80
   3  -9   3    1.30    1.80
   3  -9   3   -0.50    1.30
  -3  -9  -3   -0.20    1.80
   3  -9   3    0.90    1.50
  -3  -9  -3   -0.90    1.20
   3   9   4   20.90    3.60
   3   9   4   25.90    6.20
   3   9   4   12.00    3.20
  -3   9  -4   20.20    4.30
   3   9   4   17.00    3.30
   3   9   4   17.60    3.40
  -3   9  -4   18.80    4.60
   3   9   4   18.40    3.80
  -3   9  -4   12.20    2.70
  -3   9  -4   11.70    3.60
  -3   9  -4   19.80    4.20
   3  -9   4   24.40    4.40
  -3  -9  -4   18.80    4.00
  -3  -9  -4   19.60    3.50
   3  -9   4   24.70    5.10
   3  -9   4   20.30    4.00
   3  -9   4   25.00    4.60
  -3   9  -5    2.90    2.50
  -3   9  -5    1.60    2.60
   3   9   5    1.60    1.80
   3   9   5   -2.40    1.60
  -3   9  -5    2.40    1.50
   3   9   5    3.90    2.90
   3   9   5    3.10    2.10
   3   9   5    1.40    2.20
  -3   9  -5   -1.20    1.30
  -3   9  -5    4.20    2.80
   3  -9   5   -0.60    2.40
  -3  -9  -5    3.30    2.10
   3  -9   5    0.40    1.90
   3  -9   5    3.30    2.80
   3  -9   5    2.10    2.50
  -3  -9  -5    0.60    1.50
   3   9   6    5.90    2.90
  -3   9  -6    4.50    3.20
  -3   9  -6   11.80    3.50
   3   9   6    5.90    2.10
  -3   9  -6    7.60    2.10
   3   9   6    7.50    2.50
  -3   9  -6    1.50    3.20
  -3   9  -6   10.50    3.40
   3   9   6    4.60    2.10
   3   9   6   14.40    3.90
   3   9   6   11.80    3.40
   3  -9   6    8.10    3.10
  -3  -9  -6    9.10    3.10
   3  -9   6    0.20    2.10
   3  -9   6    6.40    3.50
  -3  -9  -6    7.80    2.20
   3  -9   6   10.50    3.80
   3   9   7    8.30    2.90
   3   9   7    4.60    3.40
  -3   9  -7    7.50    1.60
   3   9   7    7.50    2.70
  -3   9  -7    8.30    3.40
   3   9   7    8.50    3.00
   3   9   7    3.10    3.00
  -3   9  -7    4.40    3.00
  -3   9  -7   12.50    4.10
   3  -9   7   -0.30    2.50
  -3  -9  -7    7.20    2.80
   3  -9   7    2.90    2.70
   3  -9   7    7.00    4.00
  -3  -9  -7    5.40    3.10
  -3  10   7   59.99    5.90
  -3  10   7   53.19    3.70
  -3  10   7   61.69    4.20
   3  10  -7   66.69    6.00
   3  10  -7   45.90    6.40
  -3  10   7   54.89    5.20
   3  10  -7   54.09    5.40
  -3  10   7   59.19    3.80
   3  10  -7   52.09    7.10
   3  10  -7   53.79    5.50
  -3  10   7   58.99    7.30
  -3 -10   7   60.89    8.40
  -3 -10   7   53.09   10.80
  -3  10   6    4.50    2.50
  -3  10   6    5.80    2.80
  -3  10   6    4.00    2.30
   3  10  -6    1.80    2.20
  -3  10   6    6.20    1.90
   3  10  -6    3.10    2.60
  -3  10   6    5.40    1.90
   3  10  -6    6.90    2.90
   3  10  -6    6.20    3.00
  -3 -10   6    5.30    3.40
  -3 -10   6    4.30    2.30
  -3 -10   6   11.40    3.30
   3 -10  -6   -0.10    2.30
   3  10  -5  129.89    9.60
   3  10  -5  140.59    8.90
  -3  10   5  132.39    8.50
  -3  10   5  125.89    7.40
   3  10  -5  134.49    8.80
   3  10  -5  135.09    9.20
  -3  10   5  130.09    8.20
   3  10  -5  138.09    9.60
  -3  10   5  143.79    7.70
  -3  10   5  128.59    8.70
  -3 -10   5  130.99   10.40
   3 -10  -5  141.89    9.10
  -3 -10   5  117.79    8.70
  -3 -10   5  123.99    9.10
   3  10  -4  151.28    9.70
   3  10  -4  162.78   10.00
  -3  10   4  179.78    9.10
  -3  10   4  154.68    8.70
  -3  10   4  161.88    9.40
   3  10  -4  159.48   10.40
  -3  10   4  165.38    9.80
  -3  10   4  156.98    9.70
   3  10  -4  158.98    9.60
   3  10  -4  176.68   10.80
  -3 -10   4  154.08    9.80
   3 -10  -4  160.78    9.50
  -3 -10   4  144.59    9.40
  -3  10   3    7.10    2.50
   3  10  -3    2.60    2.20
   3  10  -3    4.60    2.40
   3  10  -3    2.70    1.90
  -3  10   3    3.50    2.50
   3  10  -3    8.70    3.00
  -3  10   3    1.90    2.00
  -3  10   3    2.90    2.20
  -3  10   3    5.00    2.00
   3  10  -3    2.70    1.50
  -3 -10   3    4.60    2.40
  -3 -10   3    5.70    2.30
  -3 -10   3    3.50    1.80
   3 -10  -3    5.50    2.10
   3 -10  -3    5.20    2.00
   3  10  -2  202.58   12.30
  -3  10   2  204.68   11.00
   3  10  -2  220.58   11.80
  -3  10   2  220.28   12.10
   3  10  -2  214.58   11.60
  -3  10   2  231.08   11.50
   3  10  -2  215.58   12.00
  -3  10   2  218.48   11.00
   3  10  -2  200.48   11.30
   3  10  -2  222.38   12.00
  -3 -10   2  227.68   12.30
   3 -10  -2  198.38    7.20
   3 -10  -2  192.58   12.10
  -3 -10   2  223.18   11.70
   3 -10  -2  210.08   12.00
  -3 -10   2  208.18   10.90
   3  10  -1    9.80    3.10
   3  10  -1   18.20    3.70
  -3  10   1   14.30    3.20
  -3  10   1   11.70    3.50
  -3  10   1   10.60    3.30
   3  10  -1   12.00    3.50
   3  10  -1    3.80    2.10
  -3  10   1   13.70    3.40
   3  10  -1   19.40    4.00
   3 -10  -1   11.90    2.90
  -3 -10   1   13.10    3.00
   3 -10  -1   10.50    1.70
  -3 -10   1    9.90    3.00
  -3  10   0   24.10    4.40
   3  10   0   25.70    4.80
  -3  10   0   30.10    4.60
  -3  10   0   25.20    4.90
   3  10   0   27.10    4.60
   3  10   0   28.90    4.40
   3  10   0   23.60    4.30
   3  10   0   30.90    4.50
   3  10   0   27.50    4.40
  -3  10   0   23.80    4.30
  -3 -10   0   31.90    4.80
   3 -10   0   25.80    4.40
   3 -10   0   24.50    4.80
  -3 -10   0   39.10    4.00
  -3 -10   0   31.20    4.30
   3  10   1   -4.90    1.90
   3  10   1   -0.50    1.50
  -3  10  -1    2.70    2.60
   3  10   1    2.30    1.90
   3  10   1   -0.40    2.00
   3  10   1    0.30    1.30
   3  10   1   -0.10    1.20
  -3  10  -1   -1.70    1.90
  -3  10  -1   -1.50    1.20
   3 -10   1    1.60    2.20
   3 -10   1    1.80    1.50
  -3 -10  -1   -2.30    1.30
  -3 -10  -1   -1.50    3.50
  -3 -10  -1    1.70    1.70
   3 -10   1    0.10    1.70
   3 -10   1   -0.20    1.80
   3  10   2    6.40    2.80
   3  10   2    5.40    2.60
  -3  10  -2    9.50    3.80
   3  10   2    4.00    2.40
  -3  10  -2    3.70    2.50
  -3  10  -2    5.00    2.60
   3  10   2    9.10    2.70
  -3  10  -2   10.40    3.10
   3  10   2   10.10    3.00
   3 -10   2    9.90    2.80
  -3 -10  -2    9.70    2.30
   3 -10   2    9.40    2.60
  -3 -10  -2    7.30    2.50
   3 -10   2    7.70    3.00
   3 -10   2    6.40    3.20
  -3 -10  -2   10.30    3.10
   3  10   3   14.90    3.60
   3  10   3    8.20    2.80
   3  10   3   13.30    3.40
  -3  10  -3   11.30    3.60
  -3  10  -3   10.40    3.20
  -3  10  -3   14.20    3.10
   3  10   3   11.80    3.50
  -3  10  -3    6.90    3.70
   3  10   3   20.20    3.80
  -3  10  -3   15.50    3.80
   3 -10   3   17.50    3.80
  -3 -10  -3   12.20    3.10
   3 -10   3   14.00    3.60
  -3 -10  -3   15.80    3.90
   3 -10   3   14.70    4.30
   3 -10   3   15.20    3.50
  -3 -10  -3   15.90    3.00
   3  10   4    5.90    2.50
   3  10   4    7.40    2.70
  -3  10  -4   10.00    3.60
  -3  10  -4    8.40    3.00
  -3  10  -4    3.10    2.20
   3  10   4    7.60    2.50
  -3  10  -4    6.70    2.80
   3  10   4    4.50    2.30
   3  10   4    6.90    2.60
  -3  10  -4    6.60    3.60
   3 -10   4    8.60    2.90
   3 -10   4    5.00    2.60
  -3 -10  -4    4.20    2.30
  -3 -10  -4    7.50    2.30
   3 -10   4   10.60    3.80
  -3 -10  -4    7.30    2.40
   3 -10   4    7.40    2.90
  -3  10  -5   19.50    4.10
   3  10   5   15.70    4.00
   3  10   5   11.80    2.90
   3  10   5   27.40    4.70
  -3  10  -5   21.40    4.60
   3  10   5   21.40    3.80
  -3  10  -5   21.90    3.60
  -3  10  -5   19.80    4.70
   3  10   5   15.80    3.40
   3  10   5   22.70    4.20
  -3  10  -5   16.30    4.20
   3 -10   5   15.50    3.80
   3 -10   5   13.60    4.20
   3 -10   5   12.30    3.90
   3 -10   5   21.10    4.20
  -3 -10  -5   23.10    3.90
  -3 -10  -5   20.90    4.00
  -3  10  -6    7.10    4.10
  -3  10  -6    3.30    1.90
   3  10   6    3.20    2.10
  -3  10  -6    9.20    3.60
   3  10   6    4.30    2.80
  -3  10  -6    2.70    2.80
   3  10   6    3.20    2.50
   3  10   6    4.40    2.40
   3  10   6    6.80    2.20
   3  10   6    9.10    3.40
  -3  10  -6    6.70    3.10
  -3 -10  -6    5.70    2.50
  -3 -10  -6    1.80    2.40
   3 -10   6    5.00    3.00
   3 -10   6    5.10    3.10
   3 -10   6    4.10    3.30
   3 -10   6   -1.60    2.30
  -3  10  -7   -2.60    3.20
  -3  10  -7    4.70    1.80
   3  10   7    4.10    3.10
   3  10   7    5.10    2.70
   3  10   7    3.10    2.70
  -3  10  -7    6.60    3.60
   3  10   7    3.80    2.70
  -3  10  -7    4.70    3.40
   3  10   7   -0.50    2.70
   3  10   7    0.80    2.20
   3 -10   7    8.80    3.50
   3 -10   7    2.80    3.40
  -3 -10  -7    0.90    2.30
  -3 -10  -7    9.40    3.50
   3  11  -7   10.00    3.40
  -3  11   7    7.50    1.90
  -3  11   7    8.20    3.30
   3  11  -7   10.70    3.50
  -3  11   7    6.90    2.00
   3  11  -7   10.90    3.30
   3  11  -7   10.20    3.90
  -3  11   7    9.30    3.20
  -3  11   7    9.00    2.80
  -3 -11   7    8.40    3.60
  -3 -11   7   17.60    4.50
  -3 -11   7   18.80    4.30
  -3 -11   7    8.80    2.80
   3  11  -6    0.60    2.10
   3  11  -6    0.90    2.50
   3  11  -6    7.10    2.90
  -3  11   6    4.60    2.00
  -3  11   6    5.50    2.60
  -3  11   6    3.50    2.30
   3  11  -6    2.90    5.00
  -3  11   6    4.70    2.00
   3  11  -6    0.70    2.80
  -3  11   6    0.50    2.60
  -3 -11   6    5.50    2.00
  -3 -11   6    4.30    3.00
   3 -11  -6    2.40    2.40
  -3  11   5   99.49    6.60
  -3  11   5   99.29    6.60
   3  11  -5   97.39    7.90
  -3  11   5  102.59    7.70
  -3  11   5   90.49    7.20
  -3  11   5   81.29    7.30
   3  11  -5   93.09    7.40
   3  11  -5   94.49    8.20
   3  11  -5  101.89    8.20
   3 -11  -5   98.09    7.80
  -3 -11   5  102.89    8.30
  -3 -11   5   86.89    7.60
  -3  11   4   -1.30    1.30
   3  11  -4   -0.40    1.60
  -3  11   4    2.10    2.20
   3  11  -4    1.50    2.30
   3  11  -4    3.20    2.50
   3  11  -4    0.00    2.40
  -3  11   4   -1.70    1.30
  -3  11   4    2.10    1.80
  -3  11   4   -1.50    1.80
  -3 -11   4   -0.20    1.90
  -3 -11   4    0.20    1.40
   3 -11  -4   -0.50    1.70
   3  11  -3   29.70    5.20
  -3  11   3   30.30    4.40
   3  11  -3   26.70    4.70
  -3  11   3   30.90    4.60
   3  11  -3   15.30    3.80
  -3  11   3   31.50    5.20
   3  11  -3   29.40    5.20
  -3  11   3   24.00    4.20
  -3  11   3   27.80    4.60
  -3 -11   3   21.20    4.20
   3 -11  -3   26.50    4.00
   3 -11  -3   27.20    4.40
  -3 -11   3   16.20    4.10
  -3 -11   3   26.20    4.90
   3  11  -2   -2.10    2.00
   3  11  -2   -0.40    1.90
   3  11  -2   -0.20    2.70
   3  11  -2    2.50    2.50
  -3  11   2    0.70    2.50
  -3  11   2   -2.10    1.90
  -3  11   2    1.40    2.20
  -3  11   2    5.40    2.60
   3  11  -2   -2.20    1.40
   3  11  -2    3.10    2.60
  -3 -11   2   -4.90    1.70
   3 -11  -2    0.80    0.50
   3 -11  -2    1.80    1.70
  -3 -11   2    3.00    1.70
   3 -11  -2    0.50    1.70
  -3  11   1   74.19    6.30
   3  11  -1   58.29    7.60
  -3  11   1   62.49    6.10
   3  11  -1   69.69    6.50
  -3  11   1   64.79    6.10
   3  11  -1   71.99    6.30
   3  11  -1   71.49    6.50
   3  11  -1   68.99    6.70
  -3  11   1   72.29    7.10
  -3  11   1   71.09    6.60
   3  11  -1   71.09    6.80
   3 -11  -1   72.49    4.00
   3 -11  -1   66.59    3.80
   3 -11  -1   70.09    6.20
  -3 -11   1   67.99    6.00
   3 -11  -1   74.09    6.20
  -3 -11   1   75.89    6.90
   3  11   0   47.20    6.40
   3  11   0   51.69    6.90
  -3  11   0   56.89    6.00
  -3  11   0   55.09    5.50
   3  11   0   61.69    6.00
   3  11   0   56.49    7.00
  -3  11   0   68.29    6.80
   3  11   0   48.20    6.30
  -3  11   0   65.59    6.30
  -3  11   0   61.69    6.10
   3  11   0   60.39    5.80
  -3 -11   0   64.09    6.20
   3 -11   0   50.79    3.90
  -3 -11   0   56.49    5.40
   3 -11   0   48.40    4.90
   3 -11   0   47.10    5.10
  -3 -11   0   56.29    5.10
  -3  11  -1  101.39    8.00
   3  11   1  124.79    8.60
   3  11   1  126.79    9.80
  -3  11  -1  106.19    8.10
   3  11   1  103.49    8.10
   3  11   1  120.29    8.80
  -3  11  -1  109.09    8.30
   3  11   1  109.89    8.10
   3 -11   1  113.69    9.70
   3 -11   1  120.39    6.90
   3 -11   1  108.09    7.80
  -3 -11  -1  114.59    7.90
  -3 -11  -1  116.99    8.50
  -3 -11  -1  123.89    7.30
   3 -11   1  112.99    9.10
   3  11   2  194.08   11.10
   3  11   2  183.28   10.80
   3  11   2  179.78   10.90
  -3  11  -2  170.48   10.90
  -3  11  -2  177.88   11.30
  -3  11  -2  182.38   11.40
  -3  11  -2  179.58   11.90
   3  11   2  154.38   11.60
   3  11   2  187.48   11.40
  -3 -11  -2  188.28   11.00
  -3 -11  -2  179.18   10.70
   3 -11   2  176.58   11.80
   3 -11   2  180.78   10.90
   3 -11   2  168.88   10.30
   3 -11   2  185.58    9.90
  -3 -11  -2  182.88    9.50
   3  11   3   20.00    4.10
  -3  11  -3   22.20    5.00
  -3  11  -3   25.90    5.40
   3  11   3   21.40    4.20
  -3  11  -3   20.70    3.90
  -3  11  -3   27.10    5.00
   3  11   3   18.20    4.30
   3  11   3   17.20    3.90
  -3  11  -3   19.60    4.70
  -3 -11  -3   24.10    3.80
   3 -11   3   19.10    4.10
  -3 -11  -3   24.00    4.40
   3 -11   3   31.30    5.40
   3 -11   3   19.90    4.60
   3 -11   3   22.20    4.50
  -3 -11  -3   26.70    4.70
  -3  11  -4    1.90    2.80
  -3  11  -4    4.50    2.70
   3  11   4    2.20    2.20
   3  11   4    5.20    3.20
   3  11   4    3.10    2.10
   3  11   4    2.00    2.20
   3  11   4    3.20    2.60
  -3  11  -4    5.00    2.50
  -3  11  -4    4.00    3.00
  -3  11  -4    5.40    3.00
   3 -11   4    1.20    1.90
  -3 -11  -4    3.00    2.30
   3 -11   4    1.30    2.10
   3 -11   4    3.80    2.20
  -3 -11  -4    3.30    2.00
   3 -11   4    0.00    2.20
  -3 -11  -4    1.60    1.90
  -3  11  -5   -0.70    2.90
  -3  11  -5   -3.20    2.30
   3  11   5   -2.10    2.20
   3  11   5   -1.60    2.00
  -3  11  -5    3.50    2.00
   3  11   5   -3.30    2.00
  -3  11  -5    0.60    2.00
   3  11   5   -4.10    1.20
  -3  11  -5   -1.30    2.60
   3  11   5   -2.30    2.30
   3 -11   5    0.90    2.10
   3 -11   5   -0.60    2.60
  -3 -11  -5    1.00    1.90
   3 -11   5   -4.70    1.50
  -3 -11  -5    3.10    2.10
  -3 -11  -5   -4.50    2.20
   3 -11   5   -4.10    1.70
   3  11   6   11.80    4.10
  -3  11  -6    5.40    3.20
   3  11   6   11.70    3.30
   3  11   6   10.70    6.30
  -3  11  -6   21.20    4.90
  -3  11  -6   11.30    5.00
  -3  11  -6    9.20    3.90
   3  11   6    9.30    3.10
   3  11   6    9.70    3.10
   3 -11   6   12.10    5.50
   3 -11   6    2.90    2.40
   3 -11   6    5.90    3.10
  -3 -11  -6    8.50    3.90
  -3 -11  -6    9.60    3.40
   3  12  -6    0.00    2.70
  -3  12   6    5.80    2.60
  -3  12   6    4.70    3.00
  -3  12   6    2.80    1.90
   3  12  -6    1.00    2.20
   3  12  -6   11.40    3.60
   3  12  -6    2.10    2.60
  -3  12   6    1.50    2.20
  -3  12   6    2.30    2.20
   3  12  -6   -0.70    2.50
  -3 -12   6    0.10    2.70
  -3 -12   6    4.30    2.40
   3 -12  -6   -2.00    2.20
  -3  12   5    2.20    2.00
   3  12  -5    3.40    3.20
  -3  12   5    2.80    2.10
   3  12  -5   -3.30    2.50
   3  12  -5    0.50    2.20
  -3  12   5    1.80    2.10
  -3  12   5    2.30    2.60
  -3  12   5   -0.20    3.10
   3  12  -5    6.20    2.70
   3  12  -5    2.50    2.70
  -3 -12   5    0.70    2.20
   3 -12  -5    7.40    2.80
  -3 -12   5    8.60    2.90
  -3  12   4   86.59    6.70
   3  12  -4   79.59    7.50
   3  12  -4   85.29    7.90
   3  12  -4   69.19    7.50
   3  12  -4   85.59    8.10
   3  12  -4   86.29    7.40
  -3  12   4   82.39    7.30
  -3  12   4   77.99    7.10
  -3  12   4   77.89    6.50
  -3 -12   4   77.09    7.50
  -3 -12   4   72.59    6.90
   3 -12  -4   77.29    6.90
  -3  12   3    1.20    2.30
   3  12  -3    1.00    2.50
   3  12  -3   -2.60    1.70
   3  12  -3    2.90    2.90
  -3  12   3    3.60    2.40
  -3  12   3    1.00    1.80
   3  12  -3    0.50    2.70
  -3  12   3    3.10    2.40
   3  12  -3   -1.40    2.20
  -3 -12   3    0.50    2.30
   3 -12  -3    4.10    2.40
  -3 -12   3    2.70    2.30
  -3 -12   3    4.10    2.10
  -3  12   2    4.30    3.30
   3  12  -2    2.70    2.30
   3  12  -2    8.40    3.10
  -3  12   2    3.60    2.90
   3  12  -2    6.60    3.10
   3  12  -2    1.80    2.20
   3  12  -2    8.70    3.20
  -3  12   2    6.10    2.50
   3  12  -2    6.80    2.90
  -3  12   2    6.20    2.30
  -3  12   2    2.20    2.40
   3 -12  -2    3.30    0.70
   3 -12  -2    2.60    2.40
   3 -12  -2    2.30    2.00
   3 -12  -2    4.40    0.80
  -3 -12   2    8.80    3.60
  -3 -12   2   -0.10    1.60
  -3  12   1    4.90    2.10
   3  12  -1    5.20    3.10
   3  12  -1    3.50    2.40
  -3  12   1    3.30    2.50
   3  12  -1   -1.60    1.20
  -3  12   1    0.10    2.40
  -3  12   1    2.30    2.20
   3  12  -1    4.40    2.80
   3  12  -1    0.80    2.40
  -3  12   1    2.70    2.30
   3  12  -1    4.90    3.30
   3 -12  -1    1.80    1.10
   3 -12  -1    4.50    2.50
   3 -12  -1    1.50    2.10
  -3 -12   1    1.50    1.90
  -3 -12   1    0.70    2.00
   3 -12  -1    2.50    1.10
  -3  12   0  104.09    8.30
  -3  12   0  101.59    8.10
   3  12   0  111.69    9.00
  -3  12   0  112.49    8.40
  -3  12   0  112.79    9.40
   3  12   0  105.29    8.40
   3  12   0  104.79    8.40
   3  12   0  103.69    8.80
   3  12   0  103.29    8.30
   3  12   0  111.79    8.40
  -3  12   0   95.19    8.00
  -3 -12   0  105.99    7.70
  -3 -12   0  108.29    7.30
  -3 -12   0  118.39    8.70
   3 -12   0   96.29    8.00
   3 -12   0  115.39    8.10
   3 -12   0  106.39    6.00
   3  12   1   52.39    6.70
  -3  12  -1   60.39    7.40
  -3  12  -1   71.79    7.60
   3  12   1   65.99    6.30
   3  12   1   66.59    6.30
  -3  12  -1   49.30    6.60
   3  12   1   50.19    6.80
  -3  12  -1   60.69    6.30
   3  12   1   49.40    6.70
   3  12   1   55.59    7.40
  -3 -12  -1   58.29    6.10
  -3 -12  -1   68.89    6.30
   3 -12   1   55.09    5.60
   3 -12   1   67.09    6.30
   3 -12   1   60.99    4.90
  -3 -12  -1   53.39    4.80
   3  12   2    2.60    2.60
  -3  12  -2   -0.60    1.70
   3  12   2   -2.70    1.70
   3  12   2   -1.30    2.10
   3  12   2    5.10    3.30
   3  12   2   -0.40    1.70
   3  12   2   -2.00    1.60
  -3  12  -2    2.70    2.60
  -3  12  -2    1.30    2.30
   3 -12   2   -1.00    2.50
   3 -12   2    0.00    1.40
  -3 -12  -2    0.40    1.60
   3 -12   2   -2.30    1.30
  -3 -12  -2    3.50    1.90
  -3 -12  -2    0.90    1.70
   3 -12   2    4.90    2.60
   3  12   3  100.49    7.90
   3  12   3  105.89    8.60
   3  12   3  101.59    8.20
  -3  12  -3   87.39    8.40
  -3  12  -3   84.79    8.10
   3  12   3  104.99    7.90
  -3  12  -3   90.29    7.50
   3  12   3   87.99    7.90
  -3  12  -3  106.79    8.80
  -3 -12  -3   98.39    8.00
   3 -12   3  108.09    8.40
   3 -12   3   88.69    7.50
   3 -12   3  105.39    7.80
  -3 -12  -3   92.49    7.80
   3 -12   3  101.49    9.20
  -3 -12  -3   86.09    7.40
   3  12   4   65.49    6.60
  -3  12  -4   50.19    7.20
  -3  12  -4   55.69    5.80
   3  12   4   63.79    6.00
   3  12   4   54.19    6.90
   3  12   4   53.99    7.20
  -3  12  -4   55.79    8.30
  -3  12  -4   59.59    7.70
   3  12   4   49.00    6.30
  -3  12  -4   73.09    7.60
  -3 -12  -4   57.09    6.10
   3 -12   4   45.40    8.40
  -3 -12  -4   48.30    8.10
   3 -12   4   50.99    6.50
   3 -12   4   57.19    7.60
  -3 -12  -4   65.59    5.80
  -3  12  -5    4.00    3.60
  -3  12  -5    3.20    2.30
  -3  12  -5    0.80    2.40
   3  12   5    0.60    2.60
   3  12   5    3.90    3.30
   3  12   5    1.50    2.00
   3  12   5    4.80    2.50
  -3  12  -5   10.40    3.90
  -3  12  -5   10.50    4.00
   3  12   5    9.00    3.20
   3 -12   5    2.20    3.70
   3 -12   5    7.30    2.70
  -3 -12  -5    7.30    2.80
   3 -12   5    4.40    2.90
  -3 -12  -5    9.60    2.90
   3 -12   5    6.00    2.70
  -3 -12  -5    1.50    2.80
   3  12   6    2.50    2.50
  -3  12  -6   -1.10    3.70
   3  12   6    0.30    2.10
  -3  12  -6    1.90    2.20
   3  12   6    3.60    2.70
   3  12   6   -3.80    1.90
  -3  12  -6    5.40    4.10
  -3  12  -6    2.00    4.20
  -3 -12  -6   -0.30    2.60
   3 -12   6   -0.90    2.40
  -3 -12  -6    9.20    3.80
   3 -12   6    7.40    3.70
  -3  13   6    3.10    2.30
   3  13  -6   -3.00    3.30
  -3  13   6    1.10    2.10
   3  13  -6    3.30    3.00
  -3  13   6    8.10    2.80
  -3  13   6    1.20    3.60
  -3  13   6    3.00    3.20
   3  13  -6    2.80    3.20
   3  13  -6    1.70    3.30
  -3 -13   6    6.30    3.40
   3 -13  -6    0.40    2.60
   3  13  -5   -3.10    1.90
  -3  13   5    2.90    1.80
  -3  13   5    5.40    2.60
  -3  13   5   -1.00    2.30
   3  13  -5    2.50    3.00
   3  13  -5    4.10    2.90
  -3  13   5    1.50    1.80
  -3  13   5   10.00    3.80
   3  13  -5    3.10    3.50
   3  13  -5    3.90    3.30
   3 -13  -5   -2.70    1.80
  -3 -13   5    6.00    3.40
  -3 -13   5    3.30    2.40
  -3  13   4    4.20    3.20
   3  13  -4    9.00    3.30
  -3  13   4    9.60    3.00
   3  13  -4    9.40    4.30
   3  13  -4   13.70    4.00
  -3  13   4   11.30    3.20
  -3  13   4    4.30    2.30
  -3  13   4    7.50    3.10
   3  13  -4    4.00    2.40
   3  13  -4   16.80    5.10
   3 -13  -4    8.60    2.70
  -3 -13   4    5.00    2.40
  -3 -13   4    6.10    2.50
  -3  13   3    1.80    2.30
   3  13  -3    5.30    3.10
  -3  13   3   -0.80    2.40
  -3  13   3   10.00    2.90
  -3  13   3    6.20    2.60
   3  13  -3    6.50    3.20
   3  13  -3    2.10    3.20
  -3  13   3    6.20    3.30
   3  13  -3    2.80    3.20
   3 -13  -3    7.90    2.80
  -3 -13   3    2.40    2.70
  -3  13   2    8.10    2.90
   3  13  -2   17.70    5.00
   3  13  -2    9.30    3.20
  -3  13   2   12.10    3.70
   3  13  -2   10.00    3.50
   3  13  -2    4.80    3.20
   3  13  -2    8.80    3.60
  -3  13   2   13.10    4.00
  -3  13   2   12.20    4.30
  -3  13   2    7.30    3.00
  -3 -13   2   11.00    3.20
  -3 -13   2   11.30    4.10
   3 -13  -2    4.10    2.50
   3 -13  -2    7.80    1.00
   3 -13  -2   14.50    3.60
   3 -13  -2    7.30    1.00
   3  13  -1    0.50    1.90
  -3  13   1    0.10    2.40
   3  13  -1    0.00    1.70
  -3  13   1    3.80    3.40
  -3  13   1    4.80    3.00
   3  13  -1    8.00    4.40
  -3  13   1    0.30    1.70
   3  13  -1    6.20    3.10
   3  13  -1    4.40    2.50
   3  13  -1    6.90    3.20
  -3  13   1    1.10    2.40
   3 -13  -1    2.00    1.10
   3 -13  -1    5.20    2.60
   3 -13  -1    0.50    1.80
  -3 -13   1    6.40    2.30
  -3 -13   1    2.40    2.30
   3 -13  -1    3.30    1.20
  -3 -13   1    2.90    2.60
   3  13   0    2.10    2.10
   3  13   0    2.20    2.50
   3  13   0    0.30    2.30
  -3  13   0    4.10    2.40
  -3  13   0    8.00    3.00
  -3  13   0    0.80    2.40
   3  13   0    5.00    2.30
  -3  13   0    0.70    1.70
   3  13   0    9.90    4.70
   3 -13   0    3.50    1.60
  -3 -13   0    5.60    3.30
  -3 -13   0    0.90    2.10
   3 -13   0    3.60    2.10
   3 -13   0    3.00    2.60
  -3 -13   0    3.10    2.10
   3  13   1   -0.30    2.00
   3  13   1    4.30    2.50
  -3  13  -1    4.00    2.40
   3  13   1   10.10    4.80
   3  13   1    2.40    2.80
   3  13   1    2.50    2.30
  -3  13  -1    0.60    2.20
   3  13   1    2.20    2.20
  -3  13  -1    0.10    1.90
  -3 -13  -1    6.70    3.20
  -3 -13  -1    4.60    2.20
  -3 -13  -1    1.60    1.90
   3 -13   1    0.80    1.60
   3 -13   1    7.00    2.90
   3 -13   1    2.60    1.60
  -3  13  -2   62.89    8.50
  -3  13  -2   79.69    7.70
   3  13   2   64.49    6.90
  -3  13  -2   68.09    6.60
   3  13   2   55.79    7.40
  -3  13  -2   70.89    7.20
   3  13   2   55.89    8.20
   3  13   2   80.59    7.10
   3  13   2   77.69    7.30
   3  13   2   81.69    7.50
  -3  13  -2   65.39    9.50
  -3 -13  -2   76.49    6.90
   3 -13   2   70.19    9.10
   3 -13   2   74.39    6.90
  -3 -13  -2   77.49    6.20
   3 -13   2   73.39    7.30
   3 -13   2   68.19    5.90
  -3 -13  -2   79.69    7.50
   3  13   3   45.60    7.30
  -3  13  -3   34.10    6.40
   3  13   3   42.70    6.40
  -3  13  -3   43.20    6.90
   3  13   3   42.30    6.10
   3  13   3   45.10    7.00
   3  13   3   39.70    5.90
  -3  13  -3   44.90    6.10
  -3  13  -3   52.99    8.70
   3  13   3   53.39    6.90
  -3  13  -3   45.00    7.70
   3 -13   3   50.09    7.40
  -3 -13  -3   42.90    6.60
  -3 -13  -3   41.90    6.30
   3 -13   3   39.90    6.50
  -3 -13  -3   56.19    5.20
   3 -13   3   44.80    6.70
   3 -13   3   39.00    8.30
   3  13   4    3.30    3.20
   3  13   4   -2.50    3.30
  -3  13  -4    3.40    2.20
   3  13   4    6.80    2.50
  -3  13  -4    1.30    2.30
   3  13   4    0.80    1.80
  -3  13  -4    9.30    3.70
  -3  13  -4   -3.70    2.60
  -3  13  -4    3.30    3.00
   3  13   4   -1.70    1.70
   3 -13   4   -2.00    3.30
   3 -13   4   -2.00    2.70
  -3 -13  -4    0.50    2.10
  -3 -13  -4   10.80    3.50
   3 -13   4    2.10    2.50
  -3 -13  -4    4.70    2.40
   3 -13   4    7.30    3.30
   3  13   5    7.30    3.10
   3  13   5    8.70    3.60
  -3  13  -5    6.00    2.60
  -3  13  -5   -1.50    3.10
  -3  13  -5   -1.60    3.00
  -3  13  -5    5.00    4.10
   3  13   5    9.50    3.20
  -3  13  -5    5.30    3.70
   3  13   5   -0.20    2.60
   3  13   5    5.60    3.20
   3 -13   5    4.00    2.50
  -3 -13  -5   -2.80    3.00
  -3 -13  -5   11.60    3.40
   3 -13   5    8.30    4.00
  -3  14   5    1.60    2.30
   3  14  -5    5.90    3.30
   3  14  -5   -6.40    3.00
   3  14  -5   -3.70    2.40
  -3  14   5   -3.70    2.00
  -3  14   5    7.60    3.30
   3  14  -5    1.50    3.90
   3  14  -5    2.00    4.40
  -3  14   5   -0.90    2.80
  -3  14   5    0.50    3.20
   3 -14  -5   -2.20    2.10
  -3  14   4    1.60    2.30
  -3  14   4    0.50    2.90
   3  14  -4    4.10    4.10
   3  14  -4    1.90    3.10
  -3  14   4    1.60    2.60
   3  14  -4   -7.10    2.40
   3  14  -4   -5.40    2.40
  -3  14   4   16.80    4.60
  -3 -14   4    4.10    2.50
   3 -14  -4    1.10    2.40
  -3  14   3   35.50    5.40
   3  14  -3   36.10    7.00
   3  14  -3   43.80    6.80
   3  14  -3   42.50    6.50
  -3  14   3   30.60    6.10
   3  14  -3   44.20    7.10
  -3  14   3   41.20    5.90
  -3  14   3   39.90    6.30
   3  14  -3   48.50    7.60
  -3  14   3   49.30    6.60
   3 -14  -3   34.70    7.00
  -3 -14   3   57.49    7.30
  -3  14   2   -0.50    1.80
  -3  14   2    3.30    2.80
  -3  14   2    2.60    2.00
  -3  14   2    3.90    3.30
  -3  14   2    5.20    3.30
   3  14  -2    5.20    3.70
   3  14  -2   -0.60    3.20
   3 -14  -2    4.10    0.70
   3 -14  -2    4.00    2.70
   3 -14  -2    2.70    0.90
   3  14  -1    3.50    3.60
   3  14  -1    3.70    2.70
   3  14  -1   -1.20    1.80
  -3  14   1    3.80    2.50
   3  14  -1    3.90    2.10
   3  14  -1    2.50    3.20
  -3  14   1    1.00    2.80
  -3  14   1    4.90    2.90
  -3  14   1    4.30    3.40
  -3  14   1    0.80    2.70
   3 -14  -1    3.60    2.80
  -3 -14   1    1.30    2.20
  -3 -14   1    2.80    2.30
   3 -14  -1    1.70    1.20
   3 -14  -1    2.10    2.10
  -3 -14   1    4.70    2.90
  -3  14   0   17.00    4.80
   3  14   0   14.20    4.60
  -3  14   0   15.30    3.90
   3  14   0   10.20    4.10
  -3  14   0   12.70    4.20
   3  14   0    9.20    3.40
  -3  14   0    3.00    3.60
   3  14   0   15.60    4.00
  -3 -14   0   10.00    3.00
   3 -14   0   10.10    3.60
   3 -14   0   10.10    2.30
   3 -14   0   14.10    3.80
   3 -14   0   12.70    2.60
  -3 -14   0    9.70    4.10
   3  14   1    1.40    3.00
  -3  14  -1    1.40    2.80
   3  14   1    0.10    2.20
   3  14   1    4.50    3.20
  -3  14  -1    3.00    2.10
   3  14   1   -1.70    1.70
   3  14   1    0.30    2.30
  -3  14  -1   -2.00    2.70
  -3  14  -1   -2.30    2.70
  -3 -14  -1    0.80    2.30
  -3 -14  -1    1.70    2.10
  -3 -14  -1    1.70    2.60
   3 -14   1    3.60    2.70
   3 -14   1   -0.80    1.40
   3  14   2    0.00    3.00
   3  14   2    1.20    2.00
   3  14   2   -1.20    1.90
   3  14   2    8.50    3.10
  -3  14  -2    1.00    3.60
   3  14   2    3.10    2.80
  -3  14  -2   -2.30    2.20
  -3  14  -2    3.10    2.70
  -3  14  -2   -2.30    2.40
   3  14   2    5.40    3.10
  -3  14  -2    0.00    1.50
   3 -14   2   -1.50    2.30
   3 -14   2   -4.40    1.90
  -3 -14  -2    0.60    2.00
  -3 -14  -2    0.10    2.90
   3 -14   2    0.10    1.90
  -3 -14  -2    0.30    1.80
  -3  14  -3    7.50    2.70
   3  14   3    1.80    3.00
  -3  14  -3   -0.80    3.10
  -3  14  -3    1.40    3.00
  -3  14  -3   -0.30    2.00
  -3  14  -3   -5.20    2.40
   3  14   3    3.30    2.70
   3  14   3    0.90    2.10
   3  14   3    1.30    2.60
   3  14   3    4.00    2.80
   3  14   3   -0.80    2.60
   3 -14   3   -0.50    2.30
   3 -14   3    0.20    2.70
  -3 -14  -3    2.70    2.30
  -3 -14  -3    0.90    2.10
   3 -14   3    1.20    1.70
  -3 -14  -3    1.90    2.80
  -3  14  -4   -1.80    2.20
   3  14   4    2.80    3.10
  -3  14  -4    2.90    4.30
   3  14   4    8.30    3.40
  -3  14  -4    9.20    4.10
   3  14   4    4.20    3.30
   3  14   4    4.10    3.40
   3  14   4    4.30    3.00
  -3  14  -4   -6.30    3.70
   3 -14   4    1.50    2.30
   3 -14   4    3.90    3.80
  -3 -14  -4    7.50    2.90
  -3 -14  -4    4.00    3.80
  -3  15   4    8.10    3.70
  -3  15   4    0.10    2.00
  -3  15   4   -0.20    2.70
   3  15  -4    1.40    3.60
  -3  15   4    5.00    3.60
  -3  15   4    2.30    2.70
   3  15  -4    1.80    4.30
   3  15  -3   10.50    3.80
  -3  15   3    7.70    3.60
  -3  15   3   10.20    3.70
   3  15  -3   16.10    6.00
   3  15  -3   11.40    4.80
  -3  15   3    9.90    3.70
   3  15  -3    7.20    3.80
  -3  15   3    3.80    3.60
   3  15  -3    7.00    3.90
  -3  15   3    9.00    3.90
   3 -15  -3    6.30    3.20
  -3  15   2    5.10    3.20
   3  15  -2   -1.60    3.20
   3  15  -2    9.00    3.70
   3  15  -2    6.70    3.40
  -3  15   2   -3.00    2.60
   3  15  -2    2.00    2.80
  -3  15   2    2.00    2.80
  -3  15   2   -2.20    2.20
  -3  15   2    0.10    1.70
   3  15  -2   -3.10    3.40
   3 -15  -2    0.40    1.80
   3 -15  -2   -6.10    2.00
  -3 -15   2   -1.90    2.50
   3  15  -1   11.20    4.50
   3  15  -1    9.30    4.10
  -3  15   1    5.20    3.40
  -3  15   1    3.20    2.90
  -3  15   1    9.40    3.60
  -3  15   1    9.70    3.30
   3  15  -1    8.70    3.40
  -3  15   1    8.20    3.60
   3  15  -1    7.80    3.00
   3  15  -1    9.20    3.50
   3  15  -1   10.20    3.80
   3 -15  -1    6.20    1.50
   3 -15  -1    9.30    3.80
   3 -15  -1    6.80    2.90
  -3 -15   1   15.50    3.60
  -3 -15   1    4.70    2.80
  -3 -15   1    8.10    3.60
   3  15   0   -1.50    2.30
   3  15   0    1.50    2.50
  -3  15   0    1.10    3.10
   3  15   0    2.70    2.60
  -3  15   0   -1.70    2.00
   3  15   0    0.40    3.00
  -3  15   0   -3.10    2.80
  -3  15   0    2.30    2.20
   3  15   0    6.70    3.40
  -3 -15   0    0.70    2.30
   3 -15   0    1.20    1.70
  -3 -15   0    0.10    2.00
   3 -15   0   -1.30    3.50
  -3 -15   0    3.10    3.00
   3 -15   0    3.20    2.60
   3 -15   0    1.10    1.40
  -3  15  -1    3.80    3.30
   3  15   1    6.50    3.80
  -3  15  -1    7.80    3.20
   3  15   1    0.10    3.10
  -3  15  -1    0.20    2.10
   3  15   1    4.30    2.70
  -3  15  -1    6.90    4.60
   3  15   1   -1.40    3.10
   3  15   1    2.10    2.80
  -3  15  -1   -0.30    2.00
  -3 -15  -1    3.60    2.20
   3 -15   1   -0.30    2.40
  -3 -15  -1    4.70    3.10
   3 -15   1    5.90    2.30
   3 -15   1    2.20    2.70
  -3 -15  -1    3.40    2.40
   3  15   2   16.30    5.00
   3  15   2   22.70    7.00
   3  15   2   23.60    4.90
  -3  15  -2   26.10    5.40
   3  15   2   22.50    5.00
  -3  15  -2   28.50    5.80
  -3  15  -2   25.00    4.90
   3  15   2   23.30    5.40
  -3  15  -2   31.70    7.90
  -3 -15  -2   22.50    4.20
   3 -15   2   29.20    5.70
  -3 -15  -2   25.90    5.40
   3 -15   2   31.90    4.80
   3  15   3    5.30    3.10
   3  15   3   10.10    3.90
  -3  15  -3    8.90    4.50
  -3  15  -3    9.70    5.10
   3  15   3    9.50    3.70
  -3  15  -3   13.80    5.00
   3 -15   3   16.40    4.40
   3 -15   3   14.80    3.70
  -3 -15  -3    9.30    3.20
  -3  16   2   18.80    3.80
  -3  16   2   12.50    4.20
   3  16  -2   16.00    4.70
  -3  16   2   22.10    4.70
   3  16  -2    9.30    4.10
   3  16  -2   21.70    6.60
  -3  16   2   11.70    4.00
  -3 -16   2   24.10    4.70
   3  16  -1   -1.30    2.20
  -3  16   1   -0.40    2.50
  -3  16   1    1.60    3.10
   3  16  -1    5.30    3.60
  -3  16   1   -1.90    2.50
   3  16  -1   -4.20    3.10
   3  16  -1    2.10    2.90
  -3  16   1   -3.20    3.10
   3 -16  -1   -0.40    1.00
  -3 -16   1   -6.10    2.20
  -3  16   0   10.90    4.60
   3  16   0   13.90    3.90
  -3  16   0   13.60    4.50
   3  16   0   16.30    4.70
   3  16   0   11.40    4.40
  -3  16   0    6.90    5.30
   3  16   0    3.40    4.20
   3 -16   0   10.70    2.40
   3 -16   0   11.90    4.50
  -3 -16   0   12.40    5.30
   3 -16   0   13.70    2.70
  -3 -16   0   11.20    3.60
  -3  16  -1    8.00    3.60
  -3  16  -1   13.90    5.20
   3  16   1   13.40    3.90
   3  16   1   18.80    6.40
   3  16   1   13.30    4.00
  -3  16  -1   14.70    5.30
   3 -16   1   15.00    4.80
   3 -16   1   19.10    3.50
  -3 -16  -1    5.90    4.30
  -3 -16  -1   14.70    3.90
  -4   0   9   -0.40    2.50
  -4   0   9   -3.30    1.20
  -4   0   9    3.30    2.10
  -4   0   9    0.70    1.30
  -4   0   8    0.00    1.80
  -4   0   8    5.00    1.50
  -4   0   8    3.80    3.00
  -4   0   8    4.10    1.70
  -4   0   7    0.70    1.30
  -4   0   7   -1.30    0.90
  -4   0   7    0.80    1.50
  -4   0   6   10.50    2.90
  -4   0   6    9.60    1.50
  -4   0   6    9.30    2.10
  -4   0   6    9.70    1.60
  -4   0   5    0.50    0.60
  -4   0   5   -1.30    0.80
  -4   0   5   -2.80    1.00
  -4   0   5   -0.10    0.50
   4   0  -4   47.40    2.10
  -4   0   4   43.30    2.20
   4   0  -4   42.40    3.50
  -4   0   4   49.30    2.40
   4   0  -4   45.70    2.10
  -4   0   4   47.90    3.70
  -4   0   4   41.70    2.30
   4   0  -3    0.20    0.70
  -4   0   3    0.80    0.80
  -4   0   3    0.70    0.70
   4   0  -3   -0.30    0.60
  -4   0   3    0.90    1.30
   4   0  -3    0.60    1.20
  -4   0   2   20.30    2.50
   4   0  -2   17.70    1.30
   4   0  -2   20.10    1.80
  -4   0   2   22.70    1.90
   4   0  -2   17.70    1.40
  -4   0   2   18.10    1.90
   4   0  -2   21.60    2.60
  -4   0   1    0.90    1.20
  -4   0   1   -1.30    1.00
   4   0  -1    0.00    0.20
   4   0  -1   -0.80    1.10
   4   0  -1    1.00    1.10
   4   0  -1   -0.90    0.80
  -4   0   1   -0.60    1.00
  -4   0   1    0.00    0.70
  -4   0   0  520.45   17.60
   4   0   0  506.35   18.00
   4   0   0  512.25   17.50
  -4   0   0  536.85   18.20
  -4   0   0  510.95   17.50
   4   0   0  555.54   18.90
   4   0   0  513.35   17.50
  -4   0   0  503.85   17.80
   4   0   1    0.70    1.20
   4   0   1    0.70    1.30
  -4   0  -1   -0.10    0.70
  -4   0  -1   -0.40    0.90
  -4   0  -1    2.00    1.60
   4   0   1    0.50    1.40
  -4   0  -1    0.80    0.90
   4   0   1   -0.30    0.80
  -4   0  -2  396.16   13.10
   4   0   2  375.66   15.10
  -4   0  -2  395.86   14.80
  -4   0  -2  390.26   15.00
   4   0   2  393.26   13.20
   4   0   2  393.56   14.80
   4   0   2  405.06   15.00
  -4   0  -2  388.56   14.80
  -4   0  -3    0.70    1.20
   4   0   3   -0.30    1.20
  -4   0  -3   -0.30    0.40
  -4   0  -3   -0.20    1.20
   4   0   3   -0.50    1.30
  -4   0  -3   -1.40    1.30
   4   0   3   -0.90    1.10
   4   0   4    0.30    1.00
   4   0   4   -0.70    1.60
  -4   0  -4    1.20    1.50
   4   0   4    2.10    1.70
  -4   0  -4   -2.90    1.00
  -4   0  -4    0.80    1.20
   4   0   5   -0.10    1.80
   4   0   5   -1.50    0.90
   4   0   5    1.30    1.40
  -4   0  -5    0.50    1.10
  -4   0  -5    0.30    2.10
   4   0   6   15.20    3.50
  -4   0  -6    9.60    2.50
   4   0   6   19.60    6.60
  -4   0  -6    8.20    1.30
   4   0   6   18.40    3.00
  -4   0  -6   12.80    3.60
  -4   0  -7    1.40    2.30
   4   0   7   -2.10    1.30
  -4   0  -7    1.10    1.80
   4   0   7   -0.80    1.40
   4   0   8    0.70    2.20
  -4   0  -8    2.40    1.90
   4   0   8   -1.10    2.70
   4   0   8    4.60    2.10
   4   0   8    0.60    2.50
  -4   1   9   -1.40    2.20
  -4   1   9    0.70    1.70
  -4   1   9    1.50    1.50
  -4   1   9   -0.10    1.20
  -4  -1   9    1.90    2.40
  -4  -1   9    1.90    1.80
  -4  -1   9    0.30    2.00
  -4  -1   9   -0.20    1.30
  -4   1   8    1.80    2.90
  -4   1   8    3.80    1.60
  -4   1   8   -0.70    1.60
  -4  -1   8   -0.20    1.10
  -4  -1   8    2.50    1.90
  -4  -1   8    4.10    2.50
  -4   1   7   19.20    3.00
  -4   1   7   16.40    1.90
  -4   1   7   17.20    3.70
  -4   1   7   20.60    3.40
  -4  -1   7   19.60    3.00
  -4  -1   7   19.80    2.80
  -4  -1   7   18.40    4.00
  -4   1   6   19.40    2.90
  -4   1   6   17.10    1.10
  -4   1   6   16.60    1.10
  -4   1   6   15.80    3.30
   4   1  -6   15.10    1.30
  -4   1   6   17.80    2.90
   4   1  -6   16.80    1.40
  -4  -1   6   15.90    2.60
  -4  -1   6   14.10    2.20
  -4  -1   6   13.20    2.00
  -4  -1   6   17.70    3.70
  -4   1   5    0.80    1.10
   4   1  -5    2.40    0.80
   4   1  -5    1.90    0.70
  -4   1   5    3.60    1.60
  -4   1   5    2.40    1.40
   4   1  -5    2.10    1.30
  -4  -1   5    2.20    1.00
  -4  -1   5    1.90    1.30
  -4   1   4 1470.85   46.30
   4   1  -4 1436.66   46.90
   4   1  -4 1474.25   45.50
  -4   1   4 1499.85   47.30
  -4  -1   4 1498.25   45.70
  -4  -1   4 1475.65   47.10
  -4  -1   4 1426.66   45.70
  -4  -1   4 1425.26   45.80
   4   1  -3   64.69    3.40
  -4   1   3   63.29    2.60
  -4   1   3   63.99    3.20
   4   1  -3   59.89    4.00
  -4   1   3   59.59    3.80
   4   1  -3   60.29    3.30
  -4   1   3   70.69    4.40
  -4  -1   3   69.79    3.50
   4  -1  -3   63.59    2.70
  -4  -1   3   69.19    4.20
  -4  -1   3   60.29    3.40
   4   1  -2  169.48    7.60
   4   1  -2  185.48    6.80
  -4   1   2  180.98    6.70
   4   1  -2  177.48    6.80
  -4   1   2  190.18    7.90
  -4   1   2  176.68    5.90
   4   1  -2  180.78    7.10
  -4   1   2  178.78    6.80
   4  -1  -2  167.88    7.60
   4  -1  -2  178.48    6.60
  -4  -1   2  175.58    6.10
  -4  -1   2  176.38    7.10
  -4  -1   2  167.38    7.50
  -4  -1   2  185.68    7.20
   4   1  -1   87.09    4.70
  -4   1   1   91.99    4.00
   4   1  -1   90.69    4.50
   4   1  -1   87.69    3.30
  -4   1   1   90.99    4.60
  -4   1   1   87.69    4.30
  -4   1   1   90.89    4.60
   4   1  -1   89.29    5.10
  -4  -1   1   83.39    4.60
  -4  -1   1   91.29    3.40
   4  -1  -1   91.19    4.60
   4  -1  -1   89.39    4.30
  -4  -1   1   86.79    4.40
   4  -1  -1   88.89    4.40
   4  -1  -1   89.29    3.20
  -4  -1   1   88.69    4.60
  -4   1   0   70.29    4.10
   4   1   0   72.19    4.00
   4   1   0   71.49    3.40
  -4   1   0   73.89    3.80
   4   1   0   68.59    4.10
   4   1   0   72.99    4.10
  -4   1   0   73.09    4.30
  -4  -1   0   74.99    4.00
   4  -1   0   73.39    4.00
  -4  -1   0   69.69    4.00
  -4  -1   0   74.29    4.00
   4  -1   0   72.09    3.70
   4  -1   0   71.89    4.00
   4  -1   0   69.09    4.30
  -4  -1   0   64.19    4.00
  -4   1  -1   97.19    5.60
  -4   1  -1   93.89    4.50
   4   1   1  101.39    5.00
  -4   1  -1   96.19    5.10
   4   1   1  102.69    5.30
   4   1   1   99.29    5.40
  -4   1  -1  106.79    5.30
   4   1   1  106.89    5.40
   4   1   1   99.79    5.40
   4  -1   1  109.59    5.50
  -4  -1  -1   98.79    4.60
  -4  -1  -1   99.59    5.20
  -4  -1  -1   98.19    5.10
  -4  -1  -1  103.49    5.50
   4  -1   1   95.89    5.00
   4  -1   1  105.69    5.80
  -4   1  -2    0.40    1.00
   4   1   2    1.90    1.40
  -4   1  -2   -0.60    1.70
   4   1   2    0.80    1.10
   4   1   2    0.40    1.10
  -4   1  -2   -0.20    0.60
  -4   1  -2    1.80    1.20
   4   1   2    2.00    0.90
   4  -1   2    0.70    1.30
   4  -1   2    1.40    1.70
  -4  -1  -2    0.70    1.00
  -4  -1  -2   -0.10    0.80
  -4  -1  -2    1.60    1.40
   4  -1   2    2.20    1.20
  -4  -1  -2    0.60    1.30
  -4   1  -3  143.69    7.40
  -4   1  -3  142.09    7.80
   4   1   3  136.29    7.50
   4   1   3  140.29    5.50
   4   1   3  129.19    7.00
  -4   1  -3  147.69    7.40
  -4   1  -3  148.39    5.10
   4   1   3  155.78    7.80
   4  -1   3  137.69    7.70
  -4  -1  -3  148.39    7.80
  -4  -1  -3  139.69    7.10
   4  -1   3  146.59    7.70
   4  -1   3  135.49    7.30
   4   1   4    5.20    1.80
   4   1   4    5.40    0.70
  -4   1  -4    3.50    1.90
  -4   1  -4    4.50    1.80
  -4   1  -4    4.00    1.80
   4   1   4    3.20    1.90
   4   1   4    8.30    2.40
  -4  -1  -4    6.70    1.90
   4  -1   4    7.10    2.20
  -4  -1  -4    4.90    1.60
   4  -1   4    2.90    1.80
  -4  -1  -4    6.20    2.50
   4  -1   4    7.10    2.20
   4   1   5   25.60    4.10
  -4   1  -5   24.70    3.10
  -4   1  -5   20.00    3.00
  -4   1  -5   21.20    4.10
   4   1   5   23.60    4.10
   4   1   5   24.40    3.50
   4  -1   5   19.70    3.30
  -4  -1  -5   20.30    3.60
   4  -1   5   17.50    3.60
  -4  -1  -5   24.00    6.50
  -4  -1  -5   20.00    2.50
   4  -1   5   21.90    3.90
  -4   1  -6    1.90    1.20
   4   1   6    2.70    2.00
  -4   1  -6    0.90    1.70
   4   1   6    3.50    3.30
   4   1   6    1.60    1.70
  -4   1  -6    0.30    2.10
   4   1   6    0.80    1.30
   4  -1   6    0.60    2.10
  -4  -1  -6    1.60    1.60
  -4  -1  -6    0.70    1.60
   4  -1   6    0.70    1.40
   4  -1   6    0.20    1.60
  -4   1  -7    2.80    1.80
   4   1   7   -1.90    1.90
   4   1   7    0.70    1.80
   4   1   7    1.90    2.60
   4   1   7    0.50    2.00
   4  -1   7   -0.50    2.20
  -4  -1  -7   -1.40    1.10
   4  -1   7    1.00    2.20
   4  -1   7    1.00    1.50
  -4  -1  -7    3.30    2.40
   4   1   8   12.30    3.90
  -4   1  -8   10.50    2.90
   4   1   8   18.20    4.20
   4   1   8   19.40    4.10
   4   1   8   16.70    3.20
   4  -1   8    8.60    2.70
   4  -1   8   12.90    4.00
  -4  -1  -8   19.20    3.20
   4  -1   8   15.20    4.10
  -4   2   9    2.30    2.40
  -4   2   9    5.10    1.50
  -4   2   9    4.90    3.00
  -4   2   9    5.00    1.90
  -4  -2   9    3.90    1.50
  -4  -2   9    6.60    2.70
  -4  -2   9    4.70    3.00
  -4   2   8    2.30    2.10
  -4   2   8    2.10    2.20
   4   2  -8    2.40    0.70
  -4   2   8    1.30    1.50
  -4   2   8    1.50    1.00
  -4  -2   8    0.50    1.80
  -4  -2   8    4.20    1.60
  -4  -2   8    5.10    2.50
   4   2  -7    2.10    1.00
  -4   2   7    2.80    0.70
   4   2  -7    2.80    1.00
  -4   2   7    6.40    2.40
  -4   2   7    4.60    1.70
  -4   2   7    2.00    1.60
  -4  -2   7    2.30    1.90
  -4  -2   7    4.10    1.70
  -4  -2   7    2.50    1.60
   4   2  -6    7.40    2.00
   4   2  -6    6.00    1.40
  -4   2   6    3.90    1.70
   4   2  -6    7.30    1.40
  -4   2   6    6.50    2.00
  -4   2   6    8.00    2.10
  -4  -2   6    3.30    2.20
  -4  -2   6    4.50    1.60
  -4  -2   6    6.20    1.80
  -4  -2   6    9.50    2.10
   4   2  -5   33.20    2.50
   4   2  -5   27.70    2.40
  -4   2   5   32.40    3.80
  -4   2   5   32.50    3.10
   4   2  -5   29.30    3.00
  -4   2   5   30.00    3.70
  -4  -2   5   28.70    2.70
  -4  -2   5   30.00    3.00
  -4  -2   5   28.40    2.90
  -4   2   4   82.39    4.70
  -4   2   4   79.99    4.30
   4   2  -4   75.39    4.10
  -4   2   4   81.79    5.10
   4   2  -4   71.59    4.60
   4   2  -4   79.59    4.20
  -4  -2   4   85.39    5.00
  -4  -2   4   83.39    4.40
  -4  -2   4   70.99    4.40
  -4  -2   4   81.99    4.40
  -4   2   3  244.08    8.10
   4   2  -3  246.78    8.70
  -4   2   3  253.37    8.40
  -4   2   3  255.77   10.40
   4   2  -3  252.47    9.60
   4   2  -3  234.38    8.60
  -4   2   3  247.48    9.00
   4   2  -3  243.78   10.10
   4   2  -3  257.57    9.50
  -4  -2   3  244.88    9.60
   4  -2  -3  238.38    8.20
  -4  -2   3  243.48    9.60
  -4   2   2  107.99    4.20
   4   2  -2  104.59    5.20
   4   2  -2  102.39    5.10
   4   2  -2  111.09    5.60
  -4   2   2  105.89    4.60
  -4   2   2  107.09    4.70
  -4  -2   2  109.29    5.50
  -4  -2   2  108.79    4.40
   4  -2  -2  109.19    4.30
  -4  -2   2  107.39    5.40
  -4  -2   2  107.39    5.30
   4  -2  -2  102.99    4.50
  -4   2   1    1.50    0.70
  -4   2   1    0.90    1.00
   4   2  -1   -0.40    1.10
   4   2  -1    0.70    0.90
  -4   2   1   -0.20    1.10
   4   2  -1    1.20    0.70
   4   2  -1    0.60    1.20
  -4   2   1    1.90    1.00
   4  -2  -1    1.30    1.10
   4  -2  -1    1.80    0.70
  -4  -2   1    3.10    1.40
  -4  -2   1   -0.10    1.20
  -4  -2   1    1.50    0.70
   4  -2  -1    1.60    1.10
  -4  -2   1    0.20    1.10
   4   2   0    0.60    0.80
   4   2   0    0.00    1.30
   4   2   0   -1.10    1.20
  -4   2   0   -1.10    0.70
  -4   2   0    0.80    0.90
   4   2   0    0.10    1.00
   4   2   0    0.40    1.30
  -4   2   0    1.90    1.40
  -4   2   0   -0.10    1.10
   4  -2   0    0.90    1.10
  -4  -2   0    1.40    1.40
   4  -2   0   -0.40    0.80
  -4  -2   0   -0.60    1.20
   4  -2   0    0.00    0.80
  -4  -2   0    2.10    1.20
  -4  -2   0    0.10    1.10
   4   2   1  129.79    5.70
   4   2   1  121.69    6.10
   4   2   1  121.99    5.80
  -4   2  -1  116.99    5.40
  -4   2  -1  122.39    6.70
  -4   2  -1  115.29    5.80
  -4   2  -1  134.69    6.40
   4   2   1  124.19    6.30
   4   2   1  132.59    6.40
  -4  -2  -1  130.49    6.20
   4  -2   1  120.19    6.20
  -4  -2  -1  123.09    6.20
   4  -2   1  112.89    6.30
  -4  -2  -1  112.69    5.90
  -4  -2  -1  129.39    5.70
   4  -2   1  127.79    5.90
  -4   2  -2  213.48    7.80
   4   2   2  203.28    8.10
  -4   2  -2  207.78    9.50
   4   2   2  213.88    9.60
   4   2   2  200.28    9.10
  -4   2  -2  211.38    9.30
  -4   2  -2  203.48    9.30
   4   2   2  205.68    9.20
   4   2   2  209.78    9.20
  -4  -2  -2  211.28    8.10
  -4  -2  -2  218.38    9.20
   4  -2   2  196.98    9.20
   4  -2   2  215.18    9.20
  -4  -2  -2  212.28    9.10
   4  -2   2  208.28    9.80
  -4  -2  -2  191.28    9.10
  -4   2  -3  154.88    8.30
  -4   2  -3  159.48    7.90
  -4   2  -3  162.18    8.10
   4   2   3  144.69    7.90
  -4   2  -3  157.08    5.80
   4   2   3  147.99    7.50
   4   2   3  158.18    8.20
   4   2   3  171.98    8.30
  -4  -2  -3  150.78    7.60
   4  -2   3  153.08    7.90
  -4  -2  -3  157.98    8.20
   4  -2   3  157.18    8.30
  -4  -2  -3  159.28    8.20
   4  -2   3  147.89    8.40
  -4   2  -4    5.90    2.00
  -4   2  -4   10.30    2.30
   4   2   4    9.90    2.40
   4   2   4    6.70    2.00
  -4   2  -4    9.10    2.30
   4   2   4    6.80    2.00
   4   2   4    6.20    2.20
   4   2   4    5.90    1.00
   4  -2   4    3.60    2.00
  -4  -2  -4    5.90    2.20
   4  -2   4   10.50    2.90
  -4  -2  -4    9.40    1.90
   4  -2   4    5.80    2.10
   4   2   5    9.10    2.20
   4   2   5    6.30    2.60
   4   2   5   11.00    2.80
   4   2   5    7.60    0.80
  -4   2  -5    7.90    2.10
  -4   2  -5    8.60    2.40
  -4   2  -5   11.40    3.10
   4   2   5    3.50    1.80
  -4  -2  -5   10.40    1.60
   4  -2   5   10.40    3.00
   4  -2   5    6.60    2.40
  -4  -2  -5   11.60    5.60
   4  -2   5    7.50    2.80
  -4  -2  -5   10.60    2.50
   4   2   6   16.80    4.50
   4   2   6   19.20    3.90
   4   2   6   22.10    3.50
   4   2   6   21.40    4.30
  -4  -2  -6   16.80    2.80
  -4  -2  -6   25.40    4.70
   4  -2   6   20.50    3.40
   4  -2   6   14.40    3.90
   4   2   7    0.00    2.30
   4   2   7   -0.60    1.40
   4   2   7    2.80    2.70
  -4   2  -7    0.80    1.30
   4   2   7    4.40    2.50
  -4  -2  -7    0.40    2.30
  -4  -2  -7   -1.80    2.00
   4  -2   7   -0.90    1.50
   4  -2   7   -2.30    1.90
   4  -2   7   -0.80    1.30
   4   2   8   10.50    3.50
   4   2   8    2.40    2.90
  -4   2  -8    3.10    2.40
   4   2   8    3.10    2.70
   4   2   8    4.50    2.30
   4  -2   8    6.30    3.00
  -4  -2  -8    4.30    1.90
  -4  -2  -8    5.10    2.50
   4  -2   8    1.60    2.70
   4  -2   8    5.50    2.10
  -4   3   9   -0.90    1.50
  -4   3   9    0.60    1.40
   4   3  -9    1.00    0.80
  -4   3   9   -0.80    1.70
   4   3  -9   -0.10    0.80
  -4   3   9    0.90    0.80
  -4  -3   9    0.10    2.50
  -4  -3   9    1.10    2.00
  -4  -3   9   -0.20    1.10
   4   3  -8   12.40    1.80
  -4   3   8    8.80    1.30
  -4   3   8    9.70    2.60
  -4   3   8    7.00    2.30
  -4   3   8    6.00    3.00
   4   3  -8    8.60    1.60
  -4  -3   8   16.70    3.30
  -4  -3   8    8.20    1.90
  -4   3   7   30.90    4.20
   4   3  -7   36.80    3.50
   4   3  -7   30.60    2.90
  -4   3   7   32.40    1.40
  -4   3   7   30.80    4.40
   4   3  -7   38.70    3.10
  -4   3   7   29.90    4.00
  -4  -3   7   37.20    3.90
  -4  -3   7   22.70    5.50
  -4  -3   7   36.80    3.60
   4   3  -6    2.10    1.20
   4   3  -6    0.90    1.30
  -4   3   6    2.20    1.60
   4   3  -6    2.50    1.50
  -4   3   6    1.20    1.50
  -4   3   6    5.10    1.70
  -4  -3   6    2.60    1.40
  -4  -3   6    3.00    1.50
  -4  -3   6    1.80    1.50
  -4   3   5  123.09    6.90
   4   3  -5  131.89    6.70
   4   3  -5  122.69    6.10
  -4   3   5  136.49    6.70
  -4   3   5  132.39    6.80
   4   3  -5  123.99    6.20
  -4  -3   5  125.59    6.60
  -4  -3   5  124.89    6.70
  -4  -3   5  122.29    6.80
   4   3  -4    1.10    0.70
  -4   3   4   -1.60    0.90
   4   3  -4    0.40    1.10
  -4   3   4    0.70    1.00
  -4   3   4    0.10    1.00
   4   3  -4    0.70    1.00
   4   3  -4    0.90    0.60
   4   3  -4    1.50    1.00
  -4  -3   4   -0.20    1.10
  -4  -3   4    0.70    1.20
  -4  -3   4    0.10    1.00
  -4   3   3   60.89    3.00
   4   3  -3   61.39    3.60
  -4   3   3   57.69    3.00
   4   3  -3   62.59    3.80
  -4   3   3   61.19    3.30
   4   3  -3   63.39    4.30
   4   3  -3   64.89    4.10
  -4   3   3   58.79    3.40
  -4  -3   3   63.19    4.30
   4  -3  -3   58.19    3.50
  -4  -3   3   65.99    4.20
  -4  -3   3   61.59    3.80
   4  -3  -3   61.89    2.90
  -4  -3   3   60.79    4.10
   4   3  -2    3.20    1.60
   4   3  -2    3.80    1.30
   4   3  -2    8.20    1.90
  -4   3   2    6.10    1.20
   4   3  -2    6.80    1.80
   4   3  -2    5.40    1.70
  -4   3   2    5.60    1.40
  -4   3   2    6.70    1.30
   4  -3  -2    6.70    1.30
  -4  -3   2    5.00    2.00
  -4  -3   2    5.40    1.30
  -4  -3   2    5.70    1.70
  -4  -3   2    6.90    1.70
   4  -3  -2    6.50    1.30
   4   3  -1   62.79    4.10
   4   3  -1   69.99    3.50
  -4   3   1   64.29    4.20
  -4   3   1   61.49    2.80
  -4   3   1   63.79    3.80
  -4   3   1   67.69    3.50
   4   3  -1   68.49    4.30
   4   3  -1   71.59    4.40
   4  -3  -1   62.39    3.30
   4  -3  -1   65.29    3.80
  -4  -3   1   60.59    3.80
  -4  -3   1   66.19    4.20
  -4  -3   1   65.29    4.30
  -4  -3   1   65.69    4.10
   4  -3  -1   67.39    3.90
   4   3   0   13.10    2.30
   4   3   0   10.70    2.10
   4   3   0   13.20    1.80
  -4   3   0    7.80    1.90
  -4   3   0   10.30    2.10
  -4   3   0    9.30    1.50
   4   3   0   13.20    2.20
  -4  -3   0   10.40    1.90
   4  -3   0   13.20    2.20
   4  -3   0   11.10    1.50
  -4  -3   0   10.10    1.90
   4  -3   0    8.70    2.20
  -4  -3   0   10.50    1.70
  -4  -3   0   13.40    2.30
   4  -3   0   11.30    1.90
  -4  -3   0   13.10    2.50
  -4   3  -1    2.60    1.70
  -4   3  -1    4.10    2.10
   4   3   1    2.30    1.40
   4   3   1    2.40    1.70
  -4   3  -1    3.70    1.50
   4   3   1    4.60    1.50
   4   3   1    5.40    2.00
   4   3   1    6.40    1.70
   4  -3   1    2.90    1.90
  -4  -3  -1    4.60    1.70
   4  -3   1    5.40    1.90
   4  -3   1    4.60    1.50
  -4  -3  -1    5.50    1.70
  -4  -3  -1    5.50    1.40
  -4  -3  -1    4.30    1.50
  -4   3  -2   20.80    3.40
   4   3   2   25.90    3.20
  -4   3  -2   23.70    3.20
   4   3   2   20.50    2.50
  -4   3  -2   24.40    3.30
   4   3   2   25.20    3.50
   4   3   2   23.40    3.20
   4   3   2   23.90    3.10
  -4  -3  -2   22.50    2.30
  -4  -3  -2   23.90    3.30
   4  -3   2   25.40    3.30
   4  -3   2   26.20    3.80
   4  -3   2   20.30    3.00
  -4  -3  -2   23.20    3.10
  -4   3  -3   -0.60    1.30
   4   3   3   -1.10    1.10
   4   3   3    0.60    1.20
   4   3   3    0.80    0.80
   4   3   3   -0.40    1.10
  -4   3  -3    0.40    0.70
   4   3   3    0.60    1.20
  -4   3  -3    0.50    1.30
  -4   3  -3    0.80    1.20
   4  -3   3   -0.10    1.40
  -4  -3  -3    0.40    1.10
   4  -3   3   -0.90    1.20
   4  -3   3    0.30    1.10
  -4  -3  -3    0.70    1.30
   4   3   4  114.49    7.20
  -4   3  -4  104.59    7.40
  -4   3  -4  124.19    7.00
  -4   3  -4  114.29    6.90
  -4   3  -4  103.89    4.10
   4   3   4  110.99    7.00
   4   3   4  114.89    6.60
  -4   3  -4  108.49    4.10
   4   3   4  124.49    7.40
   4   3   4  112.69    5.20
   4  -3   4  108.69    7.40
  -4  -3  -4  112.49    5.70
   4  -3   4  108.89    7.40
   4  -3   4  100.19    6.60
  -4  -3  -4  109.89    7.00
   4   3   5   64.79    5.60
   4   3   5   59.99    5.60
  -4   3  -5   65.29    5.40
  -4   3  -5   62.59    4.90
   4   3   5   68.69    5.20
   4   3   5   69.29    5.90
   4  -3   5   69.09    5.50
   4  -3   5   66.39    6.20
  -4  -3  -5   68.99    3.60
  -4  -3  -5   62.59    4.90
  -4  -3  -5   64.69    6.90
   4  -3   5   58.29    5.70
   4   3   6    0.20    1.80
  -4   3  -6    3.10    1.80
   4   3   6    2.50    1.60
   4   3   6    3.10    0.40
  -4   3  -6    3.80    1.60
   4   3   6    1.80    2.30
  -4   3  -6    6.60    2.50
   4   3   6    7.60    2.70
  -4  -3  -6    7.40    2.10
   4  -3   6    4.10    2.20
   4  -3   6    6.10    2.40
  -4  -3  -6    4.70    2.40
   4  -3   6    4.60    2.70
  -4   3  -7   97.39    7.40
   4   3   7  107.89    8.10
  -4   3  -7   99.49    5.00
   4   3   7  105.19    8.80
   4   3   7   89.59    6.50
   4   3   7   98.59    8.40
  -4  -3  -7   98.09    6.50
   4  -3   7  124.19    9.40
   4  -3   7   99.29    8.50
  -4  -3  -7  113.29    8.90
   4  -3   7  104.59    7.40
   4   3   8   62.89    6.40
  -4   3  -8   57.99    5.50
   4   3   8   66.99    8.30
   4   3   8   54.59    7.30
   4  -3   8   56.89    5.80
  -4  -3  -8   52.69    4.70
  -4  -3  -8   61.69    7.80
   4  -3   8   59.19    8.10
  -4   4   9    1.80    1.90
  -4   4   9    1.10    2.10
  -4   4   9    1.80    1.10
  -4  -4   9   -0.50    2.50
  -4  -4   9   -0.60    2.20
  -4   4   8    2.00    0.60
  -4   4   8    2.10    3.30
  -4   4   8    1.50    1.70
   4   4  -8    0.40    1.30
   4   4  -8   -0.10    1.30
  -4   4   8    1.20    1.60
  -4  -4   8    1.70    1.40
  -4  -4   8    0.80    2.20
  -4  -4   8    2.20    2.20
   4   4  -7    6.20    1.90
   4   4  -7    9.90    2.20
   4   4  -7    5.30    1.80
  -4   4   7    9.70    2.20
  -4   4   7    6.60    0.80
  -4   4   7    3.90    1.90
  -4   4   7    4.60    2.10
  -4  -4   7    4.10    2.30
  -4  -4   7    5.90    1.90
  -4  -4   7    6.20    2.40
   4   4  -6   13.90    2.40
   4   4  -6   13.30    2.40
  -4   4   6   13.50    3.00
   4   4  -6   14.00    2.60
  -4   4   6   14.50    2.80
  -4   4   6   11.30    2.30
  -4  -4   6   14.10    2.70
  -4  -4   6   18.60    3.40
  -4  -4   6   15.80    3.10
  -4   4   5   20.40    3.30
   4   4  -5   24.20    3.40
   4   4  -5   19.50    2.80
  -4   4   5   22.70    2.90
  -4   4   5   22.60    2.90
   4   4  -5   19.30    1.20
   4   4  -5   21.20    3.00
  -4  -4   5   24.50    3.50
  -4  -4   5   24.50    3.30
  -4  -4   5   26.70    3.40
   4   4  -4   54.19    4.00
  -4   4   4   58.29    3.50
   4   4  -4   49.00    4.00
  -4   4   4   59.89    2.70
  -4   4   4   53.59    3.80
   4   4  -4   53.59    3.50
  -4   4   4   57.49    2.70
   4   4  -4   59.09    3.70
  -4  -4   4   53.19    4.50
  -4  -4   4   62.89    4.50
  -4  -4   4   54.69    4.20
  -4  -4   4   56.99    4.20
  -4  -4   4   64.59    4.50
  -4   4   3  107.99    4.90
   4   4  -3  104.79    6.10
  -4   4   3  120.99    5.30
  -4   4   3  115.29    5.10
   4   4  -3  113.19    6.00
  -4   4   3  115.99    4.50
   4   4  -3   99.39    5.90
   4   4  -3  109.09    5.90
   4   4  -3  119.39    5.90
  -4   4   3  117.39    5.50
  -4  -4   3  110.99    6.20
   4  -4  -3  114.49    5.50
   4  -4  -3  108.79    4.80
  -4  -4   3  117.99    6.20
  -4  -4   3  107.59    5.70
  -4  -4   3  115.59    6.40
   4   4  -2   69.59    4.70
   4   4  -2   73.99    4.80
  -4   4   2   82.69    4.70
   4   4  -2   82.19    5.90
   4   4  -2   77.39    4.90
  -4   4   2   78.29    4.10
   4   4  -2   79.39    4.90
   4   4  -2   81.39    4.50
  -4   4   2   77.09    4.20
  -4  -4   2   82.09    4.90
  -4  -4   2   82.09    5.00
   4  -4  -2   72.49    4.00
  -4  -4   2   69.49    4.10
   4  -4  -2   71.09    4.00
  -4  -4   2   84.49    5.20
  -4   4   1  165.78    7.50
   4   4  -1  164.88    7.20
   4   4  -1  170.88    8.10
  -4   4   1  182.28    8.20
   4   4  -1  167.38    7.80
   4   4  -1  173.98    8.00
   4   4  -1  169.38    8.00
  -4   4   1  184.18    7.40
  -4   4   1  165.28    5.80
  -4  -4   1  169.18    7.20
   4  -4  -1  174.48    7.50
  -4  -4   1  177.78    8.10
   4  -4  -1  178.78    7.10
   4  -4  -1  172.18    7.70
   4  -4  -1  163.08    5.70
  -4  -4   1  179.18    8.10
  -4  -4   1  168.08    8.00
   4   4   0  315.57   12.10
   4   4   0  351.56   12.80
  -4   4   0  312.47   11.40
  -4   4   0  322.27   13.20
   4   4   0  321.97   12.90
  -4   4   0  345.47   14.10
   4   4   0  319.07   13.00
   4  -4   0  324.87   11.30
  -4  -4   0  322.87   12.90
  -4  -4   0  329.07   13.00
  -4  -4   0  327.17   12.60
  -4  -4   0  328.67   12.20
   4  -4   0  312.97   12.10
   4  -4   0  306.87   12.50
  -4  -4   0  329.17   12.70
   4  -4   0  319.57   13.00
   4   4   1  134.09    7.10
  -4   4  -1  117.39    6.00
   4   4   1  116.79    6.30
   4   4   1  129.69    6.40
  -4   4  -1  133.49    7.30
   4   4   1  127.59    6.70
  -4   4  -1  124.49    6.70
   4   4   1  132.09    6.70
  -4  -4  -1  136.99    6.90
   4  -4   1  120.99    6.00
   4  -4   1  136.59    7.40
  -4  -4  -1  123.19    6.70
  -4  -4  -1  133.49    6.50
  -4  -4  -1  124.59    6.40
   4  -4   1  125.29    6.70
  -4  -4  -1  126.09    6.50
  -4   4  -2  116.49    6.60
   4   4   2  142.09    7.20
  -4   4  -2  134.39    7.20
   4   4   2  115.99    6.80
  -4   4  -2  143.79    7.90
   4   4   2  125.69    7.10
   4   4   2  121.09    6.30
   4   4   2  138.29    7.10
  -4  -4  -2  133.29    7.00
   4  -4   2  123.99    7.40
  -4  -4  -2  125.89    6.80
   4  -4   2  119.39    7.00
   4  -4   2  133.29    6.90
  -4  -4  -2  132.09    6.80
  -4  -4  -2  128.59    6.90
   4   4   3    1.20    1.10
   4   4   3    2.00    1.70
   4   4   3    1.30    1.60
   4   4   3    2.10    1.60
  -4   4  -3    1.20    1.20
  -4   4  -3    3.90    1.90
  -4   4  -3    3.80    1.70
   4   4   3    3.40    1.80
   4  -4   3    3.80    1.80
  -4  -4  -3    2.60    1.40
  -4  -4  -3    3.40    1.50
  -4  -4  -3    3.30    1.70
   4  -4   3    1.70    1.80
   4  -4   3    3.20    1.60
   4   4   4    0.10    1.70
  -4   4  -4    0.10    0.60
   4   4   4    1.60    1.60
  -4   4  -4    2.50    1.80
   4   4   4   -0.80    1.00
  -4   4  -4    1.30    1.50
   4   4   4   -0.20    1.20
   4   4   4    0.20    1.60
  -4   4  -4    0.40    0.60
  -4  -4  -4   -0.50    0.90
  -4  -4  -4   -2.10    1.50
   4  -4   4    1.80    2.00
   4  -4   4   -0.30    1.30
   4  -4   4    1.50    3.10
   4   4   5  207.38   11.30
   4   4   5  220.78   12.00
   4   4   5  221.18   10.70
   4   4   5  230.98   11.90
   4   4   5  226.08    9.20
  -4   4  -5  236.08   11.20
  -4   4  -5  240.18   11.70
  -4  -4  -5  233.28   10.70
   4  -4   5  232.28   12.30
  -4  -4  -5  222.28   12.30
   4  -4   5  232.68   11.60
   4  -4   5  213.28   12.60
  -4  -4  -5  220.88    8.30
  -4   4  -6  136.69    7.80
  -4   4  -6  140.89    7.60
   4   4   6  130.79    7.70
  -4   4  -6  137.99    8.70
   4   4   6  141.19    8.90
   4   4   6  126.89    9.20
   4   4   6  130.99    5.90
   4  -4   6  147.09    8.90
   4  -4   6  145.99   10.10
  -4  -4  -6  131.89    7.70
  -4  -4  -6  130.49    9.30
   4  -4   6  152.18   10.20
   4   4   7   96.69    8.00
   4   4   7   97.29    9.60
  -4   4  -7   66.09    5.20
   4   4   7   89.19    7.50
  -4   4  -7   87.29    5.20
   4   4   7   82.49    6.00
  -4  -4  -7   80.59    7.40
  -4  -4  -7   80.69    5.80
   4  -4   7   80.29    8.00
   4  -4   7   90.39    7.10
   4  -4   7  100.89    8.50
   4   4   8    3.80    3.00
   4   4   8    5.20    2.90
   4   4   8   -1.90    2.80
   4   4   8    1.70    1.80
  -4   4  -8    2.00    2.50
  -4   4  -8   -4.80    2.40
  -4  -4  -8   -0.50    2.60
   4  -4   8   -0.70    2.00
  -4  -4  -8    8.40    2.40
   4  -4   8    2.30    3.10
   4   5  -9    9.80    2.20
  -4   5   9    5.70    2.90
  -4   5   9    6.40    2.50
  -4   5   9    8.10    1.70
  -4   5   9    9.00    3.00
  -4  -5   9    5.40    3.10
  -4  -5   9   17.00    8.00
  -4   5   8   14.20    3.10
   4   5  -8   12.60    2.90
   4   5  -8    9.80    2.40
  -4   5   8   20.80    3.70
   4   5  -8   16.50    2.70
  -4   5   8   17.90    3.70
  -4  -5   8   14.80    4.30
  -4  -5   8   12.60    4.00
  -4   5   7   13.40    2.60
  -4   5   7   12.20    2.80
   4   5  -7   11.10    2.70
   4   5  -7   12.20    2.70
   4   5  -7   13.70    2.70
  -4   5   7   10.30    1.40
  -4   5   7    6.10    2.10
  -4  -5   7   11.20    3.20
  -4  -5   7   16.50    4.40
  -4  -5   7   17.40    3.10
  -4   5   6   23.30    3.60
  -4   5   6   12.20    3.10
   4   5  -6   14.80    2.80
   4   5  -6   11.60    2.60
  -4   5   6   23.10    3.10
   4   5  -6   20.30    3.20
  -4  -5   6   23.00    3.90
  -4  -5   6   19.60    3.10
  -4  -5   6   25.80    3.70
  -4   5   5   20.60    2.50
   4   5  -5   18.50    3.60
   4   5  -5   20.50    3.20
   4   5  -5   19.10    2.50
   4   5  -5   17.90    2.30
  -4   5   5   25.60    3.40
  -4   5   5   19.00    1.20
   4   5  -5   22.30    3.20
  -4   5   5   19.80    1.20
  -4  -5   5   27.50    3.70
  -4  -5   5   19.60    3.30
  -4  -5   5   21.50    3.80
  -4  -5   5   21.30    3.30
  -4  -5   5   17.10    3.20
   4   5  -4   13.10    2.50
  -4   5   4   11.20    1.50
   4   5  -4   14.00    2.60
  -4   5   4   15.90    2.50
  -4   5   4   12.90    1.90
   4   5  -4   14.20    2.50
  -4   5   4   12.90    1.70
   4   5  -4   12.40    2.40
  -4   5   4   13.30    1.70
   4  -5  -4   16.40    2.60
  -4  -5   4   11.50    2.60
  -4  -5   4   16.90    3.00
  -4  -5   4   17.30    3.00
  -4  -5   4   13.30    2.50
  -4  -5   4   15.90    3.20
   4   5  -3    4.10    1.70
  -4   5   3    4.70    1.60
  -4   5   3    6.40    1.50
   4   5  -3    4.90    1.80
  -4   5   3    4.80    0.60
  -4   5   3    6.20    1.60
   4   5  -3    6.20    1.80
   4   5  -3    4.50    2.00
  -4   5   3    5.10    1.40
   4   5  -3    6.80    1.90
   4  -5  -3    6.00    1.40
  -4  -5   3    5.80    1.90
  -4  -5   3    5.80    1.60
  -4  -5   3    8.50    2.10
  -4  -5   3    3.10    1.80
   4  -5  -3    7.40    1.80
   4   5  -2  288.47   12.00
   4   5  -2  280.97   11.90
   4   5  -2  270.77   11.90
   4   5  -2  282.17   12.00
   4   5  -2  303.17   12.40
  -4   5   2  285.97   11.20
  -4   5   2  284.27   11.00
   4   5  -2  283.57   11.40
  -4   5   2  293.87   11.70
  -4   5   2  254.87   11.00
  -4  -5   2  289.67   12.10
   4  -5  -2  283.27   10.90
  -4  -5   2  272.07   11.10
  -4  -5   2  298.87   12.20
  -4  -5   2  285.87   11.90
   4  -5  -2  276.57   10.90
   4   5  -1   27.00    3.50
   4   5  -1   29.50    3.10
  -4   5   1   29.30    2.80
   4   5  -1   26.70    2.70
   4   5  -1   29.60    3.70
   4   5  -1   27.20    3.50
  -4   5   1   31.30    2.90
  -4   5   1   33.30    4.00
   4  -5  -1   26.40    2.80
   4  -5  -1   28.50    3.00
  -4  -5   1   31.90    3.90
  -4  -5   1   32.60    3.80
   4  -5  -1   31.00    2.70
  -4  -5   1   36.60    4.20
  -4  -5   1   28.40    2.70
   4  -5  -1   26.80    1.30
   4   5   0  449.16   17.20
   4   5   0  457.35   16.90
   4   5   0  451.35   16.20
   4   5   0  443.26   17.00
  -4   5   0  467.65   17.60
  -4   5   0  437.96   16.70
  -4  -5   0  443.66   16.60
   4  -5   0  413.46   16.00
  -4  -5   0  434.16   16.70
  -4  -5   0  443.16   16.20
   4  -5   0  444.16   16.60
  -4  -5   0  460.55   17.10
   4  -5   0  431.76   15.00
  -4  -5   0  450.75   17.00
   4  -5   0  428.86   17.00
   4   5   1  100.39    5.90
   4   5   1  100.89    6.30
  -4   5  -1   89.69    6.20
  -4   5  -1   97.29    6.20
   4   5   1   93.29    6.00
   4   5   1   89.39    5.60
   4   5   1  100.39    5.80
   4  -5   1   96.59    5.80
  -4  -5  -1   97.69    5.80
   4  -5   1   97.79    6.10
   4  -5   1  101.89    5.30
  -4  -5  -1  106.79    5.90
   4  -5   1   87.99    6.20
  -4  -5  -1   97.09    5.60
  -4  -5  -1  101.09    5.70
  -4  -5  -1  100.19    6.10
  -4   5  -2  426.06   17.50
   4   5   2  434.66   16.50
   4   5   2  427.46   16.50
  -4   5  -2  433.76   16.90
   4   5   2  403.66   15.80
   4   5   2  441.86   16.50
   4   5   2  376.76   16.40
   4  -5   2  392.86   16.40
   4  -5   2  436.16   17.50
  -4  -5  -2  414.56   16.40
  -4  -5  -2  410.06   16.10
  -4  -5  -2  428.66   16.50
   4  -5   2  417.16   16.10
  -4  -5  -2  420.56   16.00
  -4   5  -3    0.50    1.80
  -4   5  -3    0.20    1.70
   4   5   3    0.30    1.20
   4   5   3   -0.90    1.10
   4   5   3   -1.30    1.30
   4   5   3    1.80    1.30
   4   5   3    0.10    1.30
   4  -5   3    0.40    1.30
   4  -5   3   -0.50    1.30
  -4  -5  -3    0.50    1.00
  -4  -5  -3    1.60    1.10
   4  -5   3    0.20    1.20
  -4  -5  -3    0.20    1.30
  -4   5  -4   32.90    2.60
  -4   5  -4   34.30    4.70
   4   5   4   30.60    4.10
   4   5   4   40.30    5.10
   4   5   4   38.30    4.80
   4   5   4   34.90    3.30
   4   5   4   32.90    4.60
  -4   5  -4   43.20    5.30
  -4  -5  -4   35.70    4.60
   4  -5   4   34.00    4.60
   4  -5   4   32.50    5.30
   4  -5   4   29.60    4.50
  -4   5  -5   42.20    5.40
  -4   5  -5   39.50    2.40
  -4   5  -5   38.90    2.30
   4   5   5   40.00    3.40
   4   5   5   42.70    5.80
   4   5   5   43.50    4.30
   4   5   5   39.60    5.20
  -4   5  -5   41.80    5.30
   4   5   5   44.20    5.40
  -4  -5  -5   50.79    5.30
   4  -5   5   43.50    4.50
   4  -5   5   41.80    5.80
   4  -5   5   36.90    5.60
  -4  -5  -5   38.90    4.10
   4   5   6   22.80    4.40
   4   5   6   24.30    5.00
   4   5   6   23.50    3.70
   4   5   6   17.60    4.40
  -4   5  -6   21.20    4.10
  -4   5  -6   26.90    4.00
  -4   5  -6   18.60    3.50
   4   5   6   21.20    2.60
   4  -5   6   25.60    4.40
   4  -5   6   21.70    4.70
  -4  -5  -6   30.50    5.20
   4  -5   6   29.70    5.60
  -4  -5  -6   29.10    4.00
   4   5   7  153.98   10.70
   4   5   7  149.59    8.60
   4   5   7  143.09    9.70
   4   5   7  140.29    7.10
  -4   5  -7  143.99    8.00
  -4   5  -7  145.29    7.80
  -4   5  -7  152.58    9.60
   4   5   7  161.38   15.60
   4  -5   7  144.99   10.70
  -4  -5  -7  155.98    8.50
   4  -5   7  146.29   11.00
  -4  -5  -7  160.08   10.80
   4  -5   7  150.48    9.60
   4   5   8   -2.00    1.90
   4   5   8    0.80    2.60
   4   5   8   -0.30    2.60
   4   5   8    6.60    3.40
  -4  -5  -8   -2.70    2.80
   4  -5   8    5.50    2.60
  -4  -5  -8   -0.30    1.80
   4  -5   8    5.60    3.30
  -4   6   9   45.70    5.60
   4   6  -9   28.40    4.20
  -4   6   9   34.30    5.50
  -4   6   9   36.40    3.10
  -4   6   9   41.40    5.20
  -4  -6   9   35.30    7.00
  -4  -6   9   38.60    6.50
   4   6  -8   13.70    3.30
  -4   6   8   19.50    3.30
   4   6  -8   11.00    2.80
  -4   6   8   17.20    3.70
  -4   6   8   12.50    3.10
  -4   6   8   18.90    2.20
  -4  -6   8   20.00    4.40
  -4  -6   8   13.30    4.10
  -4  -6   8   11.80    3.70
   4   6  -7   14.00    2.80
  -4   6   7   14.20    3.20
   4   6  -7   12.40    3.00
  -4   6   7   14.30    1.90
  -4   6   7   13.90    3.30
  -4   6   7   13.10    2.60
   4   6  -7   15.80    3.00
  -4  -6   7   14.50    4.10
  -4  -6   7   17.90    4.60
  -4  -6   7   13.20    3.20
  -4  -6   7   14.80    3.10
   4   6  -6   14.30    2.90
  -4   6   6   11.70    2.20
   4   6  -6   14.30    2.90
   4   6  -6    8.90    1.70
  -4   6   6    7.50    2.30
   4   6  -6    9.30    1.70
   4   6  -6   13.80    2.80
  -4  -6   6   11.40    3.40
  -4  -6   6   12.60    2.60
  -4  -6   6   10.30    2.60
  -4  -6   6    9.40    2.90
  -4   6   5    2.60    1.10
   4   6  -5    4.10    1.90
   4   6  -5    5.20    1.90
   4   6  -5    2.50    1.60
   4   6  -5    2.40    1.70
  -4   6   5    3.80    1.00
  -4   6   5    1.00    1.30
  -4   6   5    4.80    1.10
   4   6  -5    3.30    1.50
  -4  -6   5    0.80    1.70
  -4  -6   5    1.40    1.60
  -4  -6   5    5.80    2.10
  -4  -6   5    8.20    2.40
  -4  -6   5    7.50    2.50
  -4  -6   5    2.40    1.90
   4   6  -4    8.50    2.20
  -4   6   4    7.70    1.90
  -4   6   4    5.50    1.80
   4   6  -4    5.10    2.00
  -4   6   4    9.00    1.70
  -4   6   4    8.40    1.20
   4   6  -4   10.30    2.60
   4   6  -4    5.90    1.90
  -4   6   4    9.40    1.60
   4   6  -4    6.20    2.30
  -4  -6   4    4.20    1.70
   4  -6  -4    5.50    1.90
  -4  -6   4    7.90    2.30
  -4  -6   4    7.80    2.70
  -4  -6   4    9.10    2.50
  -4  -6   4    6.10    2.00
  -4  -6   4    9.30    2.60
   4   6  -3    9.30    2.30
  -4   6   3    7.90    1.80
  -4   6   3    7.20    1.70
   4   6  -3    8.30    2.20
   4   6  -3    8.90    2.50
   4   6  -3    8.90    2.50
  -4   6   3    8.10    1.80
   4   6  -3    9.40    2.40
  -4  -6   3    8.30    2.30
  -4  -6   3   10.90    2.50
  -4  -6   3   11.10    2.70
  -4  -6   3    9.10    2.10
   4  -6  -3    8.70    1.80
   4  -6  -3    9.90    2.10
   4   6  -2    8.70    2.20
  -4   6   2    6.70    1.80
   4   6  -2   15.90    2.90
   4   6  -2    8.20    2.40
   4   6  -2   10.80    2.60
  -4   6   2   13.20    2.60
   4   6  -2   10.00    2.30
  -4   6   2    9.90    2.10
   4   6  -2   10.00    2.50
  -4   6   2    6.40    1.80
  -4  -6   2   12.00    2.70
  -4  -6   2    9.70    2.40
  -4  -6   2    7.40    1.70
   4  -6  -2   10.10    2.00
   4  -6  -2    5.00    1.60
  -4  -6   2    9.20    2.40
  -4   6   1   22.10    3.10
   4   6  -1   29.90    4.10
  -4   6   1   29.40    4.00
  -4   6   1   24.70    3.30
   4   6  -1   26.00    4.00
   4   6  -1   28.40    3.80
   4   6  -1   27.10    3.50
  -4   6   1   26.30    3.20
   4   6  -1   25.90    3.20
   4   6  -1   24.20    3.50
   4  -6  -1   28.10    3.50
  -4  -6   1   26.00    3.70
  -4  -6   1   24.00    3.40
  -4  -6   1   26.70    3.20
   4  -6  -1   32.10    3.60
   4  -6  -1   27.90    1.30
   4  -6  -1   26.40    3.10
  -4  -6   1   22.20    3.60
   4   6   0  448.76   17.40
   4   6   0  460.75   17.00
   4   6   0  424.36   17.60
  -4   6   0  465.55   18.30
   4   6   0  445.86   17.40
  -4   6   0  468.15   17.50
   4   6   0  443.56   17.80
  -4  -6   0  457.85   17.70
   4  -6   0  438.86   17.20
  -4  -6   0  454.85   17.20
  -4  -6   0  459.65   17.60
  -4  -6   0  455.05   17.00
   4  -6   0  469.45   15.50
   4  -6   0  445.16   17.70
  -4  -6   0  456.15   17.60
   4  -6   0  456.45   16.90
  -4   6  -1   78.79    5.80
   4   6   1   82.39    5.60
   4   6   1   99.29    5.80
   4   6   1   82.89    5.50
  -4   6  -1   86.99    6.30
   4   6   1   85.09    5.90
  -4  -6  -1   80.49    5.50
   4  -6   1   90.89    5.20
  -4  -6  -1   91.59    5.70
   4  -6   1   81.59    5.40
  -4  -6  -1   79.09    5.60
   4  -6   1   84.19    5.80
  -4  -6  -1   87.99    5.40
   4  -6   1   85.69    6.20
   4   6   2   97.29    6.60
   4   6   2  104.09    6.30
  -4   6  -2  105.69    6.90
   4   6   2   99.39    6.20
   4   6   2   92.49    6.30
   4   6   2  108.29    6.50
  -4   6  -2  104.99    7.30
  -4  -6  -2  107.89    6.30
   4  -6   2  101.69    6.60
   4  -6   2  104.79    7.30
  -4  -6  -2  105.89    6.40
  -4  -6  -2   99.99    6.40
   4  -6   2   93.69    6.30
  -4  -6  -2  102.09    6.10
   4  -6   2  101.39    6.10
   4   6   3    1.30    1.60
   4   6   3    2.40    1.90
   4   6   3   -1.00    1.00
   4   6   3    1.20    1.70
  -4   6  -3    4.10    2.20
   4   6   3    5.10    1.90
  -4  -6  -3    4.50    1.70
  -4  -6  -3    2.80    1.70
   4  -6   3    4.20    2.00
   4  -6   3    4.00    2.00
  -4  -6  -3    2.00    1.70
   4  -6   3    1.00    2.00
  -4  -6  -3    3.00    1.80
  -4   6  -4   87.99    6.90
   4   6   4   85.59    5.80
   4   6   4   96.09    6.80
  -4   6  -4   92.79    5.10
   4   6   4   93.29    6.30
  -4   6  -4   80.49    6.40
   4   6   4   92.29    6.60
   4   6   4   89.69    6.60
  -4  -6  -4   68.29    6.40
  -4  -6  -4   99.39    6.80
   4  -6   4  101.89    7.10
   4  -6   4   95.09    8.90
   4  -6   4  103.99    7.20
   4   6   5   46.20    4.30
   4   6   5   45.10    6.00
  -4   6  -5   43.60    5.70
   4   6   5   44.20    4.00
   4   6   5   43.40    5.50
  -4   6  -5   46.60    5.80
  -4   6  -5   44.50    3.00
   4   6   5   53.49    5.30
  -4  -6  -5   50.69    4.60
  -4  -6  -5   45.50    5.70
   4  -6   5   46.80    6.30
   4  -6   5   49.99    5.30
   4  -6   5   43.20    6.40
   4   6   6   -0.40    1.60
  -4   6  -6   -1.00    1.80
   4   6   6    0.10    1.00
   4   6   6    0.60    1.70
  -4   6  -6   -2.40    1.60
   4   6   6   -1.30    1.80
  -4   6  -6   -0.70    2.00
  -4   6  -6    1.90    2.30
  -4  -6  -6    2.20    2.40
   4  -6   6    0.20    1.50
  -4  -6  -6   -0.10    1.20
   4  -6   6    1.60    1.80
   4   6   7   -0.90    2.10
  -4   6  -7   -0.60    2.60
   4   6   7    2.30    1.40
  -4   6  -7   -1.20    2.00
   4   6   7   -1.80    1.70
  -4   6  -7    0.20    2.20
   4   6   7   -3.30    2.10
  -4   6  -7   -2.10    1.90
  -4  -6  -7    2.60    1.80
   4  -6   7    0.90    2.80
   4  -6   7   -1.90    1.40
   4  -6   7   -1.10    2.80
  -4  -6  -7    2.40    2.30
  -4   6  -8    5.50    2.00
  -4   6  -8    7.30    2.10
   4   6   8    9.60    2.70
   4   6   8    6.10    0.90
   4   6   8   -0.90    3.00
   4   6   8    4.30    3.20
   4   6   8    5.70    3.50
  -4   6  -8    1.50    3.70
   4   6   8    7.60    1.10
  -4  -6  -8    4.20    2.40
   4  -6   8    4.80    3.70
   4  -6   8    5.20    3.60
   4  -6   8    8.40    3.10
  -4  -6  -8   10.60    4.30
   4   7  -8    8.00    2.80
  -4   7   8    3.00    1.90
   4   7  -8    9.50    2.60
  -4   7   8   10.30    2.90
   4   7  -8    6.00    2.30
  -4   7   8    8.20    1.70
  -4   7   8    8.40    2.90
  -4  -7   8    7.00    2.90
  -4  -7   8    5.30    3.10
  -4  -7   8    1.00    2.60
   4   7  -7   64.49    5.40
   4   7  -7   68.49    5.40
  -4   7   7   54.99    5.50
  -4   7   7   62.39    4.70
  -4   7   7   58.59    4.00
   4   7  -7   64.39    5.60
  -4  -7   7   60.49    6.00
  -4  -7   7   65.89    8.40
  -4  -7   7   60.79    5.40
  -4  -7   7   63.39    7.90
   4   7  -6   13.70    3.00
   4   7  -6   17.00    2.70
  -4   7   6   15.10    1.30
  -4   7   6   11.40    2.10
  -4   7   6    9.00    2.60
   4   7  -6   14.40    3.00
   4   7  -6   14.30    3.00
  -4   7   6   12.80    1.30
  -4  -7   6    9.50    3.30
  -4  -7   6   14.70    3.00
  -4  -7   6   17.30    3.70
   4   7  -5    1.30    1.50
  -4   7   5    0.00    1.20
   4   7  -5   -0.40    1.40
  -4   7   5    0.20    0.90
  -4   7   5    1.90    1.50
   4   7  -5    0.80    1.80
   4   7  -5    0.70    1.40
  -4   7   5    0.70    0.70
  -4   7   5   -1.10    0.90
   4   7  -5    4.10    2.10
  -4  -7   5    0.80    1.50
  -4  -7   5   -1.30    1.30
  -4  -7   5    2.00    2.30
  -4  -7   5    0.60    1.60
   4  -7  -5   -1.40    1.20
  -4   7   4   -0.70    1.20
  -4   7   4   -0.40    1.10
   4   7  -4    2.10    1.60
   4   7  -4   -0.30    1.40
   4   7  -4    3.00    1.60
   4   7  -4   -1.40    1.20
  -4   7   4    2.00    1.30
   4   7  -4    1.60    2.00
  -4   7   4    0.60    1.20
  -4  -7   4    1.40    2.00
  -4  -7   4    0.50    1.40
  -4  -7   4   -0.10    1.40
  -4  -7   4   -0.30    1.10
  -4  -7   4   -2.00    1.10
   4  -7  -4    2.50    1.70
   4   7  -3    0.30    1.20
  -4   7   3    2.20    1.30
  -4   7   3    3.40    1.70
   4   7  -3    4.10    2.10
   4   7  -3    4.40    2.10
  -4   7   3    1.50    1.40
  -4   7   3    1.80    1.40
   4   7  -3   -0.50    1.30
   4   7  -3    3.60    2.00
   4  -7  -3    1.70    1.30
  -4  -7   3    0.70    1.70
   4  -7  -3    1.40    1.30
  -4  -7   3    1.70    1.90
  -4  -7   3    3.00    1.90
  -4  -7   3    1.80    1.50
   4   7  -2  130.69    7.50
  -4   7   2  118.39    7.30
   4   7  -2  125.59    7.20
   4   7  -2  107.19    6.90
  -4   7   2  135.69    7.00
   4   7  -2  124.89    7.10
   4   7  -2  111.19    7.50
  -4   7   2  131.09    6.90
  -4   7   2  114.09    6.70
   4   7  -2  118.29    7.50
  -4  -7   2  122.69    7.30
   4  -7  -2  124.99    6.60
   4  -7  -2  124.49    6.60
  -4  -7   2  124.49    7.60
  -4  -7   2  117.59    7.50
  -4  -7   2  107.89    6.40
  -4   7   1   15.80    2.80
  -4   7   1   12.90    2.60
  -4   7   1   16.90    2.90
   4   7  -1   14.20    3.40
   4   7  -1   14.80    3.00
  -4   7   1   11.40    2.80
   4   7  -1   15.00    3.10
   4   7  -1   12.10    2.90
   4   7  -1   17.50    3.00
   4   7  -1    9.80    2.50
  -4  -7   1   13.80    2.50
   4  -7  -1   15.00    2.90
   4  -7  -1   16.40    2.90
  -4  -7   1   18.80    3.30
   4  -7  -1   16.60    2.80
  -4  -7   1   14.10    3.10
   4  -7  -1   13.90    1.00
  -4   7   0   16.10    3.10
   4   7   0   17.70    2.90
  -4   7   0   22.10    3.50
   4   7   0   14.50    3.10
   4   7   0   18.60    3.40
   4   7   0   22.50    3.60
   4   7   0   23.20    3.40
  -4   7   0   20.30    3.80
  -4  -7   0   15.50    2.80
   4  -7   0   22.80    3.30
   4  -7   0   19.10    3.50
  -4  -7   0   24.60    3.70
   4  -7   0   22.50    3.20
   4  -7   0   21.30    2.00
  -4  -7   0   17.90    3.10
  -4   7  -1   20.10    3.60
   4   7   1   18.50    3.40
   4   7   1   21.80    3.40
  -4   7  -1   31.70    4.70
  -4   7  -1   18.80    3.30
   4   7   1   23.90    3.80
   4   7   1   20.50    3.30
[truncated: 3,058,622 more chars]
