# Supplementary material for: Synthesis and spectroscopic and structural characterization of three new 2-methyl-4-styryl­quinolines formed using Friedländer reactions between (2-amino­phen­yl)chalcones and acetone
Source: Acta Crystallogr C Struct Chem. 2022 Sep 5;78(Pt 10):524–30. doi: 10.1107/S2053229622008634 (PMC9533309; doi:10.1107/S2053229622008634)
Supplement: Supplementary file 2 [file c-78-00524-Isup2.hkl]

data_I                                                                          
_shelx_title '  11Ccg'                                                          
_shelx_refln_list_code          4                                               
_shelx_F_calc_maximum      218.88                                               
_exptl_crystal_F_000       552.00                                               
_reflns_d_resolution_high  0.7694                                               
                                                                                
loop_                                                                           
 _space_group_symop_operation_xyz                                               
 'x, y, z'                                                                      
 '-x, y+1/2, -z+1/2'                                                            
 '-x, -y, -z'                                                                   
 'x, -y-1/2, z-1/2'                                                             
                                                                                
_cell_length_a    13.5921                                                       
_cell_length_b    12.7103                                                       
_cell_length_c     7.6215                                                       
_cell_angle_alpha  90.000                                                       
_cell_angle_beta  103.133                                                       
_cell_angle_gamma  90.000                                                       
                                                                                
_shelx_F_squared_multiplier     1.000                                           
                                                                                
loop_                                                                           
 _refln_index_h                                                                 
 _refln_index_k                                                                 
 _refln_index_l                                                                 
 _refln_F_squared_calc                                                          
 _refln_F_squared_meas                                                          
 _refln_F_squared_sigma                                                         
 _refln_observed_status                                                         
   2   0   0       1094.14       1039.26        12.99 o                         
   3   0   0        184.08        180.43         4.80 o                         
   4   0   0       2919.60       2764.94        33.59 o                         
   5   0   0       5827.08       5554.52        64.05 o                         
   6   0   0        478.57        457.54        10.45 o                         
   7   0   0       4116.65       4265.51        52.31 o                         
   8   0   0          8.19          6.53         2.28 o                         
   9   0   0        163.96        173.00         7.85 o                         
  10   0   0        192.47        182.18         7.69 o                         
  11   0   0          1.10          6.78         2.96 o                         
  12   0   0         11.47         19.76         3.88 o                         
  13   0   0         45.92         61.53         5.67 o                         
  14   0   0         13.41         30.23         4.75 o                         
  15   0   0        224.43        216.47        11.56 o                         
  16   0   0        167.13        140.46        12.93 o                         
  17   0   0          0.08          2.53         6.43 o                         
   1   1   0        794.93        730.22         7.48 o                         
   2   1   0       4443.55       4158.38        37.90 o                         
   3   1   0       4263.47       3933.61        30.78 o                         
   4   1   0        380.86        380.95         5.45 o                         
   5   1   0        265.90        265.95         4.57 o                         
   6   1   0       1229.92       1273.28        13.83 o                         
   7   1   0        187.36        206.38         4.62 o                         
   8   1   0        152.82        161.09         4.67 o                         
   9   1   0        180.47        198.75         5.38 o                         
  10   1   0         70.63         81.00         4.11 o                         
  11   1   0          0.05         -1.91         1.91 o                         
  12   1   0         43.35         40.91         3.75 o                         
  13   1   0         56.66         42.31         3.75 o                         
  14   1   0         22.98         19.63         2.95 o                         
  15   1   0          1.72         -0.93         2.82 o                         
  16   1   0         21.85         24.39         4.86 o                         
  17   1   0         73.04         88.35         6.59 o                         
   0   2   0       5773.91       5253.59        95.00 o                         
   1   2   0       1294.01       1212.75        11.13 o                         
   2   2   0       4369.15       4061.99        32.44 o                         
   3   2   0       1430.21       1334.44        12.85 o                         
   4   2   0          1.94          1.20         1.34 o                         
   5   2   0        180.35        157.08         3.68 o                         
   6   2   0        116.36        127.44         3.97 o                         
   7   2   0       1084.01       1162.76        13.21 o                         
   8   2   0          2.46          8.77         2.06 o                         
   9   2   0         54.60         47.95         3.26 o                         
  10   2   0          0.41         -0.39         1.68 o                         
  11   2   0         10.29          9.50         2.70 o                         
  12   2   0        346.90        350.39         8.77 o                         
  13   2   0         45.89         37.58         3.85 o                         
  14   2   0         23.44         20.34         3.18 o                         
  15   2   0         95.30         92.71         6.08 o                         
  16   2   0         71.60         91.30         6.15 o                         
  17   2   0          0.55         -1.12         4.22 o                         
   1   3   0       1621.96       1537.62        14.94 o                         
   2   3   0        130.22        139.55         3.19 o                         
   3   3   0          0.09          6.34         1.33 o                         
   4   3   0         59.48         59.83         2.58 o                         
   5   3   0        539.10        536.24         7.79 o                         
   6   3   0         89.51        120.46         3.92 o                         
   7   3   0         46.65         70.49         3.65 o                         
   8   3   0        141.72        153.49         5.15 o                         
   9   3   0          0.21         10.00         2.23 o                         
  10   3   0        959.12        939.63        13.52 o                         
  11   3   0        534.57        530.13        10.44 o                         
  12   3   0        147.80        169.74         6.80 o                         
  13   3   0         73.08         66.13         4.91 o                         
  14   3   0         18.82         17.99         3.52 o                         
  15   3   0         12.50         18.44         4.19 o                         
  16   3   0          0.61          0.58         3.18 o                         
   0   4   0        791.30        715.16        11.53 o                         
   1   4   0       1171.45       1104.87        11.62 o                         
   2   4   0       1717.19       1644.77        15.46 o                         
   3   4   0        276.89        264.44         4.85 o                         
   4   4   0       1639.40       1724.45        16.70 o                         
   5   4   0          4.87          5.54         1.75 o                         
   6   4   0        698.47        732.67         9.55 o                         
   7   4   0        277.22        255.72         5.31 o                         
   8   4   0         14.50         19.70         2.49 o                         
   9   4   0         17.19         14.04         2.47 o                         
  10   4   0        804.19        815.82        12.44 o                         
  11   4   0       1260.97       1271.83        17.55 o                         
  12   4   0          0.70          7.01         2.43 o                         
  13   4   0          4.16          5.65         2.61 o                         
  14   4   0         72.10         68.04         4.84 o                         
  15   4   0          1.40         -2.86         2.86 o                         
  16   4   0         39.23         35.80         4.36 o                         
   1   5   0        173.34        173.37         4.38 o                         
   2   5   0        360.17        406.08         6.89 o                         
   3   5   0       1533.42       1563.15        15.20 o                         
   4   5   0       2222.79       2359.90        22.83 o                         
   5   5   0        163.34        170.16         4.43 o                         
   6   5   0         74.67         82.78         3.57 o                         
   7   5   0          0.94         -0.32         1.43 o                         
   8   5   0        274.71        265.49         5.83 o                         
   9   5   0        701.30        659.19        10.61 o                         
  10   5   0         11.49         12.79         2.53 o                         
  11   5   0          8.36         15.70         3.04 o                         
  12   5   0        817.53        791.39        13.27 o                         
  13   5   0        217.90        223.28         7.69 o                         
  14   5   0          0.04         -2.70         2.70 o                         
  15   5   0          0.19         -3.14         3.14 o                         
  16   5   0          3.71         -1.00         4.36 o                         
   0   6   0          4.11         33.02         3.56 o                         
   1   6   0         10.69          2.17         1.76 o                         
   2   6   0       2385.79       2503.78        24.57 o                         
   3   6   0          0.25          6.41         1.66 o                         
   4   6   0       2331.92       2413.43        23.01 o                         
   5   6   0        370.61        361.63         6.78 o                         
   6   6   0        581.60        660.85         9.87 o                         
   7   6   0        337.21        353.79         6.81 o                         
   8   6   0          1.03          3.31         1.83 o                         
   9   6   0       3774.82       3676.63        34.80 o                         
  10   6   0        150.02        155.09         5.95 o                         
  11   6   0        266.04        281.42         7.67 o                         
  12   6   0        466.49        478.54         9.73 o                         
  13   6   0        209.99        212.02         7.66 o                         
  14   6   0        161.27        177.38         7.47 o                         
  15   6   0          3.05          6.70         3.58 o                         
  16   6   0         53.92         64.63         7.58 o                         
   1   7   0         37.72         39.13         2.79 o                         
   2   7   0        169.40        174.63         5.28 o                         
   3   7   0          8.08          9.89         1.99 o                         
   4   7   0        122.76        107.32         4.27 o                         
   5   7   0          0.01         -1.34         1.44 o                         
   6   7   0        474.50        461.82         8.07 o                         
   7   7   0        251.57        274.12         6.71 o                         
   8   7   0        188.67        200.93         7.50 o                         
   9   7   0        132.08        125.13         5.28 o                         
  10   7   0        117.18        106.60         5.00 o                         
  11   7   0         75.01         76.40         4.75 o                         
  12   7   0         10.78          8.85         2.78 o                         
  13   7   0         17.53         21.55         3.61 o                         
  14   7   0          4.60          5.43         3.85 o                         
  15   7   0        185.51        196.01         8.73 o                         
   0   8   0          0.02          7.48         2.86 o                         
   1   8   0         63.60         52.79         3.67 o                         
   2   8   0         81.47        103.94         4.38 o                         
   3   8   0         68.95         56.28         3.21 o                         
   4   8   0          0.22          2.66         1.73 o                         
   5   8   0          1.80          2.81         1.82 o                         
   6   8   0         37.19         33.69         3.07 o                         
   7   8   0        325.65        324.55         7.46 o                         
   8   8   0        132.39        130.63         5.60 o                         
   9   8   0        385.97        372.58         9.33 o                         
  10   8   0        134.09        154.56         6.43 o                         
  11   8   0         50.71         50.60         4.08 o                         
  12   8   0         18.09         18.86         3.75 o                         
  13   8   0          0.62          3.73         2.73 o                         
  14   8   0         14.02         14.92         4.26 o                         
  15   8   0          0.16          8.28         6.81 o                         
   1   9   0       1123.23       1105.70        14.71 o                         
   2   9   0        257.59        238.13         6.13 o                         
   3   9   0        440.09        413.16         7.68 o                         
   4   9   0         16.72         12.63         2.28 o                         
   5   9   0          0.03          0.50         1.97 o                         
   6   9   0          8.44          8.77         2.41 o                         
   7   9   0          2.75          2.32         2.24 o                         
   8   9   0        481.02        423.47         9.72 o                         
   9   9   0         45.56         32.84         3.47 o                         
  10   9   0          8.91         15.97         2.84 o                         
  11   9   0          0.29          0.95         2.30 o                         
  12   9   0         12.93         13.65         3.35 o                         
  13   9   0          5.31          7.54         3.52 o                         
  14   9   0          5.52         -4.49         4.49 o                         
   0  10   0        594.91        585.88        15.70 o                         
   1  10   0        864.35        834.81        14.67 o                         
   2  10   0       1371.02       1387.82        18.51 o                         
   3  10   0        146.90        153.19         6.15 o                         
   4  10   0         56.46         67.28         3.99 o                         
   5  10   0        457.74        372.39         8.04 o                         
   6  10   0        363.21        324.89         7.71 o                         
   7  10   0         24.04         25.88         3.19 o                         
   8  10   0          4.79          7.06         2.95 o                         
   9  10   0          9.53         10.59         2.82 o                         
  10  10   0         13.98          9.66         2.90 o                         
  11  10   0          0.40         -2.45         2.45 o                         
  12  10   0          6.59         -0.46         2.96 o                         
  13  10   0          5.37         -0.06         3.91 o                         
   1  11   0        634.62        595.03        10.78 o                         
   2  11   0        321.47        304.90         7.71 o                         
   3  11   0        286.21        298.49         7.32 o                         
   4  11   0         44.68         48.92         4.09 o                         
   5  11   0        538.53        478.75        10.28 o                         
   6  11   0          0.93          5.64         2.29 o                         
   7  11   0          0.11          1.95         2.37 o                         
   8  11   0        134.65        120.12         6.40 o                         
   9  11   0          9.44         11.21         2.95 o                         
  10  11   0        155.88        136.79         6.75 o                         
  11  11   0         13.69          9.94         3.29 o                         
  12  11   0        217.49        244.04         9.35 o                         
   0  12   0         64.62         78.29         6.29 o                         
   1  12   0         56.45         58.16         4.30 o                         
   2  12   0        813.92        794.44        13.11 o                         
   3  12   0        614.59        569.09        10.42 o                         
   4  12   0         70.95         95.64         5.16 o                         
   5  12   0        321.30        302.54         8.91 o                         
   6  12   0         16.06         19.46         3.46 o                         
   7  12   0         64.56         77.60         4.84 o                         
   8  12   0         53.64         53.16         4.34 o                         
   9  12   0         52.21         41.15         4.18 o                         
  10  12   0          0.49          8.00         3.83 o                         
  11  12   0        203.48        243.29        10.26 o                         
   1  13   0         28.54         34.38         3.42 o                         
   2  13   0         30.94         27.45         3.51 o                         
   3  13   0         19.93         16.54         3.11 o                         
   4  13   0          1.25          2.80         2.58 o                         
   5  13   0         16.47          8.49         3.86 o                         
   6  13   0          9.33         10.03         3.74 o                         
   7  13   0          0.79          1.43         3.24 o                         
   8  13   0          0.01         -0.56         2.52 o                         
   9  13   0         17.43         14.56         3.34 o                         
  10  13   0          8.53         17.99         3.37 o                         
   0  14   0          1.55          3.62         4.05 o                         
   1  14   0          0.01         -2.33         2.33 o                         
   2  14   0          0.53          4.31         3.33 o                         
   3  14   0         56.36         62.11         4.95 o                         
   4  14   0         51.79         54.21         4.57 o                         
   5  14   0         13.97         13.11         4.02 o                         
   6  14   0          0.01         -1.19         3.76 o                         
   7  14   0          1.99          5.89         3.40 o                         
   8  14   0          1.28          0.47         4.99 o                         
   9  14   0          4.64          1.15         6.03 o                         
   1  15   0         53.67         67.23         4.77 o                         
   2  15   0         21.14         26.01         4.22 o                         
   3  15   0         12.99          4.96         3.06 o                         
   4  15   0         18.90         11.45         3.98 o                         
   5  15   0          6.42          1.70         3.08 o                         
   6  15   0        126.08        161.28         9.71 o                         
   7  15   0        253.94        231.94        16.42 o                         
   0  16   0         50.53         60.11         8.62 o                         
   1  16   0         12.04         12.01         6.02 o                         
   2  16   0          4.15          9.42         5.37 o                         
   3  16   0         59.75         61.90         5.86 o                         
   4  16   0          5.66          1.38         5.55 o                         
 -17   1   1          0.14         -3.89         3.89 o                         
 -16   1   1          3.33         -2.85         2.85 o                         
 -15   1   1          6.63          4.37         2.71 o                         
 -14   1   1        829.51        813.93        14.21 o                         
 -13   1   1         32.02         41.48         4.33 o                         
 -12   1   1        128.27        123.34         5.43 o                         
 -11   1   1         15.01         21.28         2.61 o                         
 -10   1   1        214.02        228.50         5.60 o                         
  -9   1   1         43.34         53.78         3.30 o                         
  -8   1   1          3.63          2.29         1.67 o                         
  -7   1   1       1168.26       1296.85        14.34 o                         
  -6   1   1        149.98        128.09         3.86 o                         
  -5   1   1        220.91        220.12         4.18 o                         
  -4   1   1        485.36        474.49         5.55 o                         
  -3   1   1          6.52          5.69         0.99 o                         
  -2   1   1       1038.39       1014.55        10.10 o                         
  -1   1   1        614.79        551.07         5.92 o                         
   0   1   1        648.89        614.26         6.24 o                         
   1   1   1         62.90         70.40         2.15 o                         
   2   1   1       3424.42       3259.54        27.48 o                         
   3   1   1        632.28        600.83         7.36 o                         
   4   1   1        526.71        536.15         6.91 o                         
   5   1   1         98.32        125.97         3.95 o                         
   6   1   1        183.75        191.28         4.58 o                         
   7   1   1        623.06        636.59         9.15 o                         
   8   1   1        657.33        677.98         9.82 o                         
   9   1   1         63.19         73.34         3.85 o                         
  10   1   1         68.04         60.65         4.12 o                         
  11   1   1        170.61        171.29         6.34 o                         
  12   1   1        371.00        360.64         8.67 o                         
  13   1   1          3.13          4.84         2.74 o                         
  14   1   1        102.41         98.66         6.27 o                         
  15   1   1         66.34         55.74         4.60 o                         
  16   1   1         23.24         22.39         4.18 o                         
 -17   2   1          1.67          0.72         2.93 o                         
 -16   2   1         20.53         12.48         2.72 o                         
 -15   2   1          1.41          2.57         2.33 o                         
 -14   2   1         99.45        101.77         6.02 o                         
 -13   2   1         49.60         47.11         4.58 o                         
 -12   2   1         60.71         58.64         4.05 o                         
 -11   2   1          5.11         -0.33         2.22 o                         
 -10   2   1          0.15          1.09         1.65 o                         
  -9   2   1        241.01        270.91         6.60 o                         
  -8   2   1        456.12        434.36         7.32 o                         
  -7   2   1        383.92        369.78         6.02 o                         
  -6   2   1          7.34          3.14         1.33 o                         
  -5   2   1        337.85        349.24         5.55 o                         
  -4   2   1         11.33          5.76         1.27 o                         
  -3   2   1        591.20        569.05         6.71 o                         
  -2   2   1       1040.28       1007.69         9.62 o                         
  -1   2   1        130.92        119.62         2.09 o                         
   0   2   1       1515.59       1441.06        13.89 o                         
   1   2   1        868.89        829.78         9.48 o                         
   2   2   1       1207.40       1213.75        11.55 o                         
   3   2   1          7.68          6.00         1.39 o                         
   4   2   1        669.90        658.03         8.03 o                         
   5   2   1        517.62        550.45         7.61 o                         
   6   2   1        659.63        654.55         8.88 o                         
   7   2   1        274.30        299.97         5.99 o                         
   8   2   1        113.55        100.24         4.33 o                         
   9   2   1         22.88         16.73         2.39 o                         
  10   2   1        335.61        330.37         7.50 o                         
  11   2   1         22.18         16.94         3.04 o                         
  12   2   1        605.74        555.36        10.49 o                         
  13   2   1         67.05         48.45         4.06 o                         
  14   2   1         55.35         47.80         4.17 o                         
  15   2   1         23.99         23.35         4.22 o                         
  16   2   1          8.18          2.01         5.74 o                         
 -17   3   1         25.04         23.18         6.40 o                         
 -16   3   1         55.88         54.49         4.08 o                         
 -15   3   1         51.10         43.54         3.64 o                         
 -14   3   1        281.08        264.42         7.46 o                         
 -13   3   1        288.55        280.05         7.90 o                         
 -12   3   1       1139.82       1129.58        16.45 o                         
 -11   3   1        166.19        163.82         5.98 o                         
 -10   3   1         87.21         83.30         4.30 o                         
  -9   3   1        114.96         97.94         4.09 o                         
  -8   3   1       1278.89       1180.46        13.98 o                         
  -7   3   1        199.81        195.14         4.22 o                         
  -6   3   1          0.15          1.19         1.40 o                         
  -5   3   1        320.14        296.98         4.87 o                         
  -4   3   1        398.85        347.60         5.20 o                         
  -3   3   1       2188.00       2040.16        19.05 o                         
  -2   3   1        875.06        876.96         9.97 o                         
  -1   3   1         76.58         69.39         2.28 o                         
   0   3   1          3.01          2.94         1.23 o                         
   1   3   1        432.46        388.44         5.73 o                         
   2   3   1        280.72        254.53         4.61 o                         
   3   3   1        121.50        137.59         3.47 o                         
   4   3   1         17.43         23.08         2.26 o                         
   5   3   1          6.27          6.80         1.76 o                         
   6   3   1        175.82        171.23         4.74 o                         
   7   3   1        185.39        182.46         5.36 o                         
   8   3   1          9.69          7.83         2.08 o                         
   9   3   1        356.34        342.11         7.26 o                         
  10   3   1        519.08        501.64         9.22 o                         
  11   3   1        107.03         99.19         5.98 o                         
  12   3   1         70.76         67.24         4.68 o                         
  13   3   1         28.40         32.33         3.84 o                         
  14   3   1         23.68         21.94         3.79 o                         
  15   3   1          4.31          5.26         3.20 o                         
  16   3   1         43.46         47.61         5.55 o                         
 -17   4   1         31.08         41.50         8.81 o                         
 -16   4   1          4.95          4.70         2.93 o                         
 -15   4   1         94.30         97.64         6.13 o                         
 -14   4   1         15.63         11.52         3.06 o                         
 -13   4   1        181.27        192.02         7.10 o                         
 -12   4   1        111.94        130.51         5.94 o                         
 -11   4   1        792.61        757.43        12.02 o                         
 -10   4   1        116.91        125.22         5.00 o                         
  -9   4   1         15.54         19.14         2.24 o                         
  -8   4   1          9.63         13.27         1.89 o                         
  -7   4   1        130.82        135.00         4.96 o                         
  -6   4   1         68.67         92.10         3.32 o                         
  -5   4   1         16.41         26.78         2.03 o                         
  -4   4   1        790.81        913.06         9.50 o                         
  -3   4   1        457.01        446.77         6.46 o                         
  -2   4   1         95.15        108.30         2.68 o                         
  -1   4   1        138.43        134.20         2.93 o                         
   0   4   1        303.59        289.13         4.70 o                         
   1   4   1        166.27        197.48         4.27 o                         
   2   4   1        737.49        745.03         9.01 o                         
   3   4   1       1513.00       1522.58        16.27 o                         
   4   4   1        557.67        677.82         8.79 o                         
   5   4   1        131.01        131.61         4.35 o                         
   6   4   1         25.58         19.34         2.11 o                         
   7   4   1          9.31          8.97         1.97 o                         
   8   4   1         20.04         20.11         2.52 o                         
   9   4   1          0.10          4.58         2.14 o                         
  10   4   1        454.41        438.95         8.73 o                         
  11   4   1       1197.37       1136.26        18.49 o                         
  12   4   1         16.67         21.65         3.33 o                         
  13   4   1         19.59         22.36         3.44 o                         
  14   4   1         15.80         13.85         3.98 o                         
  15   4   1          0.13         -1.30         3.65 o                         
  16   4   1         44.92         59.89         6.34 o                         
 -16   5   1         11.51          2.22         3.90 o                         
 -15   5   1          0.08          0.76         3.35 o                         
 -14   5   1         73.55         79.75         5.13 o                         
 -13   5   1         42.42         37.58         3.90 o                         
 -12   5   1        427.28        411.73        10.39 o                         
 -11   5   1          8.68          5.84         2.31 o                         
 -10   5   1          8.29          9.64         2.09 o                         
  -9   5   1        102.22        112.96         4.51 o                         
  -8   5   1         78.41         82.63         3.60 o                         
  -7   5   1          1.52          2.63         1.38 o                         
  -6   5   1         24.50         34.34         2.30 o                         
  -5   5   1       2999.02       3198.86        29.42 o                         
  -4   5   1        163.83        153.87         3.69 o                         
  -3   5   1        304.13        330.39         5.01 o                         
  -2   5   1        189.26        170.10         3.76 o                         
  -1   5   1        317.76        309.33         5.12 o                         
   0   5   1        141.56        150.94         3.81 o                         
   1   5   1          6.93          5.39         1.75 o                         
   2   5   1       3013.91       3252.74        28.60 o                         
   3   5   1       1554.78       1596.15        17.37 o                         
   4   5   1        519.85        519.98         7.83 o                         
   5   5   1         34.54         35.82         2.69 o                         
   6   5   1        202.94        197.62         5.20 o                         
   7   5   1          5.36          5.06         1.86 o                         
   8   5   1        197.74        190.32         6.08 o                         
   9   5   1        269.93        266.84         6.81 o                         
  10   5   1        290.81        286.68         8.01 o                         
  11   5   1        115.67        128.67         6.17 o                         
  12   5   1         79.55         96.30         5.72 o                         
  13   5   1         41.46         43.86         4.39 o                         
  14   5   1         26.44         24.05         3.91 o                         
  15   5   1          3.49         -3.16         3.44 o                         
 -16   6   1         62.58         54.87         6.12 o                         
 -15   6   1         34.88         37.36         4.60 o                         
 -14   6   1         27.32         35.19         4.05 o                         
 -13   6   1         12.64         17.90         3.31 o                         
 -12   6   1         25.29         25.77         3.32 o                         
 -11   6   1         12.32         11.41         2.90 o                         
 -10   6   1       2098.70       2047.07        21.42 o                         
  -9   6   1         20.12         24.36         2.59 o                         
  -8   6   1         22.60         22.31         2.34 o                         
  -7   6   1        213.44        235.16         5.24 o                         
  -6   6   1        157.57        173.34         4.63 o                         
  -5   6   1         28.85         49.88         2.63 o                         
  -4   6   1        169.69        143.18         3.76 o                         
  -3   6   1       1655.92       1775.89        17.11 o                         
  -2   6   1        370.41        368.53         5.86 o                         
  -1   6   1        196.91        212.45         4.47 o                         
   0   6   1          6.25          6.41         1.71 o                         
   1   6   1       1565.47       1697.10        18.32 o                         
   2   6   1        292.81        318.07         6.10 o                         
   3   6   1         14.55         17.50         2.23 o                         
   4   6   1        451.11        456.45         8.06 o                         
   5   6   1        106.69        123.00         4.89 o                         
   6   6   1          0.20         -1.56         1.67 o                         
   7   6   1        491.97        458.08         8.26 o                         
   8   6   1       2110.47       2018.24        21.35 o                         
   9   6   1        129.72        130.04         5.61 o                         
  10   6   1        146.66        153.12         6.23 o                         
  11   6   1        270.17        269.21         8.22 o                         
  12   6   1        123.46        125.05         6.13 o                         
  13   6   1          5.06          7.63         3.05 o                         
  14   6   1         52.09         44.43         4.34 o                         
  15   6   1         68.64         79.11         5.83 o                         
 -15   7   1         18.25         17.90         4.24 o                         
 -14   7   1         83.34         88.66         5.71 o                         
 -13   7   1         33.16         24.88         3.76 o                         
 -12   7   1          0.05          1.85         2.77 o                         
 -11   7   1        130.84        125.23         5.51 o                         
 -10   7   1        367.79        369.67         8.39 o                         
  -9   7   1        200.14        189.65         5.76 o                         
  -8   7   1        881.37        821.72        12.72 o                         
  -7   7   1        704.79        661.71         9.84 o                         
  -6   7   1         61.42         63.25         3.14 o                         
  -5   7   1         67.57         56.05         2.72 o                         
  -4   7   1         61.27         77.36         3.11 o                         
  -3   7   1        281.42        282.96         5.56 o                         
  -2   7   1        774.52        779.75         9.81 o                         
  -1   7   1        871.12        896.45        10.68 o                         
   0   7   1        770.14        819.08        10.02 o                         
   1   7   1        160.78        179.24         5.05 o                         
   2   7   1         59.81         69.33         3.80 o                         
   3   7   1         15.08          8.79         2.02 o                         
   4   7   1        108.52        117.41         4.58 o                         
   5   7   1          0.20          2.15         1.76 o                         
   6   7   1         76.14         67.16         4.47 o                         
   7   7   1         73.28         61.90         4.07 o                         
   8   7   1         24.23         33.65         3.44 o                         
   9   7   1          0.54          0.88         2.10 o                         
  10   7   1        115.62        129.75         5.90 o                         
  11   7   1        254.05        266.50         8.18 o                         
  12   7   1          5.61         12.42         3.10 o                         
  13   7   1         56.60         58.29         4.81 o                         
  14   7   1         74.85         75.23         5.86 o                         
  15   7   1         99.95        121.49         8.28 o                         
 -15   8   1        106.43        103.34         7.41 o                         
 -14   8   1         53.91         48.23         4.85 o                         
 -13   8   1         23.99         22.83         3.94 o                         
 -12   8   1         31.00         26.02         4.32 o                         
 -11   8   1        291.85        293.69         9.26 o                         
 -10   8   1        444.69        451.96         9.68 o                         
  -9   8   1         43.80         35.29         3.28 o                         
  -8   8   1         60.78         77.06         3.99 o                         
  -7   8   1         12.98         15.78         2.25 o                         
  -6   8   1          0.04          0.89         1.41 o                         
  -5   8   1         37.68         34.88         2.46 o                         
  -4   8   1          0.47          3.54         1.55 o                         
  -3   8   1         10.55         13.61         2.18 o                         
  -2   8   1         32.83         41.02         2.90 o                         
  -1   8   1          2.46         -0.35         1.50 o                         
   0   8   1         19.15         16.02         2.06 o                         
   1   8   1         37.07         42.52         2.90 o                         
   2   8   1          2.51          2.91         1.88 o                         
   3   8   1        425.35        432.29         7.82 o                         
   4   8   1          0.87         -1.60         1.60 o                         
   5   8   1         22.01         22.07         2.87 o                         
   6   8   1         47.06         47.98         3.54 o                         
   7   8   1        168.66        181.76         7.16 o                         
   8   8   1        877.29        816.61        14.31 o                         
   9   8   1        296.93        266.95         8.36 o                         
  10   8   1        108.55        112.55         5.63 o                         
  11   8   1         11.89         14.31         3.48 o                         
  12   8   1          0.76          1.60         2.86 o                         
  13   8   1         62.60         84.24         5.78 o                         
  14   8   1        194.20        219.74         9.42 o                         
 -14   9   1         22.87         26.50         5.59 o                         
 -13   9   1         12.82         17.86         3.90 o                         
 -12   9   1         64.54         61.16         4.73 o                         
 -11   9   1         96.03         81.01         5.45 o                         
 -10   9   1        382.08        360.62         8.94 o                         
  -9   9   1         77.14         60.01         4.54 o                         
  -8   9   1         17.78         26.91         3.42 o                         
  -7   9   1         79.07         87.80         3.84 o                         
  -6   9   1          0.11         -1.49         1.49 o                         
  -5   9   1        291.39        279.81         6.04 o                         
  -4   9   1        157.58        152.54         5.13 o                         
  -3   9   1        809.38        788.41        11.70 o                         
  -2   9   1          3.17          1.60         1.69 o                         
  -1   9   1         30.71         30.98         2.70 o                         
   0   9   1         14.67         14.17         2.25 o                         
   1   9   1       1195.22       1134.87        14.05 o                         
   2   9   1         48.72         47.41         3.36 o                         
   3   9   1         11.33         16.82         2.54 o                         
   4   9   1          3.67          1.12         1.87 o                         
   5   9   1        117.04        116.91         5.43 o                         
   6   9   1        131.45        125.53         5.74 o                         
   7   9   1          8.32         12.70         2.68 o                         
   8   9   1        177.55        155.21         6.58 o                         
   9   9   1          1.17         -2.59         2.59 o                         
  10   9   1          3.86          0.98         2.65 o                         
  11   9   1          0.13          4.88         3.35 o                         
  12   9   1          3.87          2.07         2.94 o                         
  13   9   1          0.58         -0.79         3.94 o                         
 -13  10   1          2.47         -2.63         3.89 o                         
 -12  10   1          0.41         -3.04         3.75 o                         
 -11  10   1         23.55         15.40         3.32 o                         
 -10  10   1          3.85          8.94         3.46 o                         
  -9  10   1          7.69          7.48         2.75 o                         
  -8  10   1         53.15         58.00         4.56 o                         
  -7  10   1         12.43          9.32         2.86 o                         
  -6  10   1          3.00          2.08         1.86 o                         
  -5  10   1         27.08         29.38         2.64 o                         
  -4  10   1        619.08        577.79         9.31 o                         
  -3  10   1         66.05         63.99         4.21 o                         
  -2  10   1       1330.86       1307.70        16.51 o                         
  -1  10   1         86.35         93.99         4.77 o                         
   0  10   1        213.87        235.71         6.56 o                         
   1  10   1       1335.14       1314.88        16.63 o                         
   2  10   1       1086.91       1014.80        14.36 o                         
   3  10   1          0.49         -1.23         2.18 o                         
   4  10   1          8.04          4.18         2.46 o                         
   5  10   1          3.48          3.08         2.28 o                         
   6  10   1         12.46         15.15         2.81 o                         
   7  10   1          6.03          4.58         2.72 o                         
   8  10   1         65.42         51.67         4.06 o                         
   9  10   1         11.88          8.49         2.79 o                         
  10  10   1          0.87         -1.49         2.64 o                         
  11  10   1         36.08         38.82         5.47 o                         
  12  10   1         31.29         32.96         4.72 o                         
  13  10   1          1.46         -4.45         4.45 o                         
 -13  11   1          9.90          4.90         5.19 o                         
 -12  11   1         78.67         94.00         6.77 o                         
 -11  11   1         14.34          7.38         3.20 o                         
 -10  11   1          1.64         -2.07         2.94 o                         
  -9  11   1          0.63          3.68         3.70 o                         
  -8  11   1          0.11         -1.96         2.44 o                         
  -7  11   1         69.46         69.38         4.77 o                         
  -6  11   1        309.28        294.34         9.26 o                         
  -5  11   1          3.18          2.36         1.31 o                         
  -4  11   1       1007.79        938.67        13.84 o                         
  -3  11   1        371.36        371.48         7.61 o                         
  -2  11   1          0.10          1.58         2.09 o                         
  -1  11   1        793.21        764.79        11.74 o                         
   0  11   1          0.57         -0.12         1.91 o                         
   1  11   1        235.41        241.17         7.35 o                         
   2  11   1        259.71        284.98         8.23 o                         
   3  11   1        627.70        609.33        11.30 o                         
   4  11   1         93.12         64.80         4.46 o                         
   5  11   1        162.94        155.36         6.76 o                         
   6  11   1          9.41          7.79         2.69 o                         
   7  11   1         45.37         43.40         4.26 o                         
   8  11   1          0.90         -0.50         2.52 o                         
   9  11   1         29.80         26.39         3.89 o                         
  10  11   1          5.39         -2.88         3.14 o                         
  11  11   1         51.45         56.16         5.27 o                         
  12  11   1          2.07         -4.19         4.19 o                         
 -12  12   1         88.50         81.42         7.25 o                         
 -11  12   1         90.56         93.44         6.97 o                         
 -10  12   1         27.38         27.29         4.31 o                         
  -9  12   1        136.27        151.14         7.76 o                         
  -8  12   1          8.56         -0.34         3.16 o                         
  -7  12   1          3.28          4.23         3.18 o                         
  -6  12   1         84.99         69.94         5.03 o                         
  -5  12   1        158.26        146.44         4.65 o                         
  -4  12   1         23.93         15.76         2.69 o                         
  -3  12   1         10.02         11.61         2.41 o                         
  -2  12   1          4.17          2.67         2.23 o                         
  -1  12   1         22.08         14.40         3.00 o                         
   0  12   1         21.91         22.82         3.10 o                         
   1  12   1        560.91        557.85        10.48 o                         
   2  12   1          0.03          2.30         2.61 o                         
   3  12   1        338.46        317.57         8.48 o                         
   4  12   1          4.61          3.25         2.39 o                         
   5  12   1        139.41        159.77         8.09 o                         
   6  12   1          1.50          4.77         2.90 o                         
   7  12   1         60.01         46.81         5.34 o                         
   8  12   1          7.19          0.02         3.64 o                         
   9  12   1         51.71         69.42         5.79 o                         
  10  12   1        345.28        371.75        11.46 o                         
  11  12   1         40.61         48.38         5.61 o                         
 -10  13   1        117.67        124.70         9.89 o                         
  -9  13   1         98.21        129.40         7.39 o                         
  -8  13   1         45.58         48.98         4.88 o                         
  -7  13   1         17.97         15.45         4.96 o                         
  -6  13   1          0.01         -3.12         3.23 o                         
  -5  13   1          6.14          6.19         3.25 o                         
  -4  13   1          0.98          5.48         2.23 o                         
  -3  13   1         15.07         14.74         2.83 o                         
  -2  13   1          2.12          1.47         3.01 o                         
  -1  13   1          0.08          1.98         2.92 o                         
   0  13   1          2.19          7.01         2.69 o                         
   1  13   1          3.79          7.97         2.86 o                         
   2  13   1          0.55          3.05         2.43 o                         
   3  13   1         17.25         14.56         3.07 o                         
   4  13   1         10.04         11.95         3.15 o                         
   5  13   1        253.33        243.35         8.24 o                         
   6  13   1         12.32         19.64         3.75 o                         
   7  13   1         35.05         41.91         4.43 o                         
   8  13   1         18.06         11.66         3.53 o                         
   9  13   1         29.30         26.67         4.78 o                         
  10  13   1          0.05         -4.38         4.38 o                         
  -9  14   1          0.94         10.16         5.44 o                         
  -8  14   1         15.84          7.01         5.49 o                         
  -7  14   1        146.58        135.68         7.49 o                         
  -6  14   1         50.79         64.92         5.78 o                         
  -5  14   1         29.42         44.74         4.94 o                         
  -4  14   1          0.16          3.23         3.13 o                         
  -3  14   1         16.66         13.24         3.05 o                         
  -2  14   1          9.69         10.04         2.88 o                         
  -1  14   1         22.25         29.51         3.55 o                         
   0  14   1         47.23         56.94         4.62 o                         
   1  14   1         13.26         10.10         3.20 o                         
   2  14   1          3.62         -0.57         2.95 o                         
   3  14   1          2.83          3.46         3.18 o                         
   4  14   1          8.62         15.56         3.69 o                         
   5  14   1         39.31         35.79         4.18 o                         
   6  14   1          4.10          5.24         3.36 o                         
   7  14   1         69.01         88.10         6.71 o                         
   8  14   1         12.11         12.20         4.42 o                         
  -7  15   1         33.99         31.73         7.08 o                         
  -6  15   1        108.80        136.50        11.09 o                         
  -5  15   1         77.61         56.16         5.84 o                         
  -4  15   1          4.28          3.33         3.52 o                         
  -3  15   1         45.69         43.19         3.94 o                         
  -2  15   1        153.11        179.77         7.33 o                         
  -1  15   1        421.96        489.93        11.07 o                         
   0  15   1         58.58         68.78         5.38 o                         
   1  15   1          0.23          2.62         3.77 o                         
   2  15   1          1.05         -2.41         3.11 o                         
   3  15   1         11.48         14.97         3.55 o                         
   4  15   1         59.10         79.40         6.57 o                         
   5  15   1         32.93         25.29         6.65 o                         
   6  15   1         40.36         37.02         5.19 o                         
  -4  16   1         37.92         37.93         8.02 o                         
  -3  16   1          0.47         -4.42         4.42 o                         
  -2  16   1          2.03          4.65         4.01 o                         
  -1  16   1         34.63         31.89         5.69 o                         
   0  16   1        148.73        185.88         9.84 o                         
   1  16   1          0.05          7.68         4.66 o                         
   2  16   1         26.22         31.43         7.83 o                         
   3  16   1         63.47         74.54         7.19 o                         
 -17   0   2          2.55         -6.96         6.97 o                         
 -16   0   2          3.17         -7.16         7.16 o                         
 -15   0   2          6.12          5.57         4.63 o                         
 -14   0   2         92.52         98.28         8.65 o                         
 -13   0   2         30.28         15.29         5.19 o                         
 -12   0   2        222.97        245.39        11.38 o                         
 -11   0   2          4.12          6.06         3.41 o                         
 -10   0   2          0.31          0.47         2.82 o                         
  -9   0   2        887.60        885.54        17.45 o                         
  -8   0   2        753.18        755.73        15.09 o                         
  -7   0   2        978.92        957.14        16.85 o                         
  -6   0   2         72.40         82.52         5.09 o                         
  -5   0   2        745.88        682.31        12.99 o                         
  -4   0   2         93.12        102.63         3.69 o                         
  -3   0   2      15575.45      15386.39       474.52 o                         
  -2   0   2      47909.31      52142.04      1212.54 o                         
  -1   0   2       1259.38       1193.48        16.60 o                         
   0   0   2       2166.83       2175.15        29.42 o                         
   1   0   2      10878.01      10102.17       221.69 o                         
   2   0   2        769.39        810.83        12.00 o                         
   3   0   2        855.05        793.62        12.01 o                         
   4   0   2       2054.33       2088.64        27.10 o                         
   5   0   2        553.98        609.95        11.48 o                         
   6   0   2         65.49         75.58         4.79 o                         
   7   0   2        526.74        598.31        12.69 o                         
   8   0   2        162.35        188.61         7.80 o                         
   9   0   2          0.23          4.20         2.83 o                         
  10   0   2         96.86         91.21         6.30 o                         
  11   0   2        103.12         90.16         7.30 o                         
  12   0   2          1.31          9.61         4.13 o                         
  13   0   2        188.48        192.26        10.74 o                         
  14   0   2        106.66        102.48         8.85 o                         
  15   0   2         57.36         71.65         7.24 o                         
  16   0   2         19.70         20.18         6.98 o                         
 -17   1   2          1.20          4.80         4.69 o                         
 -16   1   2          3.13          7.66         4.71 o                         
 -15   1   2         42.98         30.79         4.27 o                         
 -14   1   2        168.32        156.79         7.51 o                         
 -13   1   2          0.71          1.55         2.38 o                         
 -12   1   2         25.63         34.78         4.87 o                         
 -11   1   2          8.83          5.06         1.60 o                         
 -10   1   2          2.28          2.52         1.27 o                         
  -9   1   2        446.83        450.33         7.41 o                         
  -8   1   2        427.83        454.39         7.03 o                         
  -7   1   2        517.98        540.72         8.25 o                         
  -6   1   2       2098.06       2177.44        23.24 o                         
  -5   1   2        581.71        600.61         8.10 o                         
  -4   1   2       1044.60        947.86         9.83 o                         
  -3   1   2        461.53        470.28         5.59 o                         
  -2   1   2      20520.09      21164.54       779.85 o                         
  -1   1   2       3075.59       3014.61        27.65 o                         
   0   1   2       9162.46       8632.86       152.82 o                         
   1   1   2      14655.70      13904.75       188.23 o                         
   2   1   2       2074.86       1992.23        19.53 o                         
   3   1   2        144.38        127.23         3.26 o                         
   4   1   2          7.53          4.39         1.45 o                         
   5   1   2       1745.26       1784.58        18.17 o                         
   6   1   2        218.32        184.18         4.78 o                         
   7   1   2        263.71        256.72         5.74 o                         
   8   1   2        450.51        467.75         8.18 o                         
   9   1   2          0.00         -1.48         1.92 o                         
  10   1   2          0.74          1.48         2.06 o                         
  11   1   2          3.26          3.88         2.57 o                         
  12   1   2          4.34          8.04         2.77 o                         
  13   1   2         40.74         33.79         3.61 o                         
  14   1   2        163.89        175.93         8.86 o                         
  15   1   2          0.02         -3.26         3.26 o                         
  16   1   2        155.92        138.08        12.27 o                         
 -17   2   2         17.90          7.77         5.70 o                         
 -16   2   2         35.75         37.23         4.73 o                         
 -15   2   2         21.15         27.88         4.28 o                         
 -14   2   2         11.10         11.83         3.34 o                         
 -13   2   2         22.03         32.55         2.61 o                         
 -12   2   2        263.11        238.50         5.11 o                         
 -11   2   2         21.11         15.60         3.12 o                         
 -10   2   2        127.43        138.91         3.68 o                         
  -9   2   2         15.01         15.69         1.73 o                         
  -8   2   2         12.00         22.70         1.79 o                         
  -7   2   2         53.71         56.74         2.35 o                         
  -6   2   2        111.16        105.32         3.33 o                         
  -5   2   2        699.95        706.78         8.32 o                         
  -4   2   2        572.99        569.35         7.42 o                         
  -3   2   2       1362.35       1420.85        14.09 o                         
  -2   2   2       1245.56       1210.61        11.66 o                         
  -1   2   2          7.93          6.24         1.11 o                         
   0   2   2       4366.20       4154.26        35.66 o                         
   1   2   2       1441.33       1372.92        14.08 o                         
   2   2   2         92.92         78.65         3.11 o                         
   3   2   2         73.90         84.18         3.48 o                         
   4   2   2       1014.78       1106.24        11.96 o                         
   5   2   2        849.32        864.86        10.48 o                         
   6   2   2          0.30          2.48         1.54 o                         
   7   2   2          0.01          3.09         1.64 o                         
   8   2   2          8.57          6.42         1.98 o                         
   9   2   2        443.31        451.34         8.48 o                         
  10   2   2         49.41         57.78         4.01 o                         
  11   2   2          8.34          1.20         2.31 o                         
  12   2   2        151.93        127.49         6.36 o                         
  13   2   2          1.61          0.57         2.66 o                         
  14   2   2         12.33         16.21         3.35 o                         
  15   2   2         71.31         76.03         5.41 o                         
 -17   3   2         63.26         70.10         7.71 o                         
 -16   3   2        172.76        181.41         7.31 o                         
 -15   3   2          0.79         -2.35         3.04 o                         
 -14   3   2        352.10        354.53         8.11 o                         
 -13   3   2        226.36        246.95         6.32 o                         
 -12   3   2        345.84        320.78         7.35 o                         
 -11   3   2         89.95         80.98         3.83 o                         
 -10   3   2        640.81        638.12         9.66 o                         
  -9   3   2         73.20         59.50         3.16 o                         
  -8   3   2       1103.03       1089.07        13.10 o                         
  -7   3   2        299.59        301.55         5.36 o                         
  -6   3   2        209.41        238.87         4.99 o                         
  -5   3   2         74.65         86.04         2.74 o                         
  -4   3   2         33.36         31.93         2.10 o                         
  -3   3   2       1168.80       1216.93        12.05 o                         
  -2   3   2        443.38        425.34         5.71 o                         
  -1   3   2        799.37        753.58         7.73 o                         
   0   3   2        228.92        213.92         3.82 o                         
   1   3   2         37.39         39.96         2.61 o                         
   2   3   2         55.74         47.76         2.65 o                         
   3   3   2        371.13        398.95         6.62 o                         
   4   3   2        103.81        124.41         4.38 o                         
   5   3   2         88.23         79.55         3.44 o                         
   6   3   2          5.28         12.20         1.91 o                         
   7   3   2        128.58        121.28         4.67 o                         
   8   3   2        362.20        332.29         7.01 o                         
   9   3   2        332.20        338.63         7.46 o                         
  10   3   2         44.23         40.89         3.63 o                         
  11   3   2        112.08        105.97         5.53 o                         
  12   3   2        224.93        227.79         7.88 o                         
  13   3   2          0.01         -1.00         3.03 o                         
  14   3   2         46.43         48.56         4.88 o                         
  15   3   2         69.20         70.34         6.91 o                         
 -17   4   2          2.51          7.23         5.61 o                         
 -16   4   2         39.32         40.17         5.22 o                         
 -15   4   2          0.30          2.05         3.45 o                         
 -14   4   2         17.96         20.64         3.13 o                         
 -13   4   2          0.35         -1.57         3.29 o                         
 -12   4   2       1090.46       1100.49        16.03 o                         
 -11   4   2         16.40         16.54         2.50 o                         
 -10   4   2         43.67         58.08         3.53 o                         
  -9   4   2          0.01          1.10         1.86 o                         
  -8   4   2          1.71          6.10         1.57 o                         
  -7   4   2         31.11         30.18         2.22 o                         
  -6   4   2          1.82          0.22         1.16 o                         
  -5   4   2         87.38        104.60         3.35 o                         
  -4   4   2        413.67        410.91         6.29 o                         
  -3   4   2       1184.27       1226.79        12.94 o                         
  -2   4   2          1.43         -0.99         0.99 o                         
  -1   4   2        548.34        540.65         6.77 o                         
   0   4   2        163.15        161.49         3.78 o                         
   1   4   2          7.47          5.83         1.83 o                         
   2   4   2        988.02       1075.83        13.04 o                         
   3   4   2         79.21         83.34         3.68 o                         
   4   4   2        664.59        686.09        10.34 o                         
   5   4   2        318.34        271.61         7.42 o                         
   6   4   2          4.23          0.83         1.67 o                         
   7   4   2         22.17         25.86         2.63 o                         
   8   4   2        117.51        123.02         5.17 o                         
   9   4   2       2008.23       2017.67        22.50 o                         
  10   4   2         12.95         20.60         3.12 o                         
  11   4   2         47.16         43.28         3.97 o                         
  12   4   2         19.22         16.90         3.21 o                         
  13   4   2        132.73        113.49         6.67 o                         
  14   4   2          0.02         -2.75         2.75 o                         
  15   4   2          0.14          7.40         5.60 o                         
 -16   5   2        201.89        193.17         7.98 o                         
 -15   5   2          9.45          5.79         2.78 o                         
 -14   5   2         26.05         28.71         4.60 o                         
 -13   5   2        151.47        166.11         6.20 o                         
 -12   5   2        141.31        147.02         5.69 o                         
 -11   5   2       1164.14       1124.07        15.03 o                         
 -10   5   2        416.17        382.57         7.46 o                         
  -9   5   2        257.17        263.24         5.95 o                         
  -8   5   2         82.07         94.25         3.92 o                         
  -7   5   2        229.50        222.76         4.86 o                         
  -6   5   2       1437.69       1514.69        15.07 o                         
  -5   5   2        273.72        284.20         5.55 o                         
  -4   5   2       1490.17       1506.85        15.38 o                         
  -3   5   2        185.15        196.74         4.38 o                         
  -2   5   2         95.44         91.10         3.00 o                         
  -1   5   2          0.00          2.57         1.32 o                         
   0   5   2       1482.07       1522.80        15.67 o                         
   1   5   2        207.66        220.98         4.98 o                         
   2   5   2          1.42          3.37         1.67 o                         
   3   5   2        560.69        528.45         9.79 o                         
   4   5   2       2149.04       2229.78        23.44 o                         
   5   5   2       1725.95       1743.71        19.87 o                         
   6   5   2         51.95         62.73         3.69 o                         
   7   5   2        182.33        186.68         5.94 o                         
   8   5   2        152.63        161.35         6.01 o                         
   9   5   2        292.61        307.76         7.67 o                         
  10   5   2       1517.69       1537.23        19.26 o                         
  11   5   2        769.37        800.20        13.15 o                         
  12   5   2        330.63        345.11         9.50 o                         
  13   5   2          0.02          1.00         2.88 o                         
  14   5   2          0.16          2.24         3.23 o                         
  15   5   2         73.10         66.31         7.30 o                         
 -16   6   2          5.69         -1.35         4.95 o                         
 -15   6   2          0.09         -2.38         2.38 o                         
 -14   6   2         80.80         69.83         4.85 o                         
 -13   6   2          0.20         -2.37         2.37 o                         
 -12   6   2        134.23        143.61         5.97 o                         
 -11   6   2        821.43        804.38        11.86 o                         
 -10   6   2          0.93          1.43         1.86 o                         
  -9   6   2        130.42        141.98         5.41 o                         
  -8   6   2        206.80        197.86         5.06 o                         
  -7   6   2         20.97         16.55         2.32 o                         
  -6   6   2        197.71        199.05         5.12 o                         
  -5   6   2        303.76        333.68         6.50 o                         
  -4   6   2         47.90         50.56         2.86 o                         
  -3   6   2          0.01          6.92         1.57 o                         
  -2   6   2        170.85        188.85         4.24 o                         
  -1   6   2        352.04        353.53         5.99 o                         
   0   6   2        897.19        954.26        11.64 o                         
   1   6   2         16.29         20.73         2.21 o                         
   2   6   2       1279.54       1288.22        16.75 o                         
   3   6   2          7.71          3.84         1.81 o                         
   4   6   2        494.65        542.75         8.90 o                         
   5   6   2        382.41        368.94         7.65 o                         
   6   6   2        473.96        473.30         9.07 o                         
   7   6   2       1105.91       1041.16        18.90 o                         
   8   6   2          6.55          4.20         2.34 o                         
   9   6   2          4.34          8.95         2.48 o                         
  10   6   2          7.34          8.60         2.92 o                         
  11   6   2          3.47          4.46         2.90 o                         
  12   6   2          6.27         10.75         4.10 o                         
  13   6   2        341.66        359.12         9.90 o                         
  14   6   2         52.52         48.85         5.46 o                         
 -16   7   2         13.01          4.69         7.84 o                         
 -15   7   2         91.96         87.81         5.54 o                         
 -14   7   2         51.54         55.25         5.27 o                         
 -13   7   2          9.34          8.72         2.86 o                         
 -12   7   2          5.02          3.65         2.39 o                         
 -11   7   2        497.99        511.53         9.57 o                         
 -10   7   2        130.30        138.21         6.10 o                         
  -9   7   2        629.72        617.44        10.31 o                         
  -8   7   2       1139.76       1103.11        14.66 o                         
  -7   7   2        358.06        347.45         7.73 o                         
  -6   7   2          2.44          1.89         1.75 o                         
  -5   7   2         22.60         23.90         2.57 o                         
  -4   7   2        602.90        646.86         9.40 o                         
  -3   7   2        407.69        376.59         6.86 o                         
  -2   7   2        349.32        370.64         6.38 o                         
  -1   7   2        323.18        281.55         5.71 o                         
   0   7   2         70.48         79.22         3.78 o                         
   1   7   2         46.43         51.87         3.28 o                         
   2   7   2        339.83        365.31         8.11 o                         
   3   7   2        140.12        149.52         5.16 o                         
   4   7   2          2.79          0.78         1.63 o                         
   5   7   2         56.61         53.55         3.67 o                         
   6   7   2         19.34         27.92         3.27 o                         
   7   7   2       1850.47       1820.90        23.24 o                         
   8   7   2        107.88         98.56         5.28 o                         
   9   7   2         60.61         71.31         4.50 o                         
  10   7   2        144.33        147.25         6.45 o                         
  11   7   2         42.47         46.81         4.29 o                         
  12   7   2         41.61         40.03         4.32 o                         
  13   7   2        236.90        237.79         8.88 o                         
  14   7   2         88.69         96.40         7.19 o                         
 -15   8   2          0.95         -3.85         3.85 o                         
 -14   8   2         44.57         50.91         4.79 o                         
 -13   8   2        227.97        241.93         8.12 o                         
 -12   8   2        122.49        126.39         7.30 o                         
 -11   8   2        324.79        338.57         8.15 o                         
 -10   8   2         23.92         15.76         2.90 o                         
  -9   8   2        270.85        279.84         7.85 o                         
  -8   8   2         95.81        103.26         5.07 o                         
  -7   8   2          4.32         -0.71         1.88 o                         
  -6   8   2         85.23         62.42         4.10 o                         
  -5   8   2        277.19        274.81         6.38 o                         
  -4   8   2        229.17        229.91         6.07 o                         
  -3   8   2          1.55          1.15         1.60 o                         
  -2   8   2         42.07         31.59         2.59 o                         
  -1   8   2         47.49         57.16         3.07 o                         
   0   8   2        541.82        538.72         8.95 o                         
   1   8   2          1.15          2.01         1.72 o                         
   2   8   2          2.18          4.17         1.82 o                         
   3   8   2          8.45         10.30         2.16 o                         
   4   8   2          6.03          3.20         2.00 o                         
   5   8   2         51.19         64.84         4.20 o                         
   6   8   2         43.22         37.18         3.69 o                         
   7   8   2         96.50        128.95         6.08 o                         
   8   8   2          3.84          2.01         2.40 o                         
   9   8   2         10.10         15.14         3.31 o                         
  10   8   2         30.03         28.63         3.88 o                         
  11   8   2          2.31          3.16         3.30 o                         
  12   8   2         31.13         32.22         5.13 o                         
  13   8   2         15.23         34.72         4.75 o                         
 -14   9   2          6.36         -0.61         4.02 o                         
 -13   9   2         51.04         46.87         4.48 o                         
 -12   9   2         15.02         13.95         3.33 o                         
 -11   9   2          3.70          4.09         2.73 o                         
 -10   9   2         28.76         23.52         3.15 o                         
  -9   9   2        116.73        109.06         5.59 o                         
  -8   9   2          2.15          1.32         2.39 o                         
  -7   9   2         10.23         13.05         2.71 o                         
  -6   9   2         59.78         58.05         3.96 o                         
  -5   9   2        540.98        535.70        10.12 o                         
  -4   9   2        792.41        755.92        11.91 o                         
  -3   9   2        236.25        239.40         5.49 o                         
  -2   9   2         25.58         26.13         2.52 o                         
  -1   9   2        565.32        539.63         8.68 o                         
   0   9   2        143.87        152.89         5.48 o                         
   1   9   2        267.29        233.04         6.53 o                         
   2   9   2         40.04         47.17         4.13 o                         
   3   9   2         21.73         14.62         2.90 o                         
   4   9   2         18.01         20.10         3.09 o                         
   5   9   2          9.17          9.03         2.65 o                         
   6   9   2        801.88        713.51        12.62 o                         
   7   9   2          7.76          6.61         2.69 o                         
   8   9   2          0.53         -2.17         2.44 o                         
   9   9   2         35.66         37.66         4.26 o                         
  10   9   2         29.62         32.41         5.32 o                         
  11   9   2          6.89          8.25         3.75 o                         
  12   9   2         11.66         17.46         4.28 o                         
  13   9   2        119.67        136.63         9.82 o                         
 -14  10   2          4.22          4.54         4.12 o                         
 -13  10   2          0.02          4.33         3.99 o                         
 -12  10   2          0.27         -0.59         2.79 o                         
 -11  10   2          9.96         13.82         4.92 o                         
 -10  10   2        156.04        143.38         6.37 o                         
  -9  10   2          6.48          7.06         2.81 o                         
  -8  10   2         82.50         81.41         4.99 o                         
  -7  10   2        435.66        410.60         9.28 o                         
  -6  10   2          9.48          9.77         3.20 o                         
  -5  10   2         22.40         18.00         3.06 o                         
  -4  10   2          4.62          2.02         2.63 o                         
  -3  10   2       1128.56       1129.32        14.80 o                         
  -2  10   2        119.64        117.88         4.89 o                         
  -1  10   2        125.67        138.45         5.34 o                         
   0  10   2        900.02        887.48        12.88 o                         
   1  10   2        917.56        917.27        13.05 o                         
   2  10   2         81.90         75.45         4.41 o                         
   3  10   2         33.29         41.55         3.66 o                         
   4  10   2         73.87         58.84         4.31 o                         
   5  10   2          4.18          1.68         2.45 o                         
   6  10   2        356.17        338.63         8.62 o                         
   7  10   2          4.17          0.96         2.47 o                         
   8  10   2         89.19         87.38         5.24 o                         
   9  10   2         11.41          9.22         3.27 o                         
  10  10   2         10.55         12.79         3.92 o                         
  11  10   2          0.49         -0.70         3.35 o                         
  12  10   2          0.00          1.29         4.41 o                         
 -13  11   2         17.13         22.00         6.52 o                         
 -12  11   2         64.84         66.37         6.13 o                         
 -11  11   2          2.49         -2.78         2.78 o                         
 -10  11   2          1.69         -2.88         2.88 o                         
  -9  11   2        105.58        105.66         6.04 o                         
  -8  11   2         81.48         86.67         5.66 o                         
  -7  11   2         18.02         15.35         3.02 o                         
  -6  11   2         63.42         68.17         4.96 o                         
  -5  11   2          3.56          5.90         2.90 o                         
  -4  11   2       1720.32       1703.89        23.11 o                         
  -3  11   2          7.02          1.78         2.85 o                         
  -2  11   2        156.48        163.14         5.92 o                         
  -1  11   2       1211.01       1177.31        16.81 o                         
   0  11   2        235.70        249.33         7.71 o                         
   1  11   2        327.16        321.44         8.16 o                         
   2  11   2        113.45        145.96         5.79 o                         
   3  11   2       1063.67        957.89        14.50 o                         
   4  11   2         22.47         20.76         3.18 o                         
   5  11   2          6.57          8.96         3.57 o                         
   6  11   2         59.90         58.29         4.85 o                         
   7  11   2         33.07         35.80         4.14 o                         
   8  11   2         30.79         36.16         4.04 o                         
   9  11   2        145.79        163.04         7.64 o                         
  10  11   2        123.62        145.84         7.37 o                         
  11  11   2          4.44         -4.44         4.44 o                         
 -12  12   2          2.24         -1.29         4.93 o                         
 -11  12   2         24.83         35.31         7.77 o                         
 -10  12   2          0.16         -2.35         3.42 o                         
  -9  12   2         21.06         22.20         3.91 o                         
  -8  12   2         20.15         17.62         3.59 o                         
  -7  12   2        220.61        221.48         8.56 o                         
  -6  12   2         18.57         20.07         3.59 o                         
  -5  12   2        188.33        169.41         7.57 o                         
  -4  12   2         74.22         71.97         5.17 o                         
  -3  12   2         29.71         21.69         2.96 o                         
  -2  12   2          0.70         -0.80         2.19 o                         
  -1  12   2        250.78        230.15         8.11 o                         
   0  12   2        320.06        324.88         8.27 o                         
   1  12   2         21.97         17.76         3.21 o                         
   2  12   2         27.53         31.41         3.35 o                         
   3  12   2          0.82          1.55         2.72 o                         
   4  12   2        140.44        142.61         6.67 o                         
   5  12   2         81.75         77.93         5.19 o                         
   6  12   2          4.82          4.72         2.95 o                         
   7  12   2         47.10         55.88         4.88 o                         
   8  12   2         33.19         42.55         6.39 o                         
   9  12   2         24.36         26.27         3.97 o                         
  10  12   2          7.27         -0.96         3.77 o                         
 -10  13   2         18.64         31.65         6.56 o                         
  -9  13   2          6.22          1.57         4.34 o                         
  -8  13   2          0.54         -2.65         3.55 o                         
  -7  13   2         50.06         54.28         5.78 o                         
  -6  13   2          3.84          6.14         3.08 o                         
  -5  13   2          0.10          0.98         3.09 o                         
  -4  13   2          7.02          5.58         3.32 o                         
  -3  13   2         50.65         46.20         3.94 o                         
  -2  13   2        112.77         98.95         5.64 o                         
  -1  13   2         19.05         18.05         3.78 o                         
   0  13   2          5.61          9.65         2.98 o                         
   1  13   2         81.58         74.35         4.94 o                         
   2  13   2          7.34         15.08         3.05 o                         
   3  13   2        396.18        385.59         9.12 o                         
   4  13   2         40.08         45.64         4.19 o                         
   5  13   2         95.27         83.82         5.37 o                         
   6  13   2          8.68          9.19         3.53 o                         
   7  13   2          0.01         -3.18         3.18 o                         
   8  13   2          6.43         -0.60         4.45 o                         
   9  13   2        149.93        171.77         9.41 o                         
  -9  14   2         20.67         24.66         5.56 o                         
  -8  14   2          0.19          3.25         5.04 o                         
  -7  14   2         10.15          8.02         4.32 o                         
  -6  14   2         55.63         59.62         4.83 o                         
  -5  14   2         20.28         12.40         4.09 o                         
  -4  14   2         34.56         34.16         4.43 o                         
  -3  14   2         22.16         17.10         2.67 o                         
  -2  14   2         22.36         19.44         3.85 o                         
  -1  14   2          0.84          1.77         2.89 o                         
   0  14   2          0.22          7.16         4.02 o                         
   1  14   2         59.55         79.54         5.48 o                         
   2  14   2          0.08          2.08         2.73 o                         
   3  14   2          0.20          1.84         2.87 o                         
   4  14   2          3.42         -1.81         4.01 o                         
   5  14   2         42.64         41.95         4.37 o                         
   6  14   2          1.58         -4.04         4.18 o                         
   7  14   2          4.57         -4.66         6.44 o                         
  -7  15   2         67.17         96.95         9.49 o                         
  -6  15   2         75.59         75.65         7.86 o                         
  -5  15   2          0.05         -3.95         4.88 o                         
  -4  15   2          2.19         -3.63         3.63 o                         
  -3  15   2          4.80          0.35         5.10 o                         
  -2  15   2         47.53         61.64         5.81 o                         
  -1  15   2         39.91         42.91         4.86 o                         
   0  15   2         34.55         54.22         5.34 o                         
   1  15   2         11.33          6.33         3.43 o                         
   2  15   2         21.77         21.79         4.12 o                         
   3  15   2        109.81        136.02         7.82 o                         
   4  15   2        184.16        218.22        10.53 o                         
   5  15   2        295.40        342.53        12.64 o                         
  -3  16   2         70.29         93.54         9.35 o                         
  -2  16   2         17.46         14.94         5.79 o                         
  -1  16   2          1.47         -4.51         4.51 o                         
   0  16   2         21.95         31.26         8.76 o                         
   1  16   2         11.97         12.50         5.34 o                         
 -17   1   3         62.63         50.89         6.51 o                         
 -16   1   3        225.07        191.41         8.65 o                         
 -15   1   3          3.73          1.72         3.84 o                         
 -14   1   3         11.68          7.62         3.70 o                         
 -13   1   3         32.72         29.70         3.81 o                         
 -12   1   3         14.07         20.19         3.80 o                         
 -11   1   3          1.62         -1.98         2.18 o                         
 -10   1   3        115.81        144.90         5.51 o                         
  -9   1   3        313.75        317.73         6.64 o                         
  -8   1   3         89.36         74.35         3.78 o                         
  -7   1   3        644.17        635.85         8.62 o                         
  -6   1   3        458.44        451.86         7.45 o                         
  -5   1   3        422.45        455.44         7.27 o                         
  -4   1   3        354.34        340.26         5.41 o                         
  -3   1   3        788.51        815.26        10.72 o                         
  -2   1   3        113.48        112.75         3.33 o                         
  -1   1   3        321.10        300.11         4.41 o                         
   0   1   3       2598.79       2556.99        24.34 o                         
   1   1   3        760.74        731.55        10.90 o                         
   2   1   3         11.61          9.06         1.58 o                         
   3   1   3         12.96         15.49         2.00 o                         
   4   1   3        791.00        759.57        10.28 o                         
   5   1   3        188.90        197.24         4.65 o                         
   6   1   3         74.69         77.02         3.58 o                         
   7   1   3         93.13         97.84         4.26 o                         
   8   1   3         37.84         37.79         3.51 o                         
   9   1   3        305.84        312.83         7.39 o                         
  10   1   3          5.89          8.32         2.44 o                         
  11   1   3         64.24         56.71         4.30 o                         
  12   1   3         69.38         70.85         5.19 o                         
  13   1   3         59.21         60.33         4.81 o                         
  14   1   3          4.94          6.37         3.41 o                         
  15   1   3         98.78        115.03         7.58 o                         
 -17   2   3          0.74         -3.53         5.99 o                         
 -16   2   3         93.96        105.76         6.55 o                         
 -15   2   3        225.79        225.72         9.38 o                         
 -14   2   3        706.46        689.95        14.77 o                         
 -13   2   3         12.50          6.92         2.84 o                         
 -12   2   3        114.57        108.96         6.39 o                         
 -11   2   3         59.68         62.49         4.32 o                         
 -10   2   3         55.82         61.49         4.37 o                         
  -9   2   3         26.32         18.62         2.50 o                         
  -8   2   3        453.80        393.03        10.56 o                         
  -7   2   3         92.30         74.84         3.34 o                         
  -6   2   3         27.91         18.49         1.93 o                         
  -5   2   3         80.77         90.66         2.89 o                         
  -4   2   3       1342.47       1311.76        13.92 o                         
  -3   2   3       1172.65       1116.91        11.24 o                         
  -2   2   3        420.31        380.82         5.93 o                         
  -1   2   3        233.07        200.80         3.89 o                         
   0   2   3         30.59         20.19         1.66 o                         
   1   2   3         64.43         71.10         3.02 o                         
   2   2   3       3098.86       3048.70        27.25 o                         
   3   2   3        727.60        660.67         9.19 o                         
   4   2   3        848.03        830.10        11.08 o                         
   5   2   3          0.71          0.41         1.40 o                         
   6   2   3        187.84        177.11         4.96 o                         
   7   2   3          0.55          0.10         1.74 o                         
   8   2   3        996.42        965.33        13.68 o                         
   9   2   3         35.18         26.30         3.00 o                         
  10   2   3        753.97        678.30        11.37 o                         
  11   2   3        161.59        141.38         6.20 o                         
  12   2   3          2.50          3.83         2.85 o                         
  13   2   3         57.26         58.99         4.78 o                         
  14   2   3         10.70         13.30         3.79 o                         
  15   2   3         40.21         54.06         5.81 o                         
 -17   3   3          2.50         -1.66         4.87 o                         
 -16   3   3        216.14        221.44        11.24 o                         
 -15   3   3         79.56         81.66         6.02 o                         
 -14   3   3        653.49        649.87        13.08 o                         
 -13   3   3         21.75         17.59         3.32 o                         
 -12   3   3         47.77         44.83         4.13 o                         
 -11   3   3          1.77          2.55         2.24 o                         
 -10   3   3       1135.99       1157.97        15.80 o                         
  -9   3   3        223.37        228.83         5.70 o                         
  -8   3   3         37.86         41.68         2.34 o                         
  -7   3   3          0.00         -0.42         1.23 o                         
  -6   3   3         13.09         18.00         1.70 o                         
  -5   3   3        722.52        749.70         9.15 o                         
  -4   3   3        304.68        326.14         5.07 o                         
  -3   3   3        724.48        748.44         8.60 o                         
  -2   3   3        207.50        203.51         4.36 o                         
  -1   3   3          0.18         -0.76         1.17 o                         
   0   3   3         44.16         39.68         2.24 o                         
   1   3   3        192.17        211.33         5.09 o                         
   2   3   3        344.54        370.91         6.24 o                         
   3   3   3        160.48        158.23         4.84 o                         
   4   3   3          0.04          0.90         1.54 o                         
   5   3   3        318.08        316.86         6.36 o                         
   6   3   3          1.59         14.37         2.05 o                         
   7   3   3          2.53         -0.59         1.51 o                         
   8   3   3         29.46         34.05         3.18 o                         
   9   3   3        159.48        172.60         6.22 o                         
  10   3   3          0.08          2.75         2.54 o                         
  11   3   3         18.58         15.21         2.88 o                         
  12   3   3         43.12         53.19         4.47 o                         
  13   3   3         19.51         18.61         3.59 o                         
  14   3   3          7.82          8.67         4.02 o                         
 -17   4   3          0.89         -1.53         8.24 o                         
 -16   4   3         64.30         78.81         6.39 o                         
 -15   4   3         29.77         48.27         5.21 o                         
 -14   4   3        267.19        297.42         9.59 o                         
 -13   4   3        303.85        304.03         8.87 o                         
 -12   4   3          0.08          3.31         2.50 o                         
 -11   4   3        408.23        394.03         7.63 o                         
 -10   4   3        906.72        874.25        11.66 o                         
  -9   4   3        274.77        261.68         5.74 o                         
  -8   4   3         60.40         66.10         3.47 o                         
  -7   4   3        734.48        730.72         9.18 o                         
  -6   4   3         12.86         26.14         1.96 o                         
  -5   4   3        653.14        622.75         8.02 o                         
  -4   4   3        557.75        600.12         7.36 o                         
  -3   4   3        425.91        433.40         5.85 o                         
  -2   4   3        882.40        907.03         9.98 o                         
  -1   4   3          4.56          5.84         1.45 o                         
   0   4   3         19.58         24.07         2.04 o                         
   1   4   3       1182.20       1137.22        12.79 o                         
   2   4   3        328.20        382.12         6.51 o                         
   3   4   3         44.09         45.06         3.08 o                         
   4   4   3         13.07         13.48         2.19 o                         
   5   4   3        200.19        201.55         5.49 o                         
   6   4   3        238.80        233.27         6.21 o                         
   7   4   3        300.67        290.01         7.14 o                         
   8   4   3        974.40        941.90        15.57 o                         
   9   4   3        425.91        417.31         8.68 o                         
  10   4   3          0.07         -0.54         2.20 o                         
  11   4   3        111.07        124.01         6.01 o                         
  12   4   3        414.88        419.82         9.97 o                         
  13   4   3         90.41         84.41         5.71 o                         
  14   4   3         44.32         56.24         5.73 o                         
 -16   5   3         11.20         11.51         5.97 o                         
 -15   5   3         71.32         66.78         5.64 o                         
 -14   5   3        121.55        113.73         6.39 o                         
 -13   5   3         54.54         57.28         3.82 o                         
 -12   5   3          4.09          7.89         2.77 o                         
 -11   5   3        113.53        116.73         5.07 o                         
 -10   5   3          5.00          6.37         2.13 o                         
  -9   5   3          6.00          6.47         1.98 o                         
  -8   5   3        358.74        372.98         6.81 o                         
  -7   5   3        362.12        380.98         6.30 o                         
  -6   5   3        202.85        216.90         4.81 o                         
  -5   5   3        412.30        412.72         6.71 o                         
  -4   5   3         33.19         29.26         1.88 o                         
  -3   5   3          5.68         11.95         1.52 o                         
  -2   5   3          5.13          8.37         1.54 o                         
  -1   5   3        524.15        558.72         7.45 o                         
   0   5   3       1168.56       1164.89        12.97 o                         
   1   5   3          3.36          3.38         1.54 o                         
   2   5   3       1557.24       1558.67        21.30 o                         
   3   5   3          0.02          1.04         1.76 o                         
   4   5   3          0.18          1.29         1.85 o                         
   5   5   3        208.76        201.28         6.66 o                         
   6   5   3        794.81        770.94        11.84 o                         
   7   5   3         72.33         75.65         4.48 o                         
   8   5   3          7.41          5.78         2.27 o                         
   9   5   3        579.99        572.66        10.69 o                         
  10   5   3          4.78          3.90         2.41 o                         
  11   5   3         58.65         68.72         4.69 o                         
  12   5   3         11.47         15.85         3.23 o                         
  13   5   3          2.55          0.90         3.13 o                         
  14   5   3          0.06          2.97         4.47 o                         
 -16   6   3         22.68         34.24         6.60 o                         
 -15   6   3          3.12          2.41         3.51 o                         
 -14   6   3         19.75         23.61         4.09 o                         
 -13   6   3         22.29         21.63         2.97 o                         
 -12   6   3        103.34        103.30         5.45 o                         
 -11   6   3         91.46         92.25         4.03 o                         
 -10   6   3        181.42        183.86         5.24 o                         
  -9   6   3        322.44        339.96         6.48 o                         
  -8   6   3         36.54         42.81         3.22 o                         
  -7   6   3         20.43         31.94         2.84 o                         
  -6   6   3        578.73        573.89         8.87 o                         
  -5   6   3        108.84        125.64         4.36 o                         
  -4   6   3         41.34         47.31         3.02 o                         
  -3   6   3         94.60        100.15         3.73 o                         
  -2   6   3         81.97         82.98         3.49 o                         
  -1   6   3         61.05         71.05         3.16 o                         
   0   6   3        392.36        443.07         7.03 o                         
   1   6   3        384.04        439.17         7.01 o                         
   2   6   3         20.67         19.41         2.29 o                         
   3   6   3         24.40         29.11         2.84 o                         
   4   6   3         19.96         12.74         2.48 o                         
   5   6   3        835.58        841.74        13.25 o                         
   6   6   3        172.51        172.47         6.92 o                         
   7   6   3        546.50        547.89        10.16 o                         
   8   6   3         75.89         75.92         4.75 o                         
   9   6   3        279.38        307.48         8.71 o                         
  10   6   3         36.00         37.04         4.18 o                         
  11   6   3          1.84          3.35         2.81 o                         
  12   6   3         46.89         49.99         4.57 o                         
  13   6   3         83.11         84.17         6.31 o                         
 -15   7   3         99.29         93.24         7.20 o                         
 -14   7   3        203.63        199.38         6.87 o                         
 -13   7   3        112.13        115.31         5.44 o                         
 -12   7   3        701.67        709.23        11.64 o                         
 -11   7   3        144.15        154.51         5.20 o                         
 -10   7   3        341.68        337.47         7.78 o                         
  -9   7   3        630.59        618.03        10.55 o                         
  -8   7   3        129.73        146.44         5.48 o                         
  -7   7   3          8.07         11.36         2.33 o                         
  -6   7   3        270.64        280.68         6.41 o                         
  -5   7   3        148.35        167.68         5.20 o                         
  -4   7   3         12.35         10.01         2.09 o                         
  -3   7   3        165.42        168.28         5.17 o                         
  -2   7   3        189.98        196.76         5.01 o                         
  -1   7   3        590.22        591.63         8.53 o                         
   0   7   3         58.88         57.18         3.13 o                         
   1   7   3        100.98         84.16         3.92 o                         
   2   7   3          4.02          7.10         1.80 o                         
   3   7   3          7.05          5.49         2.02 o                         
   4   7   3         48.84         47.74         3.70 o                         
   5   7   3        227.43        231.39         7.06 o                         
   6   7   3        132.82        128.71         6.13 o                         
   7   7   3        563.49        558.45        11.51 o                         
   8   7   3          0.32          2.34         2.75 o                         
   9   7   3         39.12         41.87         4.18 o                         
  10   7   3          2.60          1.56         2.92 o                         
  11   7   3         57.76         50.46         4.56 o                         
  12   7   3        489.45        536.67        12.30 o                         
  13   7   3          3.53         12.51         5.31 o                         
 -15   8   3         15.29         12.28         5.08 o                         
 -14   8   3         47.52         54.25         4.32 o                         
 -13   8   3        276.57        307.61         8.89 o                         
 -12   8   3        178.30        193.62         6.71 o                         
 -11   8   3        136.88        144.36         8.13 o                         
 -10   8   3          2.25          3.01         2.40 o                         
  -9   8   3         76.59         91.23         4.99 o                         
  -8   8   3         46.81         53.16         3.79 o                         
  -7   8   3        428.79        463.12         8.76 o                         
  -6   8   3        122.84        139.27         5.53 o                         
  -5   8   3        343.00        331.06         7.30 o                         
  -4   8   3        181.86        179.33         6.11 o                         
  -3   8   3         79.36         80.67         4.24 o                         
  -2   8   3        142.23        151.63         4.93 o                         
  -1   8   3        124.47        130.35         4.89 o                         
   0   8   3        240.52        247.00         6.64 o                         
   1   8   3        913.62        918.73        12.86 o                         
   2   8   3        106.00        109.04         4.58 o                         
   3   8   3         90.48         78.52         4.48 o                         
   4   8   3         90.97         83.54         4.36 o                         
   5   8   3        174.67        158.07         6.23 o                         
   6   8   3        482.57        447.88         9.54 o                         
   7   8   3         23.92         19.69         3.21 o                         
   8   8   3        263.70        272.16         8.52 o                         
   9   8   3          4.63          9.33         3.08 o                         
  10   8   3          0.95         -3.46         3.46 o                         
  11   8   3         19.93         25.71         4.05 o                         
  12   8   3         35.65         21.51         4.81 o                         
 -14   9   3         78.22         56.20         5.69 o                         
 -13   9   3        194.48        182.28         7.31 o                         
 -12   9   3        367.48        337.38         9.63 o                         
 -11   9   3         62.92         62.74         4.66 o                         
 -10   9   3          0.00         -2.67         2.67 o                         
  -9   9   3         39.12         42.45         3.92 o                         
  -8   9   3         92.22         83.85         4.61 o                         
  -7   9   3        979.82        937.83        13.98 o                         
  -6   9   3         38.72         57.07         3.92 o                         
  -5   9   3        383.55        386.23         9.01 o                         
  -4   9   3         18.89         20.78         3.16 o                         
  -3   9   3          8.05          0.93         2.26 o                         
  -2   9   3        126.97        131.34         6.46 o                         
  -1   9   3        855.70        843.57        12.58 o                         
   0   9   3        899.25        861.29        13.13 o                         
   1   9   3         34.37         26.67         2.97 o                         
   2   9   3         78.94         88.43         4.73 o                         
   3   9   3          0.08         -1.94         1.94 o                         
   4   9   3         33.62         33.48         3.75 o                         
   5   9   3         49.44         54.97         4.19 o                         
   6   9   3          0.82          3.71         2.47 o                         
   7   9   3          9.16          5.67         2.64 o                         
   8   9   3         32.17         21.86         4.56 o                         
   9   9   3          6.31          6.01         3.35 o                         
  10   9   3          3.30         -1.88         4.09 o                         
  11   9   3         87.36        111.91         6.82 o                         
  12   9   3         75.24         83.01         7.58 o                         
 -13  10   3          2.36         -0.39         3.80 o                         
 -12  10   3         42.56         35.19         4.24 o                         
 -11  10   3          1.97          1.14         3.16 o                         
 -10  10   3         66.79         56.46         4.54 o                         
  -9  10   3          2.09          1.07         2.60 o                         
  -8  10   3          0.28          0.47         2.37 o                         
  -7  10   3          0.84         -0.43         2.52 o                         
  -6  10   3         43.49         36.81         3.90 o                         
  -5  10   3        700.15        678.61        12.24 o                         
  -4  10   3        338.39        353.54         8.97 o                         
  -3  10   3         25.30         22.52         2.89 o                         
  -2  10   3          1.75         -0.10         2.33 o                         
  -1  10   3       2581.91       2520.26        27.35 o                         
   0  10   3         15.12         15.31         2.73 o                         
   1  10   3         35.54         35.32         3.32 o                         
   2  10   3         92.94         80.03         4.85 o                         
   3  10   3         70.61         74.45         4.45 o                         
   4  10   3         50.12         48.37         4.07 o                         
   5  10   3          1.55          2.32         2.53 o                         
   6  10   3        221.34        171.73         7.14 o                         
   7  10   3          4.30          4.70         4.54 o                         
   8  10   3         16.34         20.56         3.51 o                         
   9  10   3          6.98         11.52         4.23 o                         
  10  10   3          3.59          5.46         4.10 o                         
  11  10   3          0.03         -3.09         4.25 o                         
 -12  11   3          0.18         -3.51         3.51 o                         
 -11  11   3         27.48         20.73         3.74 o                         
 -10  11   3          8.42          6.55         3.15 o                         
  -9  11   3          1.20          5.66         4.54 o                         
  -8  11   3         83.53         77.88         5.17 o                         
  -7  11   3        199.67        199.12         8.56 o                         
  -6  11   3        649.45        617.81        12.44 o                         
  -5  11   3         18.65         20.91         4.57 o                         
  -4  11   3          4.34         -0.12         2.70 o                         
  -3  11   3        147.46        139.73         6.36 o                         
  -2  11   3          3.77          2.70         2.62 o                         
  -1  11   3         18.56         15.88         3.39 o                         
   0  11   3        121.44        109.19         5.50 o                         
   1  11   3        813.31        800.69        12.12 o                         
   2  11   3          6.44         15.08         2.87 o                         
   3  11   3        112.82        119.86         5.88 o                         
   4  11   3         71.90         80.94         5.00 o                         
   5  11   3         14.11         11.70         3.37 o                         
   6  11   3          0.25         -2.22         2.72 o                         
   7  11   3         33.55         36.35         4.19 o                         
   8  11   3         71.33         68.07         5.31 o                         
   9  11   3         66.82         54.12         5.18 o                         
  10  11   3         25.34         26.27         5.28 o                         
 -11  12   3         19.62          9.89         5.20 o                         
 -10  12   3          0.14         -0.21         3.75 o                         
  -9  12   3         10.79          9.58         3.58 o                         
  -8  12   3         83.67         74.48         5.59 o                         
  -7  12   3         17.69         15.47         3.51 o                         
  -6  12   3          0.59          6.28         2.97 o                         
  -5  12   3         68.28         58.60         4.92 o                         
  -4  12   3          0.70          4.56         3.14 o                         
  -3  12   3          4.09          7.72         3.30 o                         
  -2  12   3        465.42        497.65        12.19 o                         
  -1  12   3        214.90        203.37         7.51 o                         
   0  12   3          6.09         12.82         3.32 o                         
   1  12   3         24.96         25.46         3.15 o                         
   2  12   3          8.51         13.15         3.17 o                         
   3  12   3        511.90        516.66        10.70 o                         
   4  12   3        115.60        112.95         5.79 o                         
   5  12   3         17.20         21.99         3.46 o                         
   6  12   3          5.45          2.75         3.17 o                         
   7  12   3         13.73         20.72         3.99 o                         
   8  12   3        192.38        195.96         8.78 o                         
   9  12   3         53.62         45.56         6.64 o                         
 -10  13   3          2.73          6.63         5.46 o                         
  -9  13   3         38.09         44.93         5.67 o                         
  -8  13   3          8.76          3.79         4.70 o                         
  -7  13   3         15.61          9.54         4.09 o                         
  -6  13   3         17.26         14.39         4.04 o                         
  -5  13   3         88.35         81.87         5.97 o                         
  -4  13   3         96.77         80.77         8.47 o                         
  -3  13   3         32.94         23.94         4.52 o                         
  -2  13   3          0.74          5.19         3.17 o                         
  -1  13   3         25.01         27.71         3.49 o                         
   0  13   3          0.00          7.90         2.82 o                         
   1  13   3         40.45         22.53         3.67 o                         
   2  13   3         29.63         30.12         4.01 o                         
   3  13   3        253.72        241.55         8.34 o                         
   4  13   3         21.15         15.89         3.58 o                         
   5  13   3          0.92          3.86         3.41 o                         
   6  13   3         34.26         36.41         4.77 o                         
   7  13   3         16.09         13.35         5.60 o                         
   8  13   3         23.56         24.67         5.70 o                         
  -8  14   3         11.47         26.73         7.69 o                         
  -7  14   3          0.27         21.39         5.17 o                         
  -6  14   3          1.42         -3.63         3.63 o                         
  -5  14   3        180.16        183.44         8.76 o                         
  -4  14   3         14.87         17.62         4.40 o                         
  -3  14   3        198.05        225.58        10.05 o                         
  -2  14   3         31.48         29.45         4.89 o                         
  -1  14   3         43.12         46.18         4.23 o                         
   0  14   3         11.76         17.11         3.33 o                         
   1  14   3          0.15         -2.72         2.72 o                         
   2  14   3          0.21          1.91         3.22 o                         
   3  14   3          1.12          5.68         3.13 o                         
   4  14   3          3.72         -0.91         4.52 o                         
   5  14   3        228.40        242.48        11.95 o                         
   6  14   3        137.95        132.52         8.27 o                         
  -6  15   3          0.52         -5.03         5.03 o                         
  -5  15   3         12.19          5.82         5.08 o                         
  -4  15   3        128.91        133.46         9.73 o                         
  -3  15   3         41.52         46.01         6.19 o                         
  -2  15   3          1.18          8.00         5.75 o                         
  -1  15   3         42.72         49.67         5.42 o                         
   0  15   3          0.64          6.18         4.18 o                         
   1  15   3          1.60          1.20         5.37 o                         
   2  15   3         88.40         96.16         6.72 o                         
   3  15   3         56.82         57.91         6.91 o                         
 -17   0   4        119.00        100.64        10.62 o                         
 -16   0   4         52.95         24.48         8.92 o                         
 -15   0   4          6.71          2.69         4.73 o                         
 -14   0   4          3.22          0.11         3.58 o                         
 -13   0   4         12.48         11.58         4.11 o                         
 -12   0   4          9.93         10.51         3.69 o                         
 -11   0   4         28.62         34.85         4.17 o                         
 -10   0   4         65.98         79.83         4.55 o                         
  -9   0   4         11.77          9.51         3.63 o                         
  -8   0   4        522.14        552.29        14.40 o                         
  -7   0   4         90.22         71.19         4.02 o                         
  -6   0   4          0.01          0.57         1.66 o                         
  -5   0   4       2680.57       2807.64        38.81 o                         
  -4   0   4        270.86        242.34         5.38 o                         
  -3   0   4       1810.71       1890.21        37.66 o                         
  -2   0   4        762.24        856.20        12.06 o                         
  -1   0   4       3671.16       3642.07        58.60 o                         
   0   0   4        791.60        748.74        15.84 o                         
   1   0   4        107.09        116.29         6.45 o                         
   2   0   4        804.49        838.37        16.12 o                         
   3   0   4        276.25        245.91         9.30 o                         
   4   0   4          0.10         -0.38         3.23 o                         
   5   0   4         12.30         25.13         4.45 o                         
   6   0   4        362.15        404.04        14.29 o                         
   7   0   4         11.85         13.51         5.71 o                         
   8   0   4        202.73        155.96         8.10 o                         
   9   0   4         22.47         11.51         4.78 o                         
  10   0   4          2.22          7.42         3.53 o                         
  11   0   4          3.03          3.89         4.58 o                         
  12   0   4         25.26         27.30         4.91 o                         
  13   0   4          3.91         11.01         4.72 o                         
  14   0   4        132.58        132.86        10.67 o                         
 -17   1   4          0.82         -4.38         4.38 o                         
 -16   1   4         24.86         21.90         3.90 o                         
 -15   1   4         12.26         12.92         3.39 o                         
 -14   1   4          0.96         -2.56         2.56 o                         
 -13   1   4         40.47         38.46         3.71 o                         
 -12   1   4          8.69          5.08         2.52 o                         
 -11   1   4        325.68        328.20         6.75 o                         
 -10   1   4        126.23        143.96         5.80 o                         
  -9   1   4          0.01         -1.41         1.41 o                         
  -8   1   4        125.03        148.60         5.68 o                         
  -7   1   4        501.53        521.44         9.63 o                         
  -6   1   4       1143.67       1141.89        17.52 o                         
  -5   1   4       2373.80       2521.83        24.71 o                         
  -4   1   4       7632.35       7786.40        87.03 o                         
  -3   1   4       2212.19       2278.94        26.68 o                         
  -2   1   4         74.14         73.79         3.16 o                         
  -1   1   4       1265.57       1249.59        13.97 o                         
   0   1   4        599.71        588.53         8.25 o                         
   1   1   4        164.02        146.81         3.73 o                         
   2   1   4       2233.24       2224.52        24.85 o                         
   3   1   4        276.88        284.71         6.05 o                         
   4   1   4         21.07         28.16         2.32 o                         
   5   1   4          0.21          2.31         1.75 o                         
   6   1   4         65.14         68.02         3.53 o                         
   7   1   4         17.66         16.51         2.69 o                         
   8   1   4         51.90         55.38         3.81 o                         
   9   1   4         27.65         19.72         3.26 o                         
  10   1   4         81.51         66.38         4.66 o                         
  11   1   4         10.84          4.02         3.35 o                         
  12   1   4         33.35         28.66         3.78 o                         
  13   1   4          0.35         -0.49         3.04 o                         
  14   1   4         18.59         11.51         4.41 o                         
 -17   2   4         43.31         56.41         6.63 o                         
 -16   2   4         77.06         76.02         5.67 o                         
 -15   2   4        231.75        276.53        10.31 o                         
 -14   2   4        109.72         98.74         5.69 o                         
 -13   2   4         33.96         23.77         3.37 o                         
 -12   2   4          6.62          3.17         2.41 o                         
 -11   2   4         67.67         82.35         4.69 o                         
 -10   2   4        323.50        313.27         7.32 o                         
  -9   2   4         35.63         34.93         3.28 o                         
  -8   2   4        183.25        180.75         4.60 o                         
  -7   2   4        325.28        334.81         5.56 o                         
  -6   2   4          9.02         12.15         1.67 o                         
  -5   2   4        202.27        218.02         4.07 o                         
  -4   2   4        368.24        421.75         7.55 o                         
  -3   2   4          0.91          3.11         1.79 o                         
  -2   2   4        398.77        438.31         7.61 o                         
  -1   2   4          7.15         10.61         1.33 o                         
   0   2   4        216.96        215.32         4.25 o                         
   1   2   4       1256.94       1220.65        16.48 o                         
   2   2   4       2485.63       2440.37        27.78 o                         
   3   2   4         57.39         65.08         3.24 o                         
   4   2   4         33.85         38.74         2.86 o                         
   5   2   4        126.85        115.42         4.47 o                         
   6   2   4          2.98          2.37         1.79 o                         
   7   2   4        356.00        384.85         8.03 o                         
   8   2   4         20.56         15.82         2.53 o                         
   9   2   4          0.39          0.26         2.31 o                         
  10   2   4         59.38         58.64         4.05 o                         
  11   2   4          0.77          3.47         2.61 o                         
  12   2   4          0.81         -2.80         2.80 o                         
  13   2   4        321.03        332.15        11.40 o                         
 -17   3   4        211.91        237.30        11.87 o                         
 -16   3   4         28.12         17.00         6.14 o                         
 -15   3   4         54.07         67.24         5.33 o                         
 -14   3   4         10.04         19.46         3.31 o                         
 -13   3   4        116.01        117.06         5.83 o                         
 -12   3   4        421.44        403.90         9.20 o                         
 -11   3   4        229.33        210.75         7.65 o                         
 -10   3   4        811.40        818.01        11.82 o                         
  -9   3   4        140.51        158.47         5.07 o                         
  -8   3   4         35.28         31.20         2.38 o                         
  -7   3   4         31.25         32.74         2.24 o                         
  -6   3   4        169.49        181.32         4.00 o                         
  -5   3   4          1.48          3.41         0.92 o                         
  -4   3   4          0.95          2.31         1.45 o                         
  -3   3   4        613.96        573.57         8.52 o                         
  -2   3   4         40.84         64.36         2.76 o                         
  -1   3   4        180.47        208.89         3.79 o                         
   0   3   4          9.65          7.90         1.66 o                         
   1   3   4        857.10        826.43        10.95 o                         
   2   3   4        302.46        311.07         5.99 o                         
   3   3   4         77.20         62.93         2.39 o                         
   4   3   4        568.73        589.71         8.34 o                         
   5   3   4         94.29        113.22         4.52 o                         
   6   3   4         27.43         29.80         2.78 o                         
   7   3   4         13.16         16.08         2.55 o                         
   8   3   4        235.51        246.57         7.22 o                         
   9   3   4         61.35         65.77         4.49 o                         
  10   3   4        720.40        700.22        12.54 o                         
  11   3   4        123.78        149.57         6.57 o                         
  12   3   4         21.77         24.22         4.22 o                         
  13   3   4         22.94         18.61         3.94 o                         
 -16   4   4          1.56          2.00         4.06 o                         
 -15   4   4        294.78        326.54        10.56 o                         
 -14   4   4        243.86        232.39         9.71 o                         
 -13   4   4         33.06         34.35         3.92 o                         
 -12   4   4         97.79        106.08         5.67 o                         
 -11   4   4         11.61         14.42         2.67 o                         
 -10   4   4        237.28        242.84         6.12 o                         
  -9   4   4          0.04         -0.52         1.73 o                         
  -8   4   4        497.52        500.20         7.97 o                         
  -7   4   4          0.06          1.61         1.67 o                         
  -6   4   4         16.12         18.24         1.87 o                         
  -5   4   4        213.72        258.69         4.59 o                         
  -4   4   4        256.58        303.84         5.41 o                         
  -3   4   4          4.21          1.89         1.23 o                         
  -2   4   4        136.18        122.84         3.93 o                         
  -1   4   4         29.55         31.37         2.14 o                         
   0   4   4         62.25         67.09         3.27 o                         
   1   4   4        251.41        227.78         6.15 o                         
   2   4   4         12.06         13.96         2.10 o                         
   3   4   4         62.95         58.20         3.11 o                         
   4   4   4          0.23          1.15         1.55 o                         
   5   4   4         99.72         99.99         4.31 o                         
   6   4   4       1511.56       1499.25        18.01 o                         
   7   4   4        566.65        571.89        10.27 o                         
   8   4   4         34.03         40.80         3.98 o                         
   9   4   4         30.88         27.01         4.14 o                         
  10   4   4        180.92        202.74         7.52 o                         
  11   4   4        255.04        260.82         8.98 o                         
  12   4   4         31.54         25.68         4.81 o                         
  13   4   4         73.94         64.13         6.27 o                         
 -16   5   4          1.54         -4.45         4.45 o                         
 -15   5   4          1.25          3.37         3.57 o                         
 -14   5   4          0.75         -2.39         2.39 o                         
 -13   5   4         75.50         70.64         5.13 o                         
 -12   5   4          0.35          3.96         2.04 o                         
 -11   5   4          2.58          5.58         2.07 o                         
 -10   5   4         21.80         23.29         2.63 o                         
  -9   5   4        232.17        242.58         5.94 o                         
  -8   5   4        126.68        132.90         4.21 o                         
  -7   5   4          7.28         10.50         1.54 o                         
  -6   5   4        433.46        431.83         6.39 o                         
  -5   5   4         79.93        101.53         3.31 o                         
  -4   5   4         70.56         72.99         3.08 o                         
  -3   5   4        193.79        235.23         4.84 o                         
  -2   5   4        983.39        989.47        12.08 o                         
  -1   5   4         67.61         79.80         3.33 o                         
   0   5   4        164.84        163.92         4.36 o                         
   1   5   4          5.70         11.51         2.04 o                         
   2   5   4        598.17        649.32         9.52 o                         
   3   5   4        978.93       1002.90        13.88 o                         
   4   5   4        180.66        184.43         6.41 o                         
   5   5   4        280.80        268.28         6.75 o                         
   6   5   4         44.25         47.57         3.56 o                         
   7   5   4        105.94        106.77         5.78 o                         
   8   5   4         28.61         26.19         3.26 o                         
   9   5   4         36.47         40.58         4.24 o                         
  10   5   4         60.27         67.13         5.16 o                         
  11   5   4        158.96        164.51         7.97 o                         
  12   5   4         90.64         88.61         5.71 o                         
  13   5   4          9.95          2.65         5.28 o                         
 -16   6   4          0.00         -0.04         4.18 o                         
 -15   6   4          2.42         -2.65         4.23 o                         
 -14   6   4        172.56        168.05         7.26 o                         
 -13   6   4         19.45         28.22         3.99 o                         
 -12   6   4        103.87        107.77         5.10 o                         
 -11   6   4         72.84         78.63         4.31 o                         
 -10   6   4        385.42        378.58         7.21 o                         
  -9   6   4         68.86         66.71         2.76 o                         
  -8   6   4         20.50         19.13         2.47 o                         
  -7   6   4          5.55          4.44         1.83 o                         
  -6   6   4        126.83        119.55         4.56 o                         
  -5   6   4         20.71         26.08         1.93 o                         
  -4   6   4         39.82         40.92         2.48 o                         
  -3   6   4        135.23        134.56         4.74 o                         
  -2   6   4          6.82         10.60         1.92 o                         
  -1   6   4         38.52         32.01         2.67 o                         
   0   6   4         22.39         26.04         2.39 o                         
   1   6   4        270.76        278.87         5.84 o                         
   2   6   4          1.13          1.56         1.65 o                         
   3   6   4         14.42         19.26         2.53 o                         
   4   6   4        483.15        487.07        10.40 o                         
   5   6   4        119.54        133.55         6.21 o                         
   6   6   4         93.80        105.74         5.33 o                         
   7   6   4         74.19         74.13         4.81 o                         
   8   6   4        336.25        353.83         9.02 o                         
   9   6   4         23.90         26.94         3.75 o                         
  10   6   4          0.77         -2.99         2.99 o                         
  11   6   4        298.65        317.46        10.78 o                         
  12   6   4        197.94        187.68         9.01 o                         
 -15   7   4          0.74          3.00         3.90 o                         
 -14   7   4        183.08        186.77         7.75 o                         
 -13   7   4        653.60        638.15        13.36 o                         
 -12   7   4         87.99         83.38         4.92 o                         
 -11   7   4         83.25         93.64         5.31 o                         
 -10   7   4        225.22        238.49         7.05 o                         
  -9   7   4        153.28        148.77         5.82 o                         
  -8   7   4          0.26         -0.25         1.93 o                         
  -7   7   4        643.98        644.68        10.06 o                         
  -6   7   4         25.89         36.95         2.99 o                         
  -5   7   4         10.03         10.17         2.13 o                         
  -4   7   4          0.14          1.97         1.85 o                         
  -3   7   4          9.56          8.04         1.86 o                         
  -2   7   4         20.12         17.04         2.21 o                         
  -1   7   4        445.77        471.24         9.05 o                         
   0   7   4          0.28         -0.05         1.51 o                         
   1   7   4         48.56         45.36         3.11 o                         
   2   7   4          4.98          2.66         1.94 o                         
   3   7   4        213.87        215.49         6.69 o                         
   4   7   4         82.84         83.45         4.73 o                         
   5   7   4       1643.68       1648.63        22.56 o                         
   6   7   4         73.01         77.07         5.11 o                         
   7   7   4          5.28          3.61         3.31 o                         
   8   7   4         18.17         19.24         3.29 o                         
   9   7   4         16.48         13.19         3.40 o                         
  10   7   4        103.33        117.07         6.99 o                         
  11   7   4          0.78         -4.40         4.40 o                         
  12   7   4         67.33         92.96         8.27 o                         
 -14   8   4         39.59         39.52         4.23 o                         
 -13   8   4          5.46         11.58         3.02 o                         
 -12   8   4         28.43         34.32         4.00 o                         
 -11   8   4          7.85          6.29         2.92 o                         
 -10   8   4          0.28          2.99         2.50 o                         
  -9   8   4        133.40        135.99         5.72 o                         
  -8   8   4        290.95        267.21         7.49 o                         
  -7   8   4       1403.85       1412.83        17.42 o                         
  -6   8   4         58.62         60.61         3.84 o                         
  -5   8   4          2.18         -0.12         1.90 o                         
  -4   8   4          0.35         -1.58         2.06 o                         
  -3   8   4         26.12         26.85         3.07 o                         
  -2   8   4        466.42        478.44         9.07 o                         
  -1   8   4         33.13         35.44         3.18 o                         
   0   8   4         53.65         66.52         4.08 o                         
   1   8   4        298.11        301.40         6.62 o                         
   2   8   4        267.11        264.82         6.49 o                         
   3   8   4          0.16         -0.01         1.92 o                         
   4   8   4         16.51         17.23         2.85 o                         
   5   8   4          6.53          6.31         2.85 o                         
   6   8   4        133.00        129.95         6.45 o                         
   7   8   4          0.00         -0.75         2.50 o                         
   8   8   4          2.57          6.11         3.77 o                         
   9   8   4         23.16         31.89         3.94 o                         
  10   8   4         14.14         13.18         3.92 o                         
  11   8   4        109.32        123.08         8.81 o                         
 -14   9   4          2.58         -2.48         3.38 o                         
 -13   9   4         96.48        115.08         7.40 o                         
 -12   9   4         23.30         20.05         3.74 o                         
 -11   9   4        104.32         94.52         5.66 o                         
 -10   9   4         11.47         16.41         3.18 o                         
  -9   9   4         21.59         20.87         3.21 o                         
  -8   9   4         56.24         45.94         4.05 o                         
  -7   9   4        189.34        217.67         7.22 o                         
  -6   9   4        204.06        204.33         7.38 o                         
  -5   9   4        148.67        158.72         6.31 o                         
  -4   9   4          0.17          2.49         2.56 o                         
  -3   9   4          1.59         -2.20         2.20 o                         
  -2   9   4        426.58        410.55         8.14 o                         
  -1   9   4         50.50         52.10         3.69 o                         
   0   9   4         68.76         75.46         4.25 o                         
   1   9   4          0.53          1.95         2.14 o                         
   2   9   4          0.01         -1.82         1.98 o                         
   3   9   4        102.42        100.88         4.93 o                         
   4   9   4         47.54         47.26         3.68 o                         
   5   9   4         31.98         24.84         3.17 o                         
   6   9   4         37.54         31.61         4.33 o                         
   7   9   4        163.08        173.99         7.68 o                         
   8   9   4         43.27         35.14         4.45 o                         
   9   9   4          0.03         -3.18         3.18 o                         
  10   9   4          2.64          8.94         4.78 o                         
  11   9   4         25.21         22.49         5.31 o                         
 -13  10   4         24.63         14.57         5.08 o                         
 -12  10   4         72.67         74.28         6.11 o                         
 -11  10   4          3.50         -2.67         2.86 o                         
 -10  10   4          2.72          1.39         4.05 o                         
  -9  10   4         20.97         22.90         3.58 o                         
  -8  10   4         46.10         39.78         4.10 o                         
  -7  10   4         15.62         17.89         3.97 o                         
  -6  10   4        806.83        845.78        13.80 o                         
  -5  10   4        491.11        535.64        11.79 o                         
  -4  10   4         25.89         25.43         3.65 o                         
  -3  10   4        844.35        855.78        14.23 o                         
  -2  10   4         76.73         81.86         4.51 o                         
  -1  10   4        519.03        509.79         9.73 o                         
   0  10   4         61.32         64.39         4.20 o                         
   1  10   4        272.98        258.60         7.22 o                         
   2  10   4          3.94          7.77         2.60 o                         
   3  10   4         39.25         35.69         3.43 o                         
   4  10   4        463.59        420.63         9.39 o                         
   5  10   4          0.06         -2.22         2.22 o                         
   6  10   4         39.92         39.26         4.40 o                         
   7  10   4         29.20         24.80         4.29 o                         
   8  10   4          3.16          8.52         3.57 o                         
   9  10   4          0.02          4.31         3.49 o                         
  10  10   4         29.77         31.10         6.07 o                         
 -12  11   4          8.49          6.65         5.12 o                         
 -11  11   4         36.15         34.68         5.10 o                         
 -10  11   4          1.49         -3.51         3.51 o                         
  -9  11   4         49.94         50.96         4.39 o                         
  -8  11   4          2.88          7.31         3.13 o                         
  -7  11   4          0.10          6.68         3.01 o                         
  -6  11   4        427.57        437.81        10.66 o                         
  -5  11   4          5.29          4.59         3.60 o                         
  -4  11   4         16.08         15.83         3.61 o                         
  -3  11   4          0.40          0.32         2.64 o                         
  -2  11   4        335.64        326.10         8.43 o                         
  -1  11   4         27.95         31.10         3.40 o                         
   0  11   4         33.32         28.88         3.06 o                         
   1  11   4         83.02         71.81         4.56 o                         
   2  11   4          7.14          8.11         2.75 o                         
   3  11   4         17.84         15.04         2.99 o                         
   4  11   4         47.85         41.85         3.94 o                         
   5  11   4         22.15         30.20         4.34 o                         
   6  11   4         44.33         44.88         4.38 o                         
   7  11   4         93.18        117.27         7.00 o                         
   8  11   4         17.73         22.54         4.95 o                         
   9  11   4         29.82         44.58         6.53 o                         
 -11  12   4          4.53         10.63         6.46 o                         
 -10  12   4          1.50         -0.87         4.60 o                         
  -9  12   4        101.48        107.47         6.37 o                         
  -8  12   4         15.02          5.26         3.45 o                         
  -7  12   4          1.47          0.64         3.16 o                         
  -6  12   4         29.22         31.93         4.28 o                         
  -5  12   4          0.64          5.13         3.29 o                         
  -4  12   4          0.23         -3.40         3.40 o                         
  -3  12   4        414.03        425.64        11.11 o                         
  -2  12   4         56.50         68.52         5.70 o                         
  -1  12   4         89.13         97.84         5.63 o                         
   0  12   4          2.40         -2.38         2.38 o                         
   1  12   4        168.43        164.54         6.94 o                         
   2  12   4         60.83         70.56         4.63 o                         
   3  12   4        277.38        308.07         9.11 o                         
   4  12   4         80.77         72.58         5.10 o                         
   5  12   4         18.87          8.18         3.85 o                         
   6  12   4          4.00          1.71         3.30 o                         
   7  12   4         24.35         31.41         4.89 o                         
  -9  13   4        116.32         99.64         8.91 o                         
  -8  13   4          5.94         -1.30         4.26 o                         
  -7  13   4         21.25         22.63         4.32 o                         
  -6  13   4         21.61         14.30         4.09 o                         
  -5  13   4          4.28         11.30         3.99 o                         
  -4  13   4        247.39        248.69         9.95 o                         
  -3  13   4         38.68         42.00         4.65 o                         
  -2  13   4         29.58         33.10         3.64 o                         
  -1  13   4          7.39          1.54         3.38 o                         
   0  13   4          0.63          0.52         2.82 o                         
   1  13   4        218.90        210.05         7.47 o                         
   2  13   4         12.18         18.70         3.49 o                         
   3  13   4         22.10         11.13         4.55 o                         
   4  13   4         12.25          7.91         3.48 o                         
   5  13   4         78.50         70.95         5.65 o                         
   6  13   4         48.35         52.15         9.74 o                         
  -7  14   4          3.10          7.13         5.65 o                         
  -6  14   4         61.47         64.71         6.05 o                         
  -5  14   4          7.72          4.17         3.88 o                         
  -4  14   4         75.05         88.01         7.44 o                         
  -3  14   4         15.59          6.47         6.84 o                         
  -2  14   4         19.35         30.63         5.91 o                         
  -1  14   4          5.83          2.61         3.10 o                         
   0  14   4          6.51          0.62         3.09 o                         
   1  14   4          1.63         -3.71         3.71 o                         
   2  14   4         83.13        104.79         6.63 o                         
   3  14   4         19.26         17.02         4.63 o                         
   4  14   4         22.82         18.38         4.41 o                         
  -3  15   4         10.25         12.06         5.93 o                         
  -2  15   4         34.14         51.41         6.58 o                         
  -1  15   4         15.28         11.60         5.24 o                         
   0  15   4         37.51         36.11         7.12 o                         
 -16   1   5         25.75         17.49         5.02 o                         
 -15   1   5          1.49          1.91         3.57 o                         
 -14   1   5          1.56          1.03         3.40 o                         
 -13   1   5         30.05         29.76         4.31 o                         
 -12   1   5         38.11         44.55         4.14 o                         
 -11   1   5         66.94         65.67         4.74 o                         
 -10   1   5          0.39          1.62         2.45 o                         
  -9   1   5        137.63        145.15         6.10 o                         
  -8   1   5          1.02          2.00         1.69 o                         
  -7   1   5          2.29          4.35         1.42 o                         
  -6   1   5       1300.39       1277.41        15.91 o                         
  -5   1   5          0.05          1.56         1.07 o                         
  -4   1   5         10.49         11.17         1.94 o                         
  -3   1   5        123.76        142.56         4.57 o                         
  -2   1   5         69.28         63.34         3.97 o                         
  -1   1   5         95.23         84.04         2.88 o                         
   0   1   5        621.51        614.50         9.16 o                         
   1   1   5        117.21        122.83         6.49 o                         
   2   1   5        809.97        812.78        11.59 o                         
   3   1   5         25.74         20.29         2.89 o                         
   4   1   5        109.57        115.93         5.40 o                         
   5   1   5         33.33         28.76         3.37 o                         
   6   1   5         32.53         29.91         4.32 o                         
   7   1   5         74.81         81.42         5.22 o                         
   8   1   5        240.69        239.27         8.85 o                         
   9   1   5        103.95         96.92         6.37 o                         
  10   1   5          0.29          0.67         3.21 o                         
  11   1   5         24.18         24.37         3.37 o                         
  12   1   5          4.28         -0.72         3.75 o                         
 -16   2   5        392.94        402.14        15.46 o                         
 -15   2   5          8.76         -0.39         3.03 o                         
 -14   2   5        126.05        113.38         5.75 o                         
 -13   2   5          5.71          9.60         3.38 o                         
 -12   2   5         10.04          5.71         2.80 o                         
 -11   2   5          7.08          5.61         3.37 o                         
 -10   2   5        339.55        359.83         8.75 o                         
  -9   2   5        765.55        786.68        12.17 o                         
  -8   2   5        115.13        113.76         3.99 o                         
  -7   2   5         16.62         16.09         1.52 o                         
  -6   2   5         47.70         55.76         3.39 o                         
  -5   2   5       1419.46       1442.19        18.53 o                         
  -4   2   5        164.54        160.75         5.17 o                         
  -3   2   5        340.21        333.81         7.19 o                         
  -2   2   5        232.01        224.63         4.66 o                         
  -1   2   5          3.71          4.08         1.22 o                         
   0   2   5        402.08        415.83         8.16 o                         
   1   2   5        756.63        730.19         9.86 o                         
   2   2   5        190.62        172.28         4.54 o                         
   3   2   5          4.14          4.85         1.55 o                         
   4   2   5         46.24         44.77         2.83 o                         
   5   2   5          0.00         -1.39         1.49 o                         
   6   2   5        373.40        366.44         8.60 o                         
   7   2   5          4.71          2.87         2.64 o                         
   8   2   5        256.57        256.58         9.04 o                         
   9   2   5         35.56         28.98         4.06 o                         
  10   2   5         75.50         75.88         4.76 o                         
  11   2   5         49.98         59.40         4.46 o                         
  12   2   5         18.65         -3.51         4.86 o                         
 -16   3   5         31.85         38.39         5.22 o                         
 -15   3   5         12.84          7.12         3.47 o                         
 -14   3   5         51.38         50.25         4.54 o                         
 -13   3   5        483.90        487.69        10.61 o                         
 -12   3   5          8.42         10.83         3.78 o                         
 -11   3   5          4.63          7.14         2.10 o                         
 -10   3   5        230.89        236.39         6.40 o                         
  -9   3   5        554.34        539.29         8.87 o                         
  -8   3   5        454.74        458.45         9.04 o                         
  -7   3   5          0.02          0.92         1.13 o                         
  -6   3   5         79.17         78.98         4.50 o                         
  -5   3   5        143.20        156.10         5.39 o                         
  -4   3   5        662.32        676.02        11.69 o                         
  -3   3   5        550.87        542.89        10.22 o                         
  -2   3   5        391.75        392.08         7.02 o                         
  -1   3   5        153.91        166.24         4.30 o                         
   0   3   5          1.40          3.21         1.34 o                         
   1   3   5          1.67          3.97         1.23 o                         
   2   3   5        274.51        272.06         6.33 o                         
   3   3   5         56.91         64.09         4.30 o                         
   4   3   5        360.85        348.85         8.06 o                         
   5   3   5          1.49         -1.81         2.13 o                         
   6   3   5        546.37        554.06        10.81 o                         
   7   3   5        128.47        119.39         5.56 o                         
   8   3   5        310.51        284.59         9.07 o                         
   9   3   5         20.29         25.90         2.78 o                         
  10   3   5         32.27         32.98         3.61 o                         
  11   3   5         39.58         41.95         4.79 o                         
  12   3   5         12.11         11.56         5.12 o                         
 -16   4   5        380.75        345.25        13.38 o                         
 -15   4   5         40.20         38.46         4.24 o                         
 -14   4   5          0.35          5.54         2.72 o                         
 -13   4   5         77.62         69.76         4.38 o                         
 -12   4   5        662.61        658.88        14.59 o                         
 -11   4   5        210.69        213.91         5.60 o                         
 -10   4   5         85.79         83.70         5.10 o                         
  -9   4   5        137.94        147.37         5.92 o                         
  -8   4   5         48.17         51.10         2.89 o                         
  -7   4   5         10.14         10.81         1.36 o                         
  -6   4   5          6.69         10.84         1.88 o                         
  -5   4   5         16.12         17.60         2.23 o                         
  -4   4   5        109.98        114.27         4.19 o                         
  -3   4   5        216.82        231.40         5.30 o                         
  -2   4   5        131.77        143.05         3.32 o                         
  -1   4   5        176.19        170.66         4.30 o                         
   0   4   5         37.13         28.13         3.57 o                         
   1   4   5          0.02          0.95         1.53 o                         
   2   4   5        143.57        151.87         4.50 o                         
   3   4   5        605.44        627.64        11.02 o                         
   4   4   5       1222.68       1202.57        16.20 o                         
   5   4   5        131.14        133.72         6.13 o                         
   6   4   5        345.68        346.16         8.70 o                         
   7   4   5         18.26         16.80         2.98 o                         
   8   4   5          3.82          0.67         3.00 o                         
   9   4   5         62.95         59.36         4.74 o                         
  10   4   5        465.38        464.95        11.73 o                         
  11   4   5        129.84        144.60         7.04 o                         
  12   4   5         76.37         87.48         6.78 o                         
 -15   5   5          3.25         -2.50         3.90 o                         
 -14   5   5         21.21         16.92         3.22 o                         
 -13   5   5          1.56          3.17         2.63 o                         
 -12   5   5         16.56         14.76         2.99 o                         
 -11   5   5          7.96          5.73         2.68 o                         
 -10   5   5        266.26        260.90         6.48 o                         
  -9   5   5        105.32        114.82         4.17 o                         
  -8   5   5        150.31        158.11         4.43 o                         
  -7   5   5        246.51        250.94         5.20 o                         
  -6   5   5          1.86         -1.07         1.55 o                         
  -5   5   5         29.54         29.71         2.02 o                         
  -4   5   5         98.50        107.06         3.25 o                         
  -3   5   5        187.94        193.09         4.74 o                         
  -2   5   5         59.64         52.04         2.98 o                         
  -1   5   5        483.17        509.65         8.05 o                         
   0   5   5        515.75        513.22         8.13 o                         
   1   5   5          0.00          0.21         1.62 o                         
   2   5   5         17.78         16.34         2.41 o                         
   3   5   5        559.90        568.15         9.59 o                         
   4   5   5        201.87        217.94         5.67 o                         
   5   5   5         36.47         33.57         3.25 o                         
   6   5   5        768.16        785.39        11.51 o                         
   7   5   5        115.08        108.35         4.96 o                         
   8   5   5         13.08         11.54         4.58 o                         
   9   5   5         69.83         75.21         4.73 o                         
  10   5   5         33.01         42.95         4.20 o                         
  11   5   5         29.22         25.34         4.41 o                         
 -15   6   5          0.55         -5.22         5.37 o                         
 -14   6   5        118.97        122.78         5.94 o                         
 -13   6   5         42.59         32.40         3.70 o                         
 -12   6   5         67.43         68.81         4.98 o                         
 -11   6   5         35.12         30.70         2.92 o                         
 -10   6   5          2.66          2.30         1.58 o                         
  -9   6   5         48.95         48.97         3.42 o                         
  -8   6   5         34.64         37.24         2.13 o                         
  -7   6   5         31.32         31.77         2.45 o                         
  -6   6   5         28.39         29.58         2.47 o                         
  -5   6   5          0.14         -1.44         1.46 o                         
  -4   6   5         22.48         18.93         2.52 o                         
  -3   6   5         35.11         34.76         2.82 o                         
  -2   6   5        300.77        331.09         7.81 o                         
  -1   6   5        116.95        127.09         4.29 o                         
   0   6   5         90.77        112.47         4.90 o                         
   1   6   5         46.75         53.14         3.36 o                         
   2   6   5        128.70        148.95         5.57 o                         
   3   6   5          1.78          5.46         2.14 o                         
   4   6   5        232.58        246.95         7.19 o                         
   5   6   5        627.69        661.81        11.50 o                         
   6   6   5          5.95          7.73         2.29 o                         
   7   6   5         79.38         81.64         4.43 o                         
   8   6   5          0.00          4.16         3.01 o                         
   9   6   5         15.83         13.59         3.87 o                         
  10   6   5         17.27         15.93         3.73 o                         
  11   6   5          2.15          3.05         3.91 o                         
 -14   7   5         18.18         14.25         6.32 o                         
 -13   7   5        171.54        209.80         9.00 o                         
 -12   7   5        107.05        117.24         6.16 o                         
 -11   7   5          0.30          2.19         2.92 o                         
 -10   7   5          0.31         -1.23         2.17 o                         
  -9   7   5         23.87         28.27         4.07 o                         
  -8   7   5        684.03        734.18        11.09 o                         
  -7   7   5          5.78         12.04         2.11 o                         
  -6   7   5         82.49         90.14         4.60 o                         
  -5   7   5          0.02          1.52         1.57 o                         
  -4   7   5          0.42          2.00         1.69 o                         
  -3   7   5        176.85        186.27         5.76 o                         
  -2   7   5        402.49        400.28         7.97 o                         
  -1   7   5         31.36         39.93         2.96 o                         
   0   7   5          7.10          7.16         1.99 o                         
   1   7   5          0.37          1.32         2.13 o                         
   2   7   5        484.04        489.26         8.72 o                         
   3   7   5         81.02         88.44         4.45 o                         
   4   7   5        362.33        347.17         8.24 o                         
   5   7   5        181.02        183.91         7.57 o                         
   6   7   5          2.01          7.85         2.82 o                         
   7   7   5         53.41         59.45         4.18 o                         
   8   7   5        225.21        233.78         8.44 o                         
   9   7   5         95.58        103.67         6.25 o                         
  10   7   5        100.12        101.09         6.86 o                         
 -14   8   5        887.31        943.82        31.24 o                         
 -13   8   5        133.23        133.55         6.96 o                         
 -12   8   5          0.07         -2.72         2.72 o                         
 -11   8   5         68.31         64.91         4.58 o                         
 -10   8   5          5.78          6.39         2.56 o                         
  -9   8   5        520.41        552.50        10.28 o                         
  -8   8   5          4.72          7.25         2.63 o                         
  -7   8   5        570.71        588.75        11.42 o                         
  -6   8   5         50.40         40.15         3.52 o                         
  -5   8   5          9.20          6.08         2.40 o                         
  -4   8   5        114.62        111.27         4.81 o                         
  -3   8   5          2.45          6.93         2.10 o                         
  -2   8   5         96.74         92.07         4.60 o                         
  -1   8   5        516.51        530.34         8.63 o                         
   0   8   5        136.35        151.81         5.33 o                         
   1   8   5         47.96         53.35         3.86 o                         
   2   8   5         13.08          8.93         2.50 o                         
   3   8   5         24.53         22.78         3.08 o                         
   4   8   5         22.80         23.61         3.08 o                         
   5   8   5         16.55         13.73         3.35 o                         
   6   8   5        139.11        145.07         6.80 o                         
   7   8   5         85.19         81.70         5.10 o                         
   8   8   5         14.87         13.80         3.15 o                         
   9   8   5          2.63         10.84         3.89 o                         
  10   8   5         10.06         14.87         4.65 o                         
 -13   9   5          9.45         10.08         4.45 o                         
 -12   9   5         27.07         25.50         3.49 o                         
 -11   9   5         53.31         56.35         4.59 o                         
 -10   9   5         10.44          5.15         2.73 o                         
  -9   9   5        314.57        280.62         8.11 o                         
  -8   9   5         22.86         28.88         3.64 o                         
  -7   9   5        101.28        113.33         5.86 o                         
  -6   9   5         87.34         93.09         5.37 o                         
  -5   9   5        485.74        492.37        10.53 o                         
  -4   9   5        129.42        125.28         6.00 o                         
  -3   9   5         23.17         25.85         3.30 o                         
  -2   9   5        194.89        196.80         6.99 o                         
  -1   9   5        434.48        440.79         8.26 o                         
   0   9   5        818.34        829.49        11.95 o                         
   1   9   5        583.16        592.67         9.86 o                         
   2   9   5        165.33        180.11         6.37 o                         
   3   9   5          2.86          7.26         2.62 o                         
   4   9   5        152.04        154.37         6.09 o                         
   5   9   5          1.09          0.73         2.47 o                         
   6   9   5        119.70        121.14         6.28 o                         
   7   9   5         13.89         11.12         3.35 o                         
   8   9   5          0.35          1.93         3.20 o                         
   9   9   5        153.55        172.27         7.98 o                         
 -12  10   5          0.54         -4.13         4.13 o                         
 -11  10   5         18.56         13.41         4.42 o                         
 -10  10   5         14.08         14.80         3.13 o                         
  -9  10   5        131.25        115.89         5.99 o                         
  -8  10   5         25.43         50.04         4.06 o                         
  -7  10   5       1074.02       1052.66        15.79 o                         
  -6  10   5         46.64         52.18         5.18 o                         
  -5  10   5          5.64          1.57         3.60 o                         
  -4  10   5         35.23         40.07         4.15 o                         
  -3  10   5        679.24        706.14        12.44 o                         
  -2  10   5        172.24        168.01         7.00 o                         
  -1  10   5         10.30          8.00         2.59 o                         
   0  10   5         90.33         77.76         4.88 o                         
   1  10   5         51.33         55.58         3.81 o                         
   2  10   5          5.44          9.19         2.62 o                         
   3  10   5         99.57        102.40         5.07 o                         
   4  10   5         30.01         27.38         3.49 o                         
   5  10   5          0.26         -1.90         2.81 o                         
   6  10   5         39.84         34.00         3.93 o                         
   7  10   5         19.80          8.83         4.59 o                         
   8  10   5          0.99         -3.33         3.33 o                         
 -11  11   5         45.04         39.36         5.95 o                         
 -10  11   5         32.10         33.31         4.27 o                         
  -9  11   5        126.47        113.23         6.27 o                         
  -8  11   5         41.41         33.93         4.79 o                         
  -7  11   5         35.30         33.22         4.07 o                         
  -6  11   5          9.52          6.82         3.38 o                         
  -5  11   5          5.24          9.88         3.28 o                         
  -4  11   5         31.63         31.26         4.09 o                         
  -3  11   5        528.58        510.35        11.52 o                         
  -2  11   5        443.49        456.45        10.55 o                         
  -1  11   5        135.65        125.21         6.30 o                         
   0  11   5         84.68         84.18         5.08 o                         
   1  11   5          5.06          5.85         2.96 o                         
   2  11   5         13.38         11.79         3.43 o                         
   3  11   5          1.41         -2.72         2.72 o                         
   4  11   5          2.90          0.51         3.33 o                         
   5  11   5         44.89         55.42         4.98 o                         
   6  11   5         86.62         85.62         6.16 o                         
   7  11   5         42.40         32.74         4.84 o                         
 -10  12   5          3.34         13.29         4.31 o                         
  -9  12   5          9.37         16.68         4.77 o                         
  -8  12   5         57.66         56.83         5.23 o                         
  -7  12   5         10.85          7.46         3.83 o                         
  -6  12   5          0.63         -3.17         3.17 o                         
  -5  12   5          0.24         -0.58         3.67 o                         
  -4  12   5        560.77        578.63        14.36 o                         
  -3  12   5         14.17         13.47         3.63 o                         
  -2  12   5         15.49         10.51         3.39 o                         
  -1  12   5          0.01          0.64         2.79 o                         
   0  12   5         10.34          9.28         2.79 o                         
   1  12   5        176.12        166.60         6.89 o                         
   2  12   5         36.40         37.03         4.13 o                         
   3  12   5         22.94         25.64         3.73 o                         
   4  12   5         61.35         61.04         7.58 o                         
   5  12   5         11.14         14.08         4.20 o                         
   6  12   5          0.57         14.08        14.11 o                         
  -8  13   5          9.50         -2.20         6.35 o                         
  -7  13   5          0.42         -1.38         4.34 o                         
  -6  13   5         11.10         12.12         4.36 o                         
  -5  13   5          0.10         -0.50         4.39 o                         
  -4  13   5        124.28        125.60         7.40 o                         
  -3  13   5          7.84         11.18         4.25 o                         
  -2  13   5        130.02        124.61         7.32 o                         
  -1  13   5         19.22         29.50         4.16 o                         
   0  13   5         11.59          8.16         3.42 o                         
   1  13   5          1.47         -3.20         3.20 o                         
   2  13   5         11.42          5.41         4.33 o                         
   3  13   5         34.80         23.71         5.43 o                         
   4  13   5        183.20        169.67         8.20 o                         
  -4  14   5         12.33          4.45         6.41 o                         
  -3  14   5          3.00         -1.51         5.55 o                         
  -2  14   5         58.26         53.39         6.31 o                         
  -1  14   5          2.02         -4.81         4.81 o                         
   0  14   5          4.99         -3.46         4.80 o                         
 -16   0   6         46.39         56.51        10.90 o                         
 -15   0   6         24.81         26.08         6.75 o                         
 -14   0   6         18.27         18.10         5.80 o                         
 -13   0   6         73.93         69.94         7.27 o                         
 -12   0   6         58.21         58.28         6.94 o                         
 -11   0   6          1.10         -0.39         3.25 o                         
 -10   0   6        179.13        175.75         9.02 o                         
  -9   0   6         86.09        124.61         4.81 o                         
  -8   0   6         48.09         47.66         3.53 o                         
  -7   0   6        305.13        300.12        12.69 o                         
  -6   0   6       2876.04       3176.67        64.85 o                         
  -5   0   6       1011.70       1084.61        23.32 o                         
  -4   0   6         53.37         51.47         4.90 o                         
  -3   0   6        374.54        375.53        13.96 o                         
  -2   0   6         14.26         14.40         2.82 o                         
  -1   0   6         23.19         27.38         3.10 o                         
   0   0   6         92.68        115.13         7.47 o                         
   1   0   6        996.22       1004.07        24.09 o                         
   2   0   6          1.97          1.33         3.30 o                         
   3   0   6         50.86         80.71         7.59 o                         
   4   0   6         50.12         63.44         9.65 o                         
   5   0   6         10.82          4.36         4.53 o                         
   6   0   6         62.75         60.46         6.72 o                         
   7   0   6          9.32         18.41         5.11 o                         
   8   0   6         41.36         40.04         5.93 o                         
   9   0   6          0.02          3.70         4.93 o                         
  10   0   6         50.71         54.01        10.16 o                         
  11   0   6          4.81         -8.09         8.09 o                         
 -16   1   6          0.00         -3.01         4.67 o                         
 -15   1   6          2.46         -3.50         3.77 o                         
 -14   1   6          0.61          2.94         3.32 o                         
 -13   1   6         92.81         94.58         8.53 o                         
 -12   1   6         11.97         11.52         3.86 o                         
 -11   1   6         15.53         12.52         3.20 o                         
 -10   1   6         59.88         62.43         3.78 o                         
  -9   1   6        182.87        189.37         4.34 o                         
  -8   1   6        714.39        752.62        10.85 o                         
  -7   1   6        636.51        644.54        10.79 o                         
  -6   1   6       1116.11       1123.20        15.08 o                         
  -5   1   6         39.22         36.94         2.16 o                         
  -4   1   6         77.84         86.95         2.74 o                         
  -3   1   6          0.04         -1.47         1.47 o                         
  -2   1   6        129.34        140.94         3.93 o                         
  -1   1   6        525.44        535.06         7.47 o                         
   0   1   6       1006.43       1052.97        18.00 o                         
   1   1   6          2.71          0.74         2.29 o                         
   2   1   6         30.57         32.17         3.96 o                         
   3   1   6         12.03         11.17         2.17 o                         
   4   1   6          5.21          6.40         2.52 o                         
   5   1   6          1.08          1.81         2.31 o                         
   6   1   6        141.36        139.86         6.47 o                         
   7   1   6        100.55         86.55         5.58 o                         
   8   1   6         53.00         64.63         5.22 o                         
   9   1   6          2.60          3.26         3.62 o                         
  10   1   6          0.56         -3.92         3.92 o                         
  11   1   6          0.01          2.51         5.28 o                         
 -15   2   6          0.09          3.62         4.75 o                         
 -14   2   6         32.60         30.27         6.16 o                         
 -13   2   6         99.03        107.82         6.33 o                         
 -12   2   6        307.69        296.94         9.51 o                         
 -11   2   6         10.76         11.26         2.91 o                         
 -10   2   6         69.89         68.51         4.10 o                         
  -9   2   6         68.65         63.54         2.79 o                         
  -8   2   6        129.64        138.76         6.33 o                         
  -7   2   6          0.23         -0.04         1.89 o                         
  -6   2   6       1380.69       1443.25        18.92 o                         
  -5   2   6         18.00         19.18         2.57 o                         
  -4   2   6         32.29         34.33         2.96 o                         
  -3   2   6         14.00         11.36         2.15 o                         
  -2   2   6          9.87         12.28         2.18 o                         
  -1   2   6        435.65        459.53         6.55 o                         
   0   2   6        482.42        504.86         9.43 o                         
   1   2   6         82.65         86.19         4.02 o                         
   2   2   6         97.65         78.94         4.98 o                         
   3   2   6         17.80         13.29         2.40 o                         
   4   2   6        104.96        104.79         7.01 o                         
   5   2   6         23.54         20.15         2.82 o                         
   6   2   6         18.78         13.19         3.28 o                         
   7   2   6         15.73         13.39         3.44 o                         
   8   2   6         16.92         12.68         3.49 o                         
   9   2   6          3.84         -2.84         3.05 o                         
  10   2   6          0.10          1.14         4.58 o                         
  11   2   6        283.11        299.96        14.00 o                         
 -15   3   6        101.74        114.14         8.15 o                         
 -14   3   6          0.45         10.26         4.03 o                         
 -13   3   6         48.10         41.37         4.27 o                         
 -12   3   6         82.30         85.17         5.89 o                         
 -11   3   6         33.67         33.91         4.39 o                         
 -10   3   6        381.49        396.00         7.20 o                         
  -9   3   6         99.76        111.63         4.33 o                         
  -8   3   6        177.38        184.32         6.33 o                         
  -7   3   6         14.32         19.46         2.38 o                         
  -5   3   6         15.75         10.77         2.59 o                         
  -4   3   6          7.33         12.31         2.56 o                         
  -3   3   6         13.58         23.15         2.02 o                         
  -2   3   6        103.65        101.14         4.42 o                         
  -1   3   6         23.23         20.86         2.39 o                         
   0   3   6          3.80         26.28         2.55 o                         
   1   3   6         53.30         51.09         3.20 o                         
   2   3   6        645.88        654.13         9.97 o                         
   3   3   6        728.43        778.60        14.65 o                         
   4   3   6         13.20         19.22         2.76 o                         
   5   3   6        105.52        123.02         6.63 o                         
   6   3   6        386.90        412.67        11.73 o                         
   7   3   6         28.13         20.68         5.11 o                         
   8   3   6        184.29        179.77         8.37 o                         
   9   3   6         69.20         76.56         7.20 o                         
  10   3   6          4.40          1.37         4.89 o                         
 -15   4   6         24.86         15.15         4.53 o                         
 -14   4   6         48.00         53.73         4.73 o                         
 -13   4   6         22.35         17.75         3.75 o                         
 -12   4   6        148.88        146.29         6.99 o                         
 -11   4   6         57.99         56.29         4.00 o                         
 -10   4   6        283.88        290.90         7.34 o                         
  -9   4   6          2.49          4.20         2.72 o                         
  -8   4   6         32.78         39.07         3.54 o                         
  -7   4   6         14.59          9.62         2.58 o                         
  -6   4   6         95.30        112.06         4.81 o                         
  -5   4   6        160.13        174.60         7.37 o                         
  -4   4   6         79.62         75.42         4.76 o                         
  -3   4   6        232.65        241.68         6.21 o                         
  -2   4   6         18.10         18.35         2.42 o                         
  -1   4   6         20.06         17.42         2.07 o                         
   0   4   6          6.93          4.84         1.49 o                         
   1   4   6          2.62         -0.16         1.74 o                         
   2   4   6        309.09        301.02         7.46 o                         
   3   4   6          0.29          0.78         2.15 o                         
   4   4   6        689.08        728.59        12.63 o                         
   5   4   6          1.79         -0.04         2.29 o                         
   6   4   6          1.13          2.36         2.32 o                         
   7   4   6          5.13          7.65         2.92 o                         
   8   4   6         45.43         50.49         6.39 o                         
   9   4   6         39.85         47.22         5.56 o                         
  10   4   6          0.33         -4.83         4.83 o                         
 -15   5   6         24.76         15.40         4.75 o                         
 -14   5   6          4.77          7.63         3.67 o                         
 -13   5   6          9.52          2.93         3.32 o                         
 -12   5   6         77.45         75.71         4.67 o                         
 -11   5   6         22.82         21.35         2.52 o                         
 -10   5   6         45.68         47.03         2.74 o                         
  -9   5   6          3.88          2.09         1.85 o                         
  -8   5   6         31.91         32.58         3.74 o                         
  -7   5   6          1.19          0.44         2.17 o                         
  -6   5   6          8.69         11.03         2.49 o                         
  -5   5   6         85.23         76.34         4.91 o                         
  -4   5   6        102.45        104.61         7.86 o                         
  -3   5   6         39.85         40.91         3.20 o                         
  -2   5   6        118.17        124.48         4.06 o                         
  -1   5   6        119.14        124.38         4.09 o                         
   0   5   6          7.50          7.33         1.80 o                         
   1   5   6        212.34        228.75         5.72 o                         
   2   5   6        531.81        515.46         9.32 o                         
   3   5   6         92.71         91.14         4.85 o                         
   4   5   6        117.81        127.22         5.96 o                         
   5   5   6        298.56        309.58         9.13 o                         
   6   5   6        112.77        122.40         6.42 o                         
   7   5   6         27.98         30.40         3.89 o                         
   8   5   6          5.02          4.89         3.09 o                         
   9   5   6         63.79         66.12         5.61 o                         
  10   5   6          4.68          1.95         3.74 o                         
 -14   6   6        173.26        137.45         6.08 o                         
 -13   6   6          3.33          6.07         3.28 o                         
 -12   6   6        121.76        116.28         5.87 o                         
 -11   6   6         44.89         49.13         3.03 o                         
 -10   6   6          1.91          1.20         1.53 o                         
  -9   6   6         56.13         57.29         3.25 o                         
  -8   6   6        267.47        251.78         5.23 o                         
  -7   6   6          0.25          1.28         2.00 o                         
  -6   6   6         13.67         16.24         2.75 o                         
  -5   6   6          3.88          6.43         2.09 o                         
  -4   6   6         55.89         58.89         3.81 o                         
  -3   6   6          1.79          1.21         1.26 o                         
  -2   6   6         19.73         16.85         2.12 o                         
  -1   6   6         35.39         35.63         3.01 o                         
   0   6   6          1.15         10.59         2.00 o                         
   1   6   6          6.74          5.71         2.07 o                         
   2   6   6         98.65        101.39         5.00 o                         
   3   6   6        358.61        374.16         7.64 o                         
   4   6   6          0.84         -0.18         2.43 o                         
   5   6   6          5.13          4.76         2.88 o                         
   6   6   6         61.41         62.54         5.18 o                         
   7   6   6          3.62          3.90         4.12 o                         
   8   6   6          6.93          5.90         3.55 o                         
   9   6   6          3.49          2.59         4.39 o                         
 -14   7   6          0.41         -3.71         5.13 o                         
 -13   7   6          0.00         -2.78         2.78 o                         
 -12   7   6          1.23          1.68         3.01 o                         
 -11   7   6          3.97          0.43         2.62 o                         
 -10   7   6         27.37         17.60         2.73 o                         
  -9   7   6        573.93        572.84        10.10 o                         
  -8   7   6         15.28         13.06         2.21 o                         
  -7   7   6          2.11          1.36         2.05 o                         
  -6   7   6          1.07          0.63         1.92 o                         
  -5   7   6          0.14          2.09         1.36 o                         
  -4   7   6         81.99         73.83         3.50 o                         
  -3   7   6         68.61         72.22         3.58 o                         
  -2   7   6         24.85         28.93         2.74 o                         
  -1   7   6         78.74         82.38         4.12 o                         
   0   7   6         22.61         21.77         2.66 o                         
   1   7   6        290.04        300.25         6.70 o                         
   2   7   6          5.18          4.27         2.73 o                         
   3   7   6        670.08        707.63        11.63 o                         
   4   7   6          4.37          2.88         2.34 o                         
   5   7   6         47.31         54.48         3.86 o                         
   6   7   6         17.56          8.51         2.93 o                         
   7   7   6          3.02         -0.18         3.45 o                         
   8   7   6        129.38        134.64        10.78 o                         
   9   7   6         61.79         74.85         6.92 o                         
 -13   8   6         52.86         45.97         5.15 o                         
 -12   8   6          0.40          0.37         3.01 o                         
 -11   8   6          6.96         10.48         3.10 o                         
 -10   8   6          5.22          5.71         2.64 o                         
  -9   8   6        490.06        472.88        10.59 o                         
  -8   8   6         60.29         54.44         3.63 o                         
  -7   8   6        245.05        235.95         7.01 o                         
  -6   8   6        234.24        221.59         5.65 o                         
  -5   8   6         30.83         30.13         3.07 o                         
  -4   8   6         15.42         16.34         2.71 o                         
  -3   8   6          0.16         -0.03         2.12 o                         
  -2   8   6         26.46         23.51         2.92 o                         
  -1   8   6        295.85        302.68         7.18 o                         
   0   8   6        375.21        384.34         7.92 o                         
   1   8   6         26.86         31.46         3.00 o                         
   2   8   6          1.99         -1.67         2.78 o                         
   3   8   6        251.02        268.86         7.37 o                         
   4   8   6         10.81          6.88         2.67 o                         
   5   8   6         21.22         15.70         3.22 o                         
   6   8   6         36.83         22.37         3.11 o                         
   7   8   6         69.25         78.07         6.45 o                         
   8   8   6         10.66         13.24         4.11 o                         
 -12   9   6          0.76         -3.84         4.91 o                         
 -11   9   6         71.31         76.66         5.41 o                         
 -10   9   6         41.88         36.16         3.78 o                         
  -9   9   6         12.04         15.28         2.96 o                         
  -8   9   6         29.88         32.19         3.47 o                         
  -7   9   6        528.24        561.43        10.99 o                         
  -6   9   6         96.61        106.89         5.75 o                         
  -5   9   6        112.28        130.21         6.31 o                         
  -4   9   6         62.08         61.97         3.73 o                         
  -3   9   6         13.29         18.37         3.14 o                         
  -2   9   6          9.47          9.45         2.65 o                         
  -1   9   6         19.48         16.54         3.83 o                         
   0   9   6         17.62         19.92         3.27 o                         
   1   9   6         56.60         64.61         4.22 o                         
   2   9   6        183.62        186.56         6.40 o                         
   3   9   6         34.56         38.52         3.78 o                         
   4   9   6         32.35         31.78         3.51 o                         
   5   9   6         54.97         47.68         4.03 o                         
   6   9   6         85.82         79.80         5.33 o                         
   7   9   6          1.31          1.49         3.44 o                         
 -11  10   6          6.53          7.42         5.16 o                         
 -10  10   6         40.18         29.38         4.38 o                         
  -9  10   6        200.52        210.89         7.61 o                         
  -8  10   6        313.90        331.61         8.75 o                         
  -7  10   6        197.91        197.41         7.95 o                         
  -6  10   6        104.73        101.55         6.16 o                         
  -5  10   6        240.37        251.07         8.74 o                         
  -4  10   6         39.24         37.75         3.98 o                         
  -3  10   6         24.44         25.82         3.61 o                         
  -2  10   6         32.29         34.91         4.06 o                         
  -1  10   6         64.90         61.92         5.89 o                         
   0  10   6          0.33          0.94         2.64 o                         
   1  10   6         57.25         56.66         4.22 o                         
   2  10   6         89.88         82.66         4.75 o                         
   3  10   6         18.38         23.51         3.39 o                         
   4  10   6         11.82          9.65         3.17 o                         
   5  10   6         15.47         11.50         3.74 o                         
   6  10   6          8.84          1.71         4.63 o                         
  -9  11   6          6.82         10.00         4.37 o                         
  -8  11   6         29.82         37.47         5.13 o                         
  -7  11   6         55.01         60.20         5.09 o                         
  -6  11   6          1.47          4.78         3.24 o                         
  -5  11   6        243.23        265.03        10.24 o                         
  -4  11   6        567.33        598.87        12.43 o                         
  -3  11   6         12.65         17.88         3.59 o                         
  -2  11   6          0.05          0.64         3.10 o                         
  -1  11   6          2.43          3.86         3.68 o                         
   0  11   6          7.03          6.43         3.10 o                         
   1  11   6          3.85          3.98         2.88 o                         
   2  11   6         56.89         53.96         4.58 o                         
   3  11   6         59.16         50.97         5.09 o                         
   4  11   6         67.50         73.85         7.04 o                         
   5  11   6          4.97         -3.77         3.77 o                         
  -8  12   6         62.46         69.19        16.33 o                         
  -7  12   6          3.71          5.95         5.53 o                         
  -6  12   6          3.47         20.76         4.98 o                         
  -5  12   6         51.74         41.27         5.27 o                         
  -4  12   6          4.31         -2.64         3.59 o                         
  -3  12   6         21.47         12.29         3.74 o                         
  -2  12   6          0.17         -3.23         3.23 o                         
  -1  12   6        150.85        144.54         7.11 o                         
   0  12   6          7.03          2.15         3.44 o                         
   1  12   6         53.61         49.31         5.08 o                         
   2  12   6         23.59         18.99         3.84 o                         
   3  12   6         14.25          8.34         4.63 o                         
  -4  13   6         57.64         47.94         6.21 o                         
  -3  13   6         29.37         13.51         4.59 o                         
  -2  13   6         31.13         15.68         5.29 o                         
  -1  13   6          4.59          1.44         4.83 o                         
 -14   1   7          6.48          4.42         2.99 o                         
 -13   1   7         29.47         27.10         3.68 o                         
 -12   1   7         23.71         21.13         3.00 o                         
 -11   1   7          0.81         -0.54         1.91 o                         
 -10   1   7          9.20          6.73         1.98 o                         
  -9   1   7         64.67         74.07         3.89 o                         
  -8   1   7        821.09        841.08        15.10 o                         
  -7   1   7        108.09        124.96         6.69 o                         
  -6   1   7         60.67         70.57         4.16 o                         
  -5   1   7          1.46          4.00         1.96 o                         
  -4   1   7         96.52         98.28         5.77 o                         
  -3   1   7         50.52         53.22         3.85 o                         
  -2   1   7        138.33        139.75         4.61 o                         
  -1   1   7          0.44         -0.44         1.95 o                         
   0   1   7          8.87          7.71         2.81 o                         
   1   1   7          7.60         11.83         3.57 o                         
   2   1   7         11.21          8.65         3.26 o                         
   3   1   7          6.71          2.44         3.13 o                         
   4   1   7          4.88          2.87         3.00 o                         
   5   1   7         17.29         11.39         3.44 o                         
   6   1   7        249.46        239.69        13.58 o                         
   7   1   7          4.20          1.33         3.14 o                         
   8   1   7          4.82          0.62         5.89 o                         
   9   1   7         25.80         26.34         4.73 o                         
 -14   2   7          3.83         -3.40         3.40 o                         
 -13   2   7        104.49         93.71         5.01 o                         
 -12   2   7         18.23         16.89         2.28 o                         
 -11   2   7        152.63        162.61         6.49 o                         
 -10   2   7          1.66          0.34         1.92 o                         
  -9   2   7          9.59         10.23         2.39 o                         
  -8   2   7        834.17        828.10        13.87 o                         
  -7   2   7        139.33        145.11         5.17 o                         
  -6   2   7        181.25        183.38         4.58 o                         
  -5   2   7         34.77         36.41         1.84 o                         
  -4   2   7         15.20         16.12         2.18 o                         
  -3   2   7        211.93        219.25         5.84 o                         
  -2   2   7        208.95        198.90         6.21 o                         
  -1   2   7         10.16          8.73         1.86 o                         
   0   2   7         67.79         75.66         4.16 o                         
   1   2   7         10.06          7.12         2.63 o                         
   2   2   7        429.87        413.69        10.23 o                         
   3   2   7         23.91         24.77         3.85 o                         
   4   2   7          0.05         -0.16         2.91 o                         
   5   2   7          0.27          0.77         2.81 o                         
   6   2   7          2.66          0.59         2.90 o                         
   7   2   7          2.58          6.54         3.60 o                         
   8   2   7        160.07        125.08         8.54 o                         
   9   2   7         20.35         13.01         5.54 o                         
 -14   3   7         53.27         52.84         4.96 o                         
 -13   3   7          6.91          2.73         2.43 o                         
 -12   3   7          0.42          4.83         3.77 o                         
 -11   3   7        306.19        307.81        10.48 o                         
 -10   3   7        113.89        120.94         5.02 o                         
  -9   3   7          1.25          3.57         2.49 o                         
  -8   3   7         21.68         21.33         2.88 o                         
  -7   3   7         17.02         17.21         2.43 o                         
  -6   3   7         65.95         74.18         4.79 o                         
  -5   3   7        273.56        296.03         7.75 o                         
  -4   3   7        181.49        177.77         6.92 o                         
  -3   3   7        106.84        104.68         4.58 o                         
  -2   3   7         20.71         30.41         3.27 o                         
  -1   3   7          3.26          6.01         1.43 o                         
   0   3   7         67.46         71.46         3.85 o                         
   1   3   7        127.63        128.59         4.39 o                         
   2   3   7        497.16        498.40        11.51 o                         
   3   3   7          0.86          0.18         3.79 o                         
   4   3   7        548.15        543.67        11.78 o                         
   5   3   7         56.96         51.19         4.46 o                         
   6   3   7        161.63        170.21         8.08 o                         
   7   3   7         22.17         26.63         4.85 o                         
   8   3   7         41.04         27.40         5.59 o                         
 -14   4   7         28.04         28.01         4.13 o                         
 -13   4   7          3.19          0.05         4.26 o                         
 -12   4   7        358.84        359.34         9.29 o                         
 -11   4   7         58.24         59.00         5.25 o                         
 -10   4   7         58.92         58.49         4.43 o                         
  -9   4   7          5.19         -1.19         2.55 o                         
  -8   4   7         56.71         59.20         3.86 o                         
  -7   4   7          1.51          3.98         2.36 o                         
  -6   4   7         26.14         24.71         2.47 o                         
  -5   4   7        230.38        232.82         8.52 o                         
  -4   4   7         35.03         34.70         2.85 o                         
  -3   4   7         55.75         56.43         3.66 o                         
  -2   4   7          2.54         -1.10         2.02 o                         
  -1   4   7         59.26         58.84         3.10 o                         
   0   4   7          0.00          2.59         2.31 o                         
   1   4   7          1.81         -1.44         2.33 o                         
   2   4   7        322.09        316.53         7.86 o                         
   3   4   7        153.22        147.41         4.17 o                         
   4   4   7        466.55        452.63        13.23 o                         
   5   4   7          0.08         -1.77         3.53 o                         
   6   4   7         99.23        104.38         6.61 o                         
   7   4   7         60.06         59.07         5.82 o                         
   8   4   7          6.96         -0.50         4.95 o                         
 -13   5   7          6.00          3.90         2.92 o                         
 -12   5   7          2.33          4.50         2.58 o                         
 -11   5   7        141.84        141.98         5.42 o                         
 -10   5   7         68.79         67.32         4.74 o                         
  -9   5   7         23.09         17.23         3.03 o                         
  -8   5   7          9.89          7.09         2.83 o                         
  -7   5   7          4.32          7.99         2.56 o                         
  -6   5   7         29.78         30.94         3.15 o                         
  -5   5   7         12.30         11.21         3.33 o                         
  -4   5   7         60.86         64.01         4.11 o                         
  -3   5   7        420.15        418.81        14.16 o                         
  -2   5   7          5.81          8.00         2.46 o                         
  -1   5   7          1.85          7.38         1.97 o                         
   0   5   7         12.83         17.03         2.62 o                         
   1   5   7        319.67        335.26         8.26 o                         
   2   5   7         50.78         47.09         3.71 o                         
   3   5   7        381.84        434.44        11.12 o                         
   4   5   7        774.03        790.93        13.73 o                         
   5   5   7         45.25         42.90         3.84 o                         
   6   5   7          7.81          6.64         4.02 o                         
   7   5   7          0.66         -0.08         4.04 o                         
   8   5   7         17.51          8.28         5.78 o                         
 -13   6   7          2.95         -2.83         3.74 o                         
 -12   6   7         35.25         33.32         5.34 o                         
 -11   6   7         25.60         22.25         3.61 o                         
 -10   6   7         25.29         19.21         3.14 o                         
  -9   6   7        182.64        163.80         7.48 o                         
  -8   6   7         27.13         26.15         3.62 o                         
  -7   6   7          0.16         -2.71         2.74 o                         
  -6   6   7         13.10         12.32         2.93 o                         
  -5   6   7         27.92         28.14         4.27 o                         
  -4   6   7         62.35         75.80         4.72 o                         
  -3   6   7         10.44         20.24         4.86 o                         
  -2   6   7        291.89        294.99         8.53 o                         
  -1   6   7         20.36         20.66         2.96 o                         
   0   6   7         32.87         40.14         2.81 o                         
   1   6   7        309.31        321.65         6.87 o                         
   2   6   7        695.65        698.15        11.12 o                         
   3   6   7          6.27          6.36         3.00 o                         
   4   6   7          2.45         -1.79         2.86 o                         
   5   6   7         83.00         80.78         5.32 o                         
   6   6   7          4.56          3.49         3.87 o                         
   7   6   7         11.06          1.03         3.45 o                         
 -12   7   7         21.75          6.39         4.80 o                         
 -11   7   7          5.97          4.08         5.81 o                         
 -10   7   7         29.91         22.96         5.16 o                         
  -9   7   7         11.19         14.65         3.66 o                         
  -8   7   7          0.09         -2.15         2.15 o                         
  -7   7   7          1.59          6.90         3.39 o                         
  -6   7   7         31.97         30.92         4.83 o                         
  -5   7   7          2.68          2.30         2.33 o                         
  -4   7   7        333.40        330.20         9.21 o                         
  -3   7   7          0.87          9.38         2.89 o                         
  -2   7   7         12.04          8.29         2.58 o                         
  -1   7   7          0.07         -0.89         1.96 o                         
   0   7   7        425.86        443.41         8.66 o                         
   1   7   7         43.39         46.66         3.16 o                         
   2   7   7        185.41        194.98         5.83 o                         
   3   7   7          4.03          6.05         2.97 o                         
   4   7   7          3.40         -2.67         3.53 o                         
   5   7   7          4.27          1.91         5.30 o                         
   6   7   7        114.52        110.21         7.03 o                         
 -11   8   7        102.35         84.60         7.90 o                         
 -10   8   7        176.00        171.01         9.43 o                         
  -9   8   7         81.30         67.64         5.64 o                         
  -8   8   7          3.73          3.50         4.02 o                         
  -7   8   7         85.41         85.71         5.48 o                         
  -6   8   7         16.04         16.76         4.00 o                         
  -5   8   7         91.56         83.84         4.66 o                         
  -4   8   7         69.82         68.76         6.14 o                         
  -3   8   7          2.00          2.59         2.75 o                         
  -2   8   7          0.45          1.53         2.48 o                         
  -1   8   7         17.76         13.32         2.62 o                         
   0   8   7        169.23        166.38         6.12 o                         
   1   8   7         59.24         61.70         3.95 o                         
   2   8   7        190.40        192.87         6.35 o                         
   3   8   7          9.14          9.88         2.53 o                         
   4   8   7         20.59         19.76         3.57 o                         
   5   8   7          8.19          5.69         4.42 o                         
   6   8   7          0.66         -6.00         6.00 o                         
 -10   9   7          7.04         11.48         4.80 o                         
  -9   9   7        460.33        466.01        16.24 o                         
  -8   9   7        101.50        102.48         8.03 o                         
  -7   9   7        295.63        296.12        14.27 o                         
  -6   9   7        164.18        155.88         8.21 o                         
  -5   9   7         76.10         79.36         5.46 o                         
  -4   9   7         72.28         71.48         3.58 o                         
  -3   9   7         29.15         32.50         3.08 o                         
  -2   9   7        274.14        276.86         8.63 o                         
  -1   9   7        209.44        216.22         7.09 o                         
   0   9   7         68.13         68.45         4.59 o                         
   1   9   7         64.43         64.53         4.22 o                         
   2   9   7         18.69         21.54         3.39 o                         
   3   9   7         42.03         32.77         3.96 o                         
   4   9   7         41.61         43.87         4.44 o                         
  -9  10   7         46.70         30.67         4.87 o                         
  -8  10   7         54.81         45.60         7.16 o                         
  -7  10   7          8.46          7.42         3.80 o                         
  -6  10   7        131.90        115.60         7.57 o                         
  -5  10   7        143.91        149.19         8.16 o                         
  -4  10   7         35.58         28.77         3.31 o                         
  -3  10   7        307.49        304.17         7.97 o                         
  -2  10   7         15.23         20.92         3.47 o                         
  -1  10   7          0.10         -3.07         3.07 o                         
   0  10   7          5.74          5.05         2.92 o                         
   1  10   7        242.30        239.44         7.74 o                         
   2  10   7         70.64         69.63         5.35 o                         
   3  10   7         26.36         18.49         3.89 o                         
  -6  11   7         41.04         28.10         4.52 o                         
  -5  11   7        626.91        639.05        17.10 o                         
  -4  11   7         91.55         85.68         6.23 o                         
  -3  11   7         54.46         53.40         4.38 o                         
  -2  11   7         20.44          7.44         4.78 o                         
  -1  11   7          3.11         -0.81         4.70 o                         
   0  11   7         38.01         34.69         5.26 o                         
   1  11   7          9.05          0.80         4.40 o                         
 -13   0   8         14.83         15.54         6.80 o                         
 -12   0   8         76.53         82.86        14.54 o                         
 -11   0   8         19.57         20.85        15.43 o                         
 -10   0   8         14.67          6.84         5.66 o                         
  -9   0   8        925.20        884.48        24.65 o                         
  -8   0   8       2277.12       2295.24        46.97 o                         
  -7   0   8         13.65         18.25         5.53 o                         
  -6   0   8        176.47        190.37        10.74 o                         
  -5   0   8        254.20        256.42        12.12 o                         
  -4   0   8         20.14         17.71         4.84 o                         
  -3   0   8        114.77        135.59        10.04 o                         
  -2   0   8        289.53        274.52        11.38 o                         
  -1   0   8       1135.28       1113.05        19.67 o                         
   0   0   8        183.59        179.63         8.02 o                         
   1   0   8          0.32          3.73         3.46 o                         
   2   0   8         14.14         12.71         4.95 o                         
   3   0   8          2.73          0.72         4.49 o                         
   4   0   8          7.16          8.61         5.30 o                         
   5   0   8        120.64        121.98        11.10 o                         
   6   0   8        155.69        139.25        11.97 o                         
 -13   1   8          1.68          2.13         3.35 o                         
 -12   1   8         82.72         66.31         8.66 o                         
 -11   1   8         35.69         27.11         5.15 o                         
 -10   1   8        210.37        204.56         8.05 o                         
  -9   1   8          3.74          1.01         2.79 o                         
  -8   1   8          0.06          3.40         2.83 o                         
  -7   1   8        131.13        125.15         6.36 o                         
  -6   1   8         62.38         70.70         4.63 o                         
  -5   1   8        187.03        190.53         8.59 o                         
  -4   1   8          5.28          8.27         3.96 o                         
  -3   1   8        169.10        158.70         8.47 o                         
  -2   1   8         86.59         85.35         3.53 o                         
  -1   1   8         67.21         77.57         4.20 o                         
   0   1   8          8.68          6.72         2.78 o                         
   1   1   8         15.61         20.99         3.83 o                         
   2   1   8         35.37         29.09         3.98 o                         
   3   1   8          6.57          4.13         3.92 o                         
   4   1   8         73.28         80.87         6.12 o                         
   5   1   8         93.12         88.26         7.25 o                         
   6   1   8          5.28          7.20         4.86 o                         
 -13   2   8         10.04         15.93         7.13 o                         
 -12   2   8          2.84         -1.22         3.13 o                         
 -11   2   8          0.32         -0.99         1.41 o                         
 -10   2   8        288.14        286.30         6.73 o                         
  -9   2   8         34.82         24.68         3.85 o                         
  -8   2   8        718.78        728.05        16.08 o                         
  -7   2   8         36.83         44.12         5.41 o                         
  -6   2   8         12.25         14.02         3.11 o                         
  -5   2   8          0.77         -0.93         2.58 o                         
  -4   2   8         12.43         12.16         2.43 o                         
  -3   2   8        120.52        124.94         6.51 o                         
  -2   2   8          2.21          0.62         2.53 o                         
  -1   2   8         35.28         33.98         3.29 o                         
   0   2   8         88.07         74.44         5.47 o                         
   1   2   8         54.31         42.96         4.18 o                         
   2   2   8          8.40         10.78         3.26 o                         
   3   2   8         31.94         50.03         4.95 o                         
   4   2   8         22.39         23.97         4.19 o                         
   5   2   8         13.87         11.00         4.70 o                         
   6   2   8          0.61         -4.88         4.88 o                         
 -12   3   8        119.31        105.78         7.12 o                         
 -11   3   8         10.19          8.95         3.30 o                         
 -10   3   8          0.05          0.71         2.34 o                         
  -9   3   8          0.72         -1.53         2.39 o                         
  -8   3   8         45.00         38.65         3.34 o                         
  -7   3   8         66.38         74.59         5.29 o                         
  -6   3   8          0.51          0.05         2.52 o                         
  -5   3   8        110.28        110.93         4.55 o                         
  -4   3   8         55.39         52.13         5.03 o                         
  -3   3   8          1.39          2.92         2.24 o                         
  -2   3   8          0.69         -0.59         2.40 o                         
  -1   3   8          7.26          4.51         2.81 o                         
   0   3   8         73.09         74.34         3.56 o                         
   1   3   8        221.74        205.98         7.31 o                         
   2   3   8        103.90        112.84         6.71 o                         
   3   3   8          3.42          3.17         3.87 o                         
   4   3   8        311.01        309.93        11.97 o                         
   5   3   8        115.85        113.96         9.11 o                         
   6   3   8          0.22         -4.56         4.56 o                         
 -12   4   8         86.79         74.91         6.28 o                         
 -11   4   8         94.33         87.90         5.28 o                         
 -10   4   8          2.14         -0.32         2.78 o                         
  -9   4   8         16.52         20.97         3.17 o                         
  -8   4   8         26.66         34.94         3.55 o                         
  -7   4   8         60.68         56.92         3.39 o                         
  -6   4   8         80.93         83.34         5.44 o                         
  -5   4   8         59.99         61.07         4.00 o                         
  -4   4   8         10.31          7.15         2.23 o                         
  -3   4   8         19.67         18.98         3.19 o                         
  -2   4   8         51.15         45.93         4.84 o                         
  -1   4   8        245.61        241.00         8.92 o                         
   0   4   8        201.11        210.26         5.45 o                         
   1   4   8         10.96         15.24         2.19 o                         
   2   4   8         43.65         40.67         5.15 o                         
   3   4   8        388.77        369.44        10.33 o                         
   4   4   8          9.51          8.31         5.00 o                         
   5   4   8          0.25         -1.42         4.20 o                         
   6   4   8          8.96          9.68         5.31 o                         
 -11   5   8         14.56         13.02         3.49 o                         
 -10   5   8        103.37        101.30         5.64 o                         
  -9   5   8         16.03         20.99         3.85 o                         
  -8   5   8         24.48         25.70         3.37 o                         
  -7   5   8          4.44          4.98         2.94 o                         
  -6   5   8         14.40         20.10         3.48 o                         
  -5   5   8          0.28          1.60         2.18 o                         
  -4   5   8         72.49         79.94         5.96 o                         
  -3   5   8          6.04          3.51         2.59 o                         
  -2   5   8          2.95          6.93         2.97 o                         
  -1   5   8         55.55         58.48         5.12 o                         
   0   5   8         56.28         52.68         3.63 o                         
   1   5   8         16.68         14.54         2.61 o                         
   2   5   8          0.78          0.69         2.45 o                         
   3   5   8        625.76        586.56        13.24 o                         
   4   5   8          9.68          6.27         6.17 o                         
   5   5   8         55.14         47.73         4.81 o                         
 -11   6   8         34.71         27.89         4.73 o                         
 -10   6   8        192.17        176.25         9.08 o                         
  -9   6   8         26.22         30.96         4.03 o                         
  -8   6   8          9.83         10.86         3.78 o                         
  -7   6   8         79.58         82.42         5.35 o                         
  -6   6   8         30.08         32.54         3.65 o                         
  -5   6   8         20.19         15.05         2.92 o                         
  -4   6   8         89.42         86.29         6.17 o                         
  -3   6   8          0.30         -2.43         2.43 o                         
  -2   6   8          7.14         10.11         2.79 o                         
  -1   6   8         74.25         86.85         6.53 o                         
   0   6   8        331.79        327.86         8.47 o                         
   1   6   8        445.29        469.19         9.45 o                         
   2   6   8          0.32         -2.62         2.62 o                         
   3   6   8        103.64        100.43         7.57 o                         
   4   6   8         34.77         33.16         3.38 o                         
 -10   7   8          7.83          1.62         3.10 o                         
  -9   7   8          2.97         -3.68         3.68 o                         
  -8   7   8          0.27         -2.96         2.96 o                         
  -7   7   8          4.31         -2.69         4.80 o                         
  -6   7   8         56.31         52.24         4.16 o                         
  -5   7   8          0.34         -1.46         2.92 o                         
  -4   7   8         41.83         36.18         4.08 o                         
  -3   7   8         27.83         30.26         3.95 o                         
  -2   7   8          1.45         -3.80         4.71 o                         
  -1   7   8         54.83         46.95         4.81 o                         
   0   7   8         23.44         18.78         3.02 o                         
   1   7   8         72.39         72.82         5.54 o                         
   2   7   8          0.60         -3.00         3.00 o                         
   3   7   8         62.48         58.57         4.69 o                         
  -9   8   8        161.05        136.26        13.34 o                         
  -8   8   8         95.50         96.85         6.38 o                         
  -7   8   8          0.00         -3.95         3.95 o                         
  -6   8   8         23.11         12.56         3.50 o                         
  -5   8   8          2.70          3.40         3.88 o                         
  -4   8   8         51.67         49.08         4.85 o                         
  -3   8   8          3.02          1.60         4.79 o                         
  -2   8   8         23.43         22.52         4.17 o                         
  -1   8   8         68.07         72.32         6.14 o                         
   0   8   8         21.59         11.93         3.75 o                         
   1   8   8        258.24        230.58        10.98 o                         
   2   8   8         19.66          9.52         3.59 o                         
  -7   9   8         61.10         55.62         6.44 o                         
  -6   9   8         21.20         24.66         5.76 o                         
  -5   9   8        105.33         97.81         8.09 o                         
  -4   9   8          1.47         -0.89         4.81 o                         
  -3   9   8         15.07         12.68         3.98 o                         
  -2   9   8          6.32          5.74         4.72 o                         
  -1   9   8         11.99          9.39         3.14 o                         
   0   9   8        183.56        171.61         9.62 o                         
 -10   1   9         36.95         42.02         4.39 o                         
  -9   1   9         81.30         87.03         7.41 o                         
  -8   1   9        408.54        411.51        12.21 o                         
  -7   1   9        199.74        226.69        12.58 o                         
  -6   1   9          1.03         -0.36         3.31 o                         
  -5   1   9          1.88          5.87         3.78 o                         
  -4   1   9          5.56          2.82         3.06 o                         
  -3   1   9         14.03         10.46         3.57 o                         
  -2   1   9         49.44         25.80         6.16 o                         
  -1   1   9         33.17         26.14         3.97 o                         
   0   1   9         13.15          9.28         3.32 o                         
   1   1   9         16.99         11.97         2.85 o                         
   2   1   9          0.00         -3.28         3.28 o                         
   3   1   9         35.97         24.28         4.66 o                         
 -10   2   9        614.19        562.58        12.73 o                         
  -9   2   9         21.12         25.19         7.36 o                         
  -8   2   9         41.87         51.62         4.78 o                         
  -7   2   9         24.07         20.50         5.27 o                         
  -6   2   9          0.38         -6.10         6.14 o                         
  -5   2   9          0.42         -3.79         3.79 o                         
  -4   2   9         26.82         24.53         4.08 o                         
  -3   2   9         14.85          9.74         4.15 o                         
  -2   2   9         15.23         13.84         3.14 o                         
  -1   2   9         19.80         21.94         4.09 o                         
   0   2   9         68.51         62.11         5.64 o                         
   1   2   9          6.24          0.95         3.91 o                         
   2   2   9          4.55         -0.03         3.95 o                         
   3   2   9         11.95          2.19         5.87 o                         
 -10   3   9         74.52         74.46         5.07 o                         
  -9   3   9          6.84          7.98         3.15 o                         
  -8   3   9         52.12         44.26         4.95 o                         
  -7   3   9         20.62         14.36         5.51 o                         
  -6   3   9          0.03         -4.36         4.36 o                         
  -5   3   9          4.69          4.48         4.37 o                         
  -4   3   9          1.78          1.42         1.98 o                         
  -3   3   9         13.17          9.83         3.43 o                         
  -2   3   9         21.90         11.87         4.41 o                         
  -1   3   9         16.11         23.71         6.73 o                         
   0   3   9         22.60         19.76         4.21 o                         
   1   3   9         28.87         23.34         4.33 o                         
   2   3   9          4.45          6.41         5.50 o                         
  -9   4   9          1.77         -1.06         4.41 o                         
  -8   4   9         74.97         73.66         6.38 o                         
  -7   4   9         71.19         47.88         5.78 o                         
  -6   4   9          3.07         -4.00         4.00 o                         
  -5   4   9        141.26        130.55         6.64 o                         
  -4   4   9         12.34          5.07         4.08 o                         
  -3   4   9         75.75         70.87         5.26 o                         
  -2   4   9          2.41          6.17         4.32 o                         
  -1   4   9         67.93         69.82         4.98 o                         
   0   4   9          8.92          3.08         7.23 o                         
   1   4   9          3.76          4.86         3.75 o                         
   2   4   9        850.14        819.88        16.31 o                         
  -8   5   9          0.83         -1.12         5.53 o                         
  -7   5   9         20.46         12.58         3.16 o                         
  -6   5   9         93.04         83.25         3.94 o                         
  -5   5   9         32.68         23.53         5.89 o                         
  -4   5   9         55.08         43.40         5.70 o                         
  -3   5   9          9.03          4.16         4.01 o                         
  -2   5   9         19.65         13.66         3.59 o                         
  -1   5   9          0.00         -2.98         2.98 o                         
   0   5   9        219.81        190.14         8.70 o                         
   1   5   9        548.82        561.19        17.09 o                         
  -7   6   9          4.80          7.80         3.25 o                         
  -6   6   9         14.92          8.12         3.77 o                         
  -5   6   9         40.16         31.64         4.48 o                         
  -4   6   9        220.85        197.05         9.60 o                         
  -3   6   9         14.22         12.97         5.29 o                         
  -2   6   9          5.58          9.67         5.36 o                         
  -1   6   9        379.64        366.17        11.11 o                         
                                                                                
