# Supplementary material for: Synthesis and spectroscopic and structural characterization of three new 2-methyl-4-styryl­quinolines formed using Friedländer reactions between (2-amino­phen­yl)chalcones and acetone
Source: Acta Crystallogr C Struct Chem. 2022 Sep 5;78(Pt 10):524–30. doi: 10.1107/S2053229622008634 (PMC9533309; doi:10.1107/S2053229622008634)
Supplement: Supplementary file 3 [file c-78-00524-IIsup3.hkl]

data_II                                                                         
_shelx_title ' DV30cg'                                                          
_shelx_refln_list_code          4                                               
_shelx_F_calc_maximum      249.58                                               
_exptl_crystal_F_000      1296.00                                               
_reflns_d_resolution_high  0.7497                                               
                                                                                
loop_                                                                           
 _space_group_symop_operation_xyz                                               
 'x, y, z'                                                                      
 '-x, y, -z+1/2'                                                                
 'x+1/2, y+1/2, z'                                                              
 '-x+1/2, y+1/2, -z+1/2'                                                        
 '-x, -y, -z'                                                                   
 'x, -y, z-1/2'                                                                 
 '-x+1/2, -y+1/2, -z'                                                           
 'x+1/2, -y+1/2, z-1/2'                                                         
                                                                                
_cell_length_a    17.2696                                                       
_cell_length_b    10.8096                                                       
_cell_length_c    16.1495                                                       
_cell_angle_alpha  90.000                                                       
_cell_angle_beta   91.440                                                       
_cell_angle_gamma  90.000                                                       
                                                                                
_shelx_F_squared_multiplier     1.000                                           
                                                                                
loop_                                                                           
 _refln_index_h                                                                 
 _refln_index_k                                                                 
 _refln_index_l                                                                 
 _refln_F_squared_calc                                                          
 _refln_F_squared_meas                                                          
 _refln_F_squared_sigma                                                         
 _refln_observed_status                                                         
   2   0   0       3669.83       3451.56        54.27 o                         
   4   0   0      21648.48      20501.27       240.86 o                         
   6   0   0       3760.16       3676.19        63.74 o                         
   8   0   0       1681.65       1866.20        49.50 o                         
  10   0   0        213.05        163.19        20.07 o                         
  12   0   0       1110.12       1027.33        45.50 o                         
  14   0   0       2411.41       2408.28        73.23 o                         
  16   0   0       5018.95       5004.68       118.86 o                         
  18   0   0        350.01        374.04        42.89 o                         
  20   0   0        123.14        141.96        36.87 o                         
  22   0   0          7.03         49.92        37.95 o                         
   1   1   0       3157.93       2898.31        29.38 o                         
   3   1   0        633.27        638.76        14.42 o                         
   5   1   0      11766.82      11610.34       109.88 o                         
   7   1   0        399.64        480.22        19.39 o                         
   9   1   0        122.56        128.62        14.00 o                         
  11   1   0        120.58         58.58        11.61 o                         
  13   1   0        146.81        138.00        15.57 o                         
  15   1   0      17055.96      16547.30       173.19 o                         
  17   1   0        545.38        569.54        34.03 o                         
  19   1   0        844.80        854.63        43.27 o                         
  21   1   0         45.47         68.24        19.27 o                         
   0   2   0      52816.97      52282.04      2687.86 o                         
   2   2   0       1209.70       1185.27        19.17 o                         
   4   2   0        468.05        523.15        16.01 o                         
   6   2   0       2239.55       2404.65        44.67 o                         
   8   2   0       6080.71       6799.42        83.16 o                         
  10   2   0        619.36        726.37        33.00 o                         
  12   2   0        771.78        816.64        31.89 o                         
  14   2   0         84.05         56.68        14.13 o                         
  16   2   0       1527.61       1554.44        45.07 o                         
  18   2   0         47.44         43.69        16.22 o                         
  20   2   0        148.21        172.50        23.39 o                         
  22   2   0         47.52        117.40        33.45 o                         
   1   3   0        160.56        155.95         9.70 o                         
   3   3   0        237.15        220.60        12.35 o                         
   5   3   0       3455.20       3511.31        48.31 o                         
   7   3   0       9206.77       9624.11        99.70 o                         
   9   3   0       2450.23       2808.64        45.61 o                         
  11   3   0          0.92         -4.48         8.79 o                         
  13   3   0         91.25         56.68        13.96 o                         
  15   3   0       2930.22       2633.77        57.28 o                         
  17   3   0       1227.48       1253.52        44.63 o                         
  19   3   0          2.12          6.13        14.30 o                         
  21   3   0         31.94         35.49        20.52 o                         
   0   4   0       1874.67       1591.47        32.61 o                         
   2   4   0       4838.48       4827.62        49.84 o                         
   4   4   0       1172.46       1017.90        24.11 o                         
   6   4   0       1310.88       1242.26        26.17 o                         
   8   4   0       6572.12       6603.26        75.22 o                         
  10   4   0          0.66          6.88         8.90 o                         
  12   4   0        204.05        210.32        18.55 o                         
  14   4   0         41.28         33.76        11.94 o                         
  16   4   0         35.64         33.41        14.08 o                         
  18   4   0        151.63        120.90        19.44 o                         
  20   4   0         18.70         48.18        19.72 o                         
  22   4   0         46.36         50.36        26.30 o                         
   1   5   0       6336.02       6912.62        68.50 o                         
   3   5   0       4476.26       4559.50        51.30 o                         
   5   5   0       2061.09       1972.88        34.47 o                         
   7   5   0        222.64        298.17        16.55 o                         
   9   5   0       2602.44       2456.69        44.45 o                         
  11   5   0         95.00        106.44        14.19 o                         
  13   5   0         33.01         44.59        13.85 o                         
  15   5   0       1065.88       1088.84        40.98 o                         
  17   5   0        453.32        464.09        30.88 o                         
  19   5   0        260.49        261.93        23.75 o                         
  21   5   0         49.66         46.53        35.21 o                         
   0   6   0        732.91        976.64        30.63 o                         
   2   6   0       5725.54       5542.22        63.36 o                         
   4   6   0        361.78        228.28        14.89 o                         
   6   6   0          8.91         18.25         9.04 o                         
   8   6   0       7545.15       7216.63        85.52 o                         
  10   6   0       8571.44       8466.18       104.05 o                         
  12   6   0        498.78        495.39        27.50 o                         
  14   6   0        945.69        869.35        37.31 o                         
  16   6   0        272.10        271.24        29.03 o                         
  18   6   0         22.00         55.57        17.84 o                         
  20   6   0          2.10         54.39        32.50 o                         
   1   7   0       2088.64       1952.90        33.32 o                         
   3   7   0        178.21        183.56        14.82 o                         
   5   7   0        293.59        321.84        18.44 o                         
   7   7   0         26.59         20.56        10.59 o                         
   9   7   0       2372.32       2231.02        45.47 o                         
  11   7   0         83.01         46.34        13.88 o                         
  13   7   0       2303.19       2043.36        49.01 o                         
  15   7   0          1.05         20.93        15.15 o                         
  17   7   0          1.32         -1.82        16.27 o                         
  19   7   0         28.22         51.41        27.06 o                         
   0   8   0        234.07        396.47        26.39 o                         
   2   8   0        207.50        201.73        15.97 o                         
   4   8   0        169.39        141.60        15.34 o                         
   6   8   0       4692.72       4437.44        64.27 o                         
   8   8   0        483.50        498.84        25.09 o                         
  10   8   0       1602.74       1664.50        41.03 o                         
  12   8   0         33.82         18.32        13.06 o                         
  14   8   0          8.75         19.49        13.63 o                         
  16   8   0         97.34        127.63        21.17 o                         
  18   8   0        615.04        517.53        44.29 o                         
   1   9   0        195.39        234.99        17.36 o                         
   3   9   0        994.51       1008.47        36.25 o                         
   5   9   0       3878.48       3989.59        63.94 o                         
   7   9   0        233.37        209.45        18.99 o                         
   9   9   0        303.84        311.11        21.94 o                         
  11   9   0         43.72         40.49        15.71 o                         
  13   9   0        227.47        220.27        24.47 o                         
  15   9   0         13.52         23.52        17.59 o                         
  17   9   0          1.81         51.35        30.99 o                         
   0  10   0        571.28        383.87        39.69 o                         
   2  10   0          8.01         -8.44        11.34 o                         
   4  10   0        712.43        588.22        28.62 o                         
   6  10   0        408.57        443.12        25.82 o                         
   8  10   0       1171.10       1172.67        44.47 o                         
  10  10   0        354.58        366.29        26.91 o                         
  12  10   0         22.27         32.50        15.32 o                         
  14  10   0        296.24        311.57        26.58 o                         
  16  10   0        211.96        210.05        31.19 o                         
   1  11   0        205.19        270.25        25.47 o                         
   3  11   0        309.39        270.71        22.54 o                         
   5  11   0          3.57         23.57        13.53 o                         
   7  11   0        387.00        387.85        28.50 o                         
   9  11   0          4.92         -4.67        16.41 o                         
  11  11   0          6.20          9.41        17.33 o                         
  13  11   0          5.87        -19.46        19.46 o                         
   0  12   0         97.18         92.91        26.51 o                         
   2  12   0        201.19        175.76        20.65 o                         
   4  12   0         12.37         -3.65        14.93 o                         
   6  12   0          0.00         -1.49        16.96 o                         
   8  12   0         70.76         99.03        22.13 o                         
  10  12   0        158.60        221.72        29.58 o                         
  12  12   0         60.16         80.08        26.20 o                         
   1  13   0         89.54         88.80        22.01 o                         
   3  13   0         63.73         14.62        18.39 o                         
   5  13   0        275.67        296.11        30.50 o                         
   7  13   0          0.55          2.49        21.19 o                         
   9  13   0        310.53        300.88        31.19 o                         
   0  14   0         18.21         41.51        45.22 o                         
   2  14   0        414.11        411.96        36.25 o                         
   4  14   0        198.27        132.58        38.94 o                         
 -21   1   1        311.59        297.49        27.30 o                         
 -19   1   1         82.89         50.08        16.33 o                         
 -17   1   1       2593.57       2533.17        53.92 o                         
 -15   1   1        294.57        323.28        22.76 o                         
 -13   1   1       1048.70       1174.44        34.66 o                         
 -11   1   1         38.41         42.17        10.94 o                         
  -9   1   1         59.32         55.40        11.27 o                         
  -7   1   1       3886.59       3859.28        54.40 o                         
  -5   1   1       1300.95       1394.43        24.43 o                         
  -3   1   1      14174.23      13313.85       109.22 o                         
  -1   1   1       2494.21       2333.04        23.87 o                         
   1   1   1         81.17         97.33         5.32 o                         
   3   1   1        849.59        868.69        16.25 o                         
   5   1   1       2928.85       2837.50        36.75 o                         
   7   1   1       5598.11       5523.31        65.55 o                         
   9   1   1        543.12        541.42        22.07 o                         
  11   1   1        203.02        227.40        16.90 o                         
  13   1   1        327.93        299.43        20.61 o                         
  15   1   1        447.89        522.03        29.99 o                         
  17   1   1       2168.43       2081.30        51.42 o                         
  19   1   1          2.53         33.26        18.16 o                         
  21   1   1          8.24         21.34        18.44 o                         
 -22   2   1         90.51        110.40        40.35 o                         
 -20   2   1        236.75        258.06        25.33 o                         
 -18   2   1        431.39        432.33        27.84 o                         
 -16   2   1         43.11         69.41        15.42 o                         
 -14   2   1       2233.01       2088.27        46.21 o                         
 -12   2   1        188.51        143.64        14.83 o                         
 -10   2   1         10.17          9.97         9.63 o                         
  -8   2   1      27216.41      28264.72       244.02 o                         
  -6   2   1       1049.03       1220.04        25.23 o                         
  -4   2   1      18542.66      17552.04       145.16 o                         
  -2   2   1       9545.31       9211.60        81.83 o                         
   0   2   1       6697.85       6527.82        52.51 o                         
   2   2   1      15074.17      14172.97       116.79 o                         
   4   2   1       5230.00       5134.13        61.95 o                         
   6   2   1        852.83        805.52        21.38 o                         
   8   2   1       1468.92       1703.04        32.93 o                         
  10   2   1        364.18        481.69        22.69 o                         
  12   2   1        277.57        361.02        21.19 o                         
  14   2   1        380.42        411.65        25.72 o                         
  16   2   1       1540.36       1543.31        45.14 o                         
  18   2   1          2.88          6.71        13.90 o                         
  20   2   1        191.27        166.72        21.42 o                         
  22   2   1         35.95         90.59        24.60 o                         
 -21   3   1         40.70          1.09        27.83 o                         
 -19   3   1          0.25         27.84        15.57 o                         
 -17   3   1          1.90         -4.97        10.81 o                         
 -15   3   1       1527.62       1439.80        41.76 o                         
 -13   3   1        194.29        231.88        18.44 o                         
 -11   3   1          4.00         13.75        10.44 o                         
  -9   3   1          5.94         15.69         8.30 o                         
  -7   3   1        344.33        485.24        19.00 o                         
  -5   3   1         78.91        108.75        10.23 o                         
  -3   3   1          8.47          4.90         6.83 o                         
  -1   3   1        484.71        536.41        13.99 o                         
   1   3   1         35.43         24.15         7.19 o                         
   3   3   1         35.79          9.50         7.26 o                         
   5   3   1        384.61        302.72        15.28 o                         
   7   3   1      11488.62      11548.73       114.32 o                         
   9   3   1        180.53        206.95        15.67 o                         
  11   3   1       4524.47       4553.28        65.15 o                         
  13   3   1        513.02        481.46        26.14 o                         
  15   3   1        212.21        207.96        19.55 o                         
  17   3   1        266.31        220.96        22.28 o                         
  19   3   1         73.25         87.90        20.84 o                         
  21   3   1        658.63        704.10        45.27 o                         
 -22   4   1         57.30        121.10        34.89 o                         
 -20   4   1         45.32         75.14        26.52 o                         
 -18   4   1        995.39        909.09        39.15 o                         
 -16   4   1        690.50        605.35        31.64 o                         
 -14   4   1        857.71        873.21        35.46 o                         
 -12   4   1        609.38        663.83        30.31 o                         
 -10   4   1         31.80         32.25         9.89 o                         
  -8   4   1       4253.31       4191.10        56.98 o                         
  -6   4   1       3622.48       3530.48        50.46 o                         
  -4   4   1        195.83        217.08        14.53 o                         
  -2   4   1        352.44        404.87        15.60 o                         
   0   4   1       1346.72       1294.77        20.93 o                         
   2   4   1          5.63          3.54         7.15 o                         
   4   4   1       2394.02       2054.59        34.04 o                         
   6   4   1       3034.04       2705.15        38.91 o                         
   8   4   1         83.71        197.23        15.57 o                         
  10   4   1       2794.35       2737.84        47.87 o                         
  12   4   1        473.52        488.41        27.65 o                         
  14   4   1         22.35         28.51        11.95 o                         
  16   4   1        447.34        480.48        31.24 o                         
  18   4   1        293.38        263.87        22.57 o                         
  20   4   1        411.96        422.98        29.15 o                         
  22   4   1          2.22        -19.62        32.34 o                         
 -21   5   1          0.40        -14.53        35.77 o                         
 -19   5   1        140.92        187.09        27.68 o                         
 -17   5   1        292.51        370.35        29.79 o                         
 -15   5   1       1500.90       1447.21        49.55 o                         
 -13   5   1       1605.08       1420.87        40.93 o                         
 -11   5   1         44.43         57.04        13.22 o                         
  -9   5   1        370.10        363.50        21.33 o                         
  -7   5   1       2611.10       2626.40        45.14 o                         
  -5   5   1        543.98        579.34        21.12 o                         
  -3   5   1          0.38         -2.63         7.53 o                         
  -1   5   1        207.19        285.27        14.11 o                         
   1   5   1       2705.36       2853.49        35.58 o                         
   3   5   1      10853.52      10731.20        99.80 o                         
   5   5   1       1348.57       1208.38        27.08 o                         
   7   5   1         37.21         18.09         8.81 o                         
   9   5   1         49.26         44.07        11.16 o                         
  11   5   1        355.16        399.48        25.16 o                         
  13   5   1       1134.99        940.13        35.85 o                         
  15   5   1        103.22        125.69        16.82 o                         
  17   5   1        229.63        258.05        23.54 o                         
  19   5   1         42.43         53.44        25.89 o                         
  21   5   1         68.48         85.09        27.64 o                         
 -20   6   1          0.06         -8.50        25.22 o                         
 -18   6   1        175.34        126.29        21.21 o                         
 -16   6   1        185.19        218.13        20.85 o                         
 -14   6   1         65.09         36.13        13.22 o                         
 -12   6   1        173.72        198.61        18.72 o                         
 -10   6   1       1574.07       1444.25        41.03 o                         
  -8   6   1        554.85        528.40        24.69 o                         
  -6   6   1         79.90        106.51        13.22 o                         
  -4   6   1       1728.39       1662.80        31.81 o                         
  -2   6   1       1506.41       1343.16        26.29 o                         
   0   6   1          0.14          9.03         7.64 o                         
   2   6   1       1117.19       1381.91        28.46 o                         
   4   6   1       2232.02       2070.25        34.45 o                         
   6   6   1         26.82         34.56         9.96 o                         
   8   6   1          1.82         12.67        10.88 o                         
  10   6   1        683.75        688.03        32.70 o                         
  12   6   1          0.03         -7.93        11.27 o                         
  14   6   1        124.96        149.55        19.24 o                         
  16   6   1        175.13        163.04        19.74 o                         
  18   6   1         17.64         43.76        18.09 o                         
  20   6   1          0.00        -23.53        23.53 o                         
 -19   7   1        332.34        361.68        54.96 o                         
 -17   7   1          1.82         13.61        16.87 o                         
 -15   7   1        114.53         94.38        19.05 o                         
 -13   7   1        118.33         51.74        14.76 o                         
 -11   7   1       3714.91       3554.62        63.90 o                         
  -9   7   1       1670.85       1640.08        38.40 o                         
  -7   7   1       1572.00       1462.26        32.89 o                         
  -5   7   1       1216.31       1205.51        30.45 o                         
  -3   7   1         14.83          3.92         7.84 o                         
  -1   7   1        121.50        123.88        11.93 o                         
   1   7   1        230.34        222.01        15.78 o                         
   3   7   1        303.40        348.73        19.16 o                         
   5   7   1        203.76        250.03        17.11 o                         
   7   7   1       1095.77       1178.15        31.30 o                         
   9   7   1         22.71         26.87        12.30 o                         
  11   7   1       1149.15       1211.28        42.60 o                         
  13   7   1        305.41        288.74        23.28 o                         
  15   7   1        222.28        299.05        26.45 o                         
  17   7   1        186.52        179.89        24.40 o                         
  19   7   1        291.01        320.44        39.23 o                         
 -18   8   1        260.23        210.04        35.43 o                         
 -16   8   1         30.23         57.07        22.70 o                         
 -14   8   1        591.71        551.98        31.33 o                         
 -12   8   1         71.58         66.38        14.14 o                         
 -10   8   1       1410.26       1426.42        40.68 o                         
  -8   8   1        594.24        551.99        25.57 o                         
  -6   8   1        457.40        552.30        24.99 o                         
  -4   8   1        337.16        306.47        18.37 o                         
  -2   8   1       1390.41       1310.42        29.52 o                         
   0   8   1        519.26        486.12        20.78 o                         
   2   8   1         97.50        104.63        13.83 o                         
   4   8   1        960.76        973.88        32.19 o                         
   6   8   1       5591.26       5572.52        72.91 o                         
   8   8   1       1273.26       1335.53        38.04 o                         
  10   8   1       5851.24       5855.40        82.43 o                         
  12   8   1        275.21        346.12        26.30 o                         
  14   8   1        226.55        228.31        22.33 o                         
  16   8   1         17.99         49.53        20.74 o                         
  18   8   1         34.96         39.11        33.44 o                         
 -17   9   1        369.24        378.66        32.22 o                         
 -15   9   1        110.07         85.44        19.58 o                         
 -13   9   1        127.88        132.68        20.10 o                         
 -11   9   1        193.94        221.56        19.67 o                         
  -9   9   1        277.05        276.98        21.65 o                         
  -7   9   1         79.33         67.95        13.65 o                         
  -5   9   1       7082.85       6844.26        88.18 o                         
  -3   9   1       1242.04       1224.66        35.47 o                         
  -1   9   1         19.48          3.75        10.38 o                         
   1   9   1        126.25        143.75        15.95 o                         
   3   9   1        288.10        252.74        21.18 o                         
   5   9   1       1677.06       1685.07        39.74 o                         
   7   9   1        452.14        418.33        24.97 o                         
   9   9   1          2.22         12.27        11.45 o                         
  11   9   1         40.29         74.90        16.03 o                         
  13   9   1        325.72        312.46        25.92 o                         
  15   9   1         74.15        160.71        21.64 o                         
  17   9   1         21.57         31.27        24.26 o                         
 -16  10   1          3.55         43.11        23.29 o                         
 -14  10   1          3.80          7.96        17.32 o                         
 -12  10   1         46.70         47.49        16.64 o                         
 -10  10   1        211.84        211.79        20.91 o                         
  -8  10   1        831.02        855.73        35.61 o                         
  -6  10   1         58.29         48.15        14.02 o                         
  -4  10   1       1234.77       1354.73        39.37 o                         
  -2  10   1       1160.89       1028.56        35.86 o                         
   0  10   1        504.93        503.70        27.50 o                         
   2  10   1        298.92        263.46        20.85 o                         
   4  10   1       1085.70       1163.62        40.68 o                         
   6  10   1        591.63        507.97        28.35 o                         
   8  10   1          0.29        -11.04        13.12 o                         
  10  10   1        419.27        404.04        27.32 o                         
  12  10   1        692.69        758.45        35.91 o                         
  14  10   1          2.16        -16.23        21.93 o                         
  16  10   1          5.83        -16.52        25.55 o                         
 -13  11   1          4.06        -22.03        22.03 o                         
 -11  11   1          6.48         41.96        25.76 o                         
  -9  11   1          4.59         21.76        16.45 o                         
  -7  11   1        472.98        470.98        30.24 o                         
  -5  11   1       1560.05       1591.46        44.49 o                         
  -3  11   1        114.08        114.49        16.38 o                         
  -1  11   1         24.83          9.76        14.80 o                         
   1  11   1        191.35        223.97        21.58 o                         
   3  11   1        583.14        631.44        30.59 o                         
   5  11   1       1784.86       1674.79        46.24 o                         
   7  11   1         60.78         43.57        16.33 o                         
   9  11   1        746.76        775.18        39.45 o                         
  11  11   1          2.82          8.70        16.56 o                         
  13  11   1       1303.97       1252.85        59.50 o                         
 -12  12   1        175.80        193.81        28.40 o                         
 -10  12   1        197.23        154.93        28.28 o                         
  -8  12   1        109.60        128.83        20.88 o                         
  -6  12   1        118.68        137.06        21.32 o                         
  -4  12   1        420.90        361.83        28.14 o                         
  -2  12   1        154.85        146.31        21.73 o                         
   0  12   1         32.77         43.11        18.03 o                         
   2  12   1          0.01          7.76        17.14 o                         
   4  12   1        457.75        449.86        29.02 o                         
   6  12   1          5.90         -1.07        19.66 o                         
   8  12   1         30.38         43.58        20.29 o                         
  10  12   1        449.04        466.25        34.21 o                         
  12  12   1        366.19        352.68        36.35 o                         
  -9  13   1          0.04        -14.63        23.05 o                         
  -7  13   1         20.20          7.88        19.38 o                         
  -5  13   1        169.80        160.61        26.41 o                         
  -3  13   1        208.06        218.49        25.39 o                         
  -1  13   1          0.12        -10.07        19.67 o                         
   1  13   1          6.66        -17.61        17.61 o                         
   3  13   1        187.28        165.57        22.63 o                         
   5  13   1         14.61          9.29        18.63 o                         
   7  13   1        129.90         86.89        28.74 o                         
   9  13   1         49.74         35.60        31.97 o                         
  -4  14   1        664.73        796.56        62.54 o                         
  -2  14   1        335.79        338.51        36.72 o                         
   0  14   1         21.47        -14.01        34.23 o                         
   2  14   1          2.56         67.30        32.35 o                         
   4  14   1         52.33         64.40        26.42 o                         
 -22   0   2        307.53        271.63        53.30 o                         
 -20   0   2          2.66         11.36        21.29 o                         
 -18   0   2         16.27         19.70        19.17 o                         
 -16   0   2       2085.00       1914.88        67.58 o                         
 -14   0   2       3277.75       3193.85        93.01 o                         
 -12   0   2        196.20        127.48        20.42 o                         
 -10   0   2       4084.91       3627.74        73.37 o                         
  -8   0   2      13684.73      13006.08       190.34 o                         
  -6   0   2        245.19        248.79        19.21 o                         
  -4   0   2      33962.00      31799.75       970.79 o                         
  -2   0   2       4490.17       4218.41        57.62 o                         
   0   0   2       3773.62       3366.30        56.01 o                         
   2   0   2       4587.17       4287.41        53.57 o                         
   4   0   2      20573.49      20574.10       227.66 o                         
   6   0   2        766.43        676.36        26.38 o                         
   8   0   2       4008.43       3956.35        73.95 o                         
  10   0   2       3091.11       2952.65        66.24 o                         
  12   0   2        593.64        638.51        39.23 o                         
  14   0   2        936.64        972.19        63.23 o                         
  16   0   2       3075.39       2939.74        81.64 o                         
  18   0   2       1863.37       2055.44        76.57 o                         
  20   0   2         33.93         23.46        31.85 o                         
  22   0   2          1.32         -6.93        40.83 o                         
 -21   1   2        146.30        159.69        22.61 o                         
 -19   1   2        191.62        196.48        22.14 o                         
 -17   1   2        562.01        582.04        32.25 o                         
 -15   1   2        769.85        763.09        32.97 o                         
 -13   1   2       2942.95       2531.27        46.92 o                         
 -11   1   2        281.65        317.63        19.48 o                         
  -9   1   2       2669.06       2644.41        50.64 o                         
  -7   1   2       1002.52       1343.96        25.61 o                         
  -5   1   2       9508.12       9523.69        88.05 o                         
  -3   1   2       6045.43       5564.41        55.03 o                         
  -1   1   2      39763.92      37005.88       859.59 o                         
   1   1   2       1639.69       1567.00        19.09 o                         
   3   1   2      34850.45      33925.39       360.95 o                         
   5   1   2        550.04        563.86        17.49 o                         
   7   1   2       1060.31        934.28        22.75 o                         
   9   1   2       7193.79       7339.82        84.14 o                         
  11   1   2        986.49        995.94        31.69 o                         
  13   1   2        764.77        795.60        31.95 o                         
  15   1   2       1286.26       1248.00        41.14 o                         
  17   1   2       1099.68       1134.82        45.72 o                         
  19   1   2        762.69        746.79        39.28 o                         
  21   1   2          4.64         62.04        25.40 o                         
 -22   2   2         19.66         30.65        27.20 o                         
 -20   2   2          0.26         17.80        14.26 o                         
 -18   2   2        279.13        263.99        24.40 o                         
 -16   2   2       2905.05       2798.60        53.70 o                         
 -14   2   2       2763.89       2804.23        51.36 o                         
 -12   2   2        923.58        857.57        30.01 o                         
 -10   2   2       1273.98       1257.53        29.82 o                         
  -8   2   2        423.56        567.96        21.00 o                         
  -6   2   2       3469.98       3724.93        48.42 o                         
  -4   2   2       1324.07       1246.82        20.14 o                         
  -2   2   2       9095.35       8094.95        77.84 o                         
   0   2   2      33641.85      31613.06       961.45 o                         
   2   2   2      26696.94      25905.63       220.64 o                         
   4   2   2       7844.15       7451.57        75.83 o                         
   6   2   2        122.53        142.60        12.16 o                         
   8   2   2       1164.97       1367.89        29.26 o                         
  10   2   2         18.58         13.63         9.81 o                         
  12   2   2        608.38        653.04        28.30 o                         
  14   2   2       1012.16       1122.95        39.71 o                         
  16   2   2        397.82        386.35        26.11 o                         
  18   2   2       1166.95       1249.57        47.17 o                         
  20   2   2        301.63        403.12        31.11 o                         
  22   2   2          4.01         11.90        21.61 o                         
 -21   3   2        845.43       1038.66        49.75 o                         
 -19   3   2          0.17         40.98        15.16 o                         
 -17   3   2        280.18        342.85        25.13 o                         
 -15   3   2        830.62        921.78        35.14 o                         
 -13   3   2        140.19        169.48        17.27 o                         
 -11   3   2        195.76        171.51        15.10 o                         
  -9   3   2       1293.01       1150.78        27.19 o                         
  -7   3   2       1612.12       1571.02        29.22 o                         
  -5   3   2       1456.95       1638.25        28.36 o                         
  -3   3   2        548.45        574.55        15.14 o                         
  -1   3   2       3228.03       3311.02        36.05 o                         
   1   3   2        186.83        200.68        10.00 o                         
   3   3   2       1207.68       1262.97        24.39 o                         
   5   3   2        103.31        114.86        12.41 o                         
   7   3   2       3216.86       3332.83        47.84 o                         
   9   3   2        171.36        159.08        14.65 o                         
  11   3   2        207.68        263.13        18.41 o                         
  13   3   2        694.13        650.71        28.90 o                         
  15   3   2        669.74        720.45        32.41 o                         
  17   3   2          0.00         10.96        14.78 o                         
  19   3   2        140.36        180.76        23.13 o                         
  21   3   2          2.34         31.71        26.03 o                         
 -22   4   2        110.14        156.41        29.68 o                         
 -20   4   2        135.89        141.97        22.50 o                         
 -18   4   2         31.12         46.75        16.36 o                         
 -16   4   2        679.14        629.02        31.58 o                         
 -14   4   2        340.55        344.49        22.49 o                         
 -12   4   2       1523.40       1422.22        43.08 o                         
 -10   4   2        106.51        122.85        13.48 o                         
  -8   4   2       1296.02       1002.16        27.63 o                         
  -6   4   2      21006.70      21708.06       200.13 o                         
  -4   4   2       1092.10       1198.75        24.57 o                         
  -2   4   2        252.14        287.50        13.78 o                         
   0   4   2        857.50        921.26        19.40 o                         
   2   4   2       4471.72       4243.98        48.59 o                         
   4   4   2        678.77        748.70        22.57 o                         
   6   4   2        705.44        621.31        24.19 o                         
   8   4   2       8069.68       8317.89        93.09 o                         
  10   4   2        422.91        536.18        25.06 o                         
  12   4   2         56.82         70.89        16.19 o                         
  14   4   2          9.05          9.04        12.73 o                         
  16   4   2          6.58         -1.33        13.98 o                         
  18   4   2        437.51        459.88        31.23 o                         
  20   4   2        227.95        273.86        25.30 o                         
 -21   5   2        933.25        914.64        65.63 o                         
 -19   5   2         36.49         58.31        18.79 o                         
 -17   5   2          7.51         29.69        14.32 o                         
 -15   5   2        380.23        303.91        23.87 o                         
 -13   5   2       1569.40       1371.27        39.55 o                         
 -11   5   2          9.11         14.08        11.36 o                         
  -9   5   2        374.46        292.45        18.17 o                         
  -7   5   2       2147.10       2056.29        54.07 o                         
  -5   5   2        192.44        239.94        13.75 o                         
  -3   5   2        335.94        405.00        16.98 o                         
  -1   5   2      13548.69      14800.34       118.00 o                         
   1   5   2       2351.69       2250.29        32.86 o                         
   3   5   2       4422.39       5202.95        57.34 o                         
   5   5   2       2812.26       3066.40        45.44 o                         
   7   5   2        712.53        565.54        22.55 o                         
   9   5   2       1228.28       1188.98        31.20 o                         
  11   5   2         52.80         38.72        13.20 o                         
  13   5   2        612.45        491.83        27.68 o                         
  15   5   2        608.30        622.25        31.86 o                         
  17   5   2        253.65        245.23        23.59 o                         
  19   5   2          1.00        -17.97        17.97 o                         
  21   5   2         11.25         -0.29        25.11 o                         
 -20   6   2         40.16         68.49        28.10 o                         
 -18   6   2         44.13         66.81        19.04 o                         
 -16   6   2        140.61        125.12        17.97 o                         
 -14   6   2         33.22         10.67        13.19 o                         
 -12   6   2        149.13        160.80        18.31 o                         
 -10   6   2        435.31        450.47        25.52 o                         
  -8   6   2         55.18         73.21        13.50 o                         
  -6   6   2         28.69         41.86        10.11 o                         
  -4   6   2        706.82        659.55        21.98 o                         
  -2   6   2       2499.16       2327.80        37.14 o                         
   0   6   2       1548.61       2021.58        32.20 o                         
   2   6   2       9630.33       9830.45       101.06 o                         
   4   6   2          2.33          1.18         8.25 o                         
   6   6   2       6296.14       6080.07        71.46 o                         
   8   6   2       1209.29       1207.72        32.42 o                         
  10   6   2        122.36        161.30        17.67 o                         
  12   6   2         75.74         52.23        14.18 o                         
  14   6   2          1.55          8.65        13.03 o                         
  16   6   2          4.63         19.29        12.97 o                         
  18   6   2        610.60        579.98        33.83 o                         
  20   6   2          0.95         36.95        21.09 o                         
 -19   7   2          0.12        -20.65        20.65 o                         
 -17   7   2          3.05         -0.02        19.59 o                         
 -15   7   2        394.08        366.12        25.83 o                         
 -13   7   2       2013.35       1728.09        45.15 o                         
 -11   7   2       4982.11       4774.40        75.59 o                         
  -9   7   2        472.97        559.61        25.57 o                         
  -7   7   2        425.35        466.01        21.39 o                         
  -5   7   2        702.48        733.03        25.16 o                         
  -3   7   2        265.95        256.05        16.03 o                         
  -1   7   2        393.73        436.81        18.59 o                         
   1   7   2        105.29         93.01        12.73 o                         
   3   7   2          0.01         12.93         9.36 o                         
   5   7   2        268.40        230.70        16.25 o                         
   7   7   2       1760.87       1774.99        36.19 o                         
   9   7   2       1401.71       1345.38        38.05 o                         
  11   7   2          3.51          9.85        15.19 o                         
  13   7   2       1976.06       2026.96        53.31 o                         
  15   7   2       2717.70       2537.43        56.96 o                         
  17   7   2         89.26         77.47        18.04 o                         
  19   7   2         50.21         65.15        27.88 o                         
 -18   8   2          0.18         11.22        35.90 o                         
 -16   8   2         90.64         75.57        17.60 o                         
 -14   8   2          0.70          7.57        13.98 o                         
 -12   8   2        257.34        290.98        22.29 o                         
 -10   8   2         41.32         62.25        14.26 o                         
  -8   8   2       2627.66       2442.07        46.06 o                         
  -6   8   2       2345.15       2200.72        41.74 o                         
  -4   8   2       1146.74       1212.78        31.78 o                         
  -2   8   2        516.14        561.61        23.71 o                         
   0   8   2        525.83        641.34        23.78 o                         
   2   8   2         17.87         33.65        11.45 o                         
   4   8   2       1626.48       1542.07        36.13 o                         
   6   8   2        163.74        216.89        17.37 o                         
   8   8   2       1235.52       1250.44        37.25 o                         
  10   8   2       2377.39       2330.24        47.64 o                         
  12   8   2        197.09        206.27        21.45 o                         
  14   8   2        173.19        138.85        20.33 o                         
  16   8   2          1.77         19.83        17.78 o                         
  18   8   2         96.79        130.14        27.60 o                         
 -17   9   2        162.25        155.49        27.40 o                         
 -15   9   2        458.86        490.36        30.52 o                         
 -13   9   2          0.00         -2.82        14.89 o                         
 -11   9   2          8.32         39.22        14.70 o                         
  -9   9   2        684.42        710.24        31.59 o                         
  -7   9   2        934.54        922.32        32.90 o                         
  -5   9   2          3.70         42.38        13.24 o                         
  -3   9   2        160.94        203.82        17.70 o                         
  -1   9   2        428.81        385.13        22.23 o                         
   1   9   2        325.04        359.75        21.37 o                         
   3   9   2         18.56         29.82        11.82 o                         
   5   9   2        289.01        302.51        21.28 o                         
   7   9   2         16.78          2.59        12.95 o                         
   9   9   2       1492.01       1555.36        42.14 o                         
  11   9   2        439.87        392.07        25.85 o                         
  13   9   2          0.12         13.40        17.29 o                         
  15   9   2         16.56         51.35        18.18 o                         
  17   9   2         72.40         64.29        28.38 o                         
 -16  10   2         11.66         -4.19        18.87 o                         
 -14  10   2         61.22        110.76        21.82 o                         
 -12  10   2          8.12         27.31        15.93 o                         
 -10  10   2         64.81         56.13        16.39 o                         
  -8  10   2        380.71        382.16        25.50 o                         
  -6  10   2        201.90        230.40        20.64 o                         
  -4  10   2         31.82         77.19        13.73 o                         
  -2  10   2          0.91         11.08        13.03 o                         
   0  10   2        506.03        442.69        28.90 o                         
   2  10   2       1073.19       1003.15        35.76 o                         
   4  10   2         46.01         49.76        14.60 o                         
   6  10   2         48.01         77.00        14.46 o                         
   8  10   2        425.10        486.01        30.35 o                         
  10  10   2        416.96        456.30        27.91 o                         
  12  10   2        161.70        164.24        26.21 o                         
  14  10   2         29.82         44.39        19.70 o                         
  16  10   2          9.17        -16.00        24.38 o                         
 -13  11   2        223.26        211.33        29.74 o                         
 -11  11   2        129.82        164.29        19.85 o                         
  -9  11   2         47.22         68.15        16.42 o                         
  -7  11   2          0.07         12.55        14.12 o                         
  -5  11   2       1001.75        951.23        37.19 o                         
  -3  11   2        106.65         80.02        18.28 o                         
  -1  11   2         56.04         16.89        14.96 o                         
   1  11   2          2.24         27.18        15.01 o                         
   3  11   2        203.17        185.80        21.67 o                         
   5  11   2         15.94         27.38        14.70 o                         
   7  11   2        572.54        524.83        31.90 o                         
   9  11   2         33.39         56.59        19.21 o                         
  11  11   2         17.62         56.20        18.77 o                         
  13  11   2         25.49         55.75        24.87 o                         
 -12  12   2         58.06         93.97        27.03 o                         
 -10  12   2        467.81        492.96        35.34 o                         
  -8  12   2          3.87          2.18        17.71 o                         
  -6  12   2        384.85        429.47        26.95 o                         
  -4  12   2          2.85          6.52        16.49 o                         
  -2  12   2        388.17        423.63        26.89 o                         
   0  12   2        196.08        207.81        23.13 o                         
   2  12   2          1.01         24.62        16.83 o                         
   4  12   2        495.70        472.41        29.87 o                         
   6  12   2         19.84          2.26        16.75 o                         
   8  12   2         83.54         49.52        21.29 o                         
  10  12   2        156.70        166.41        26.77 o                         
  12  12   2         82.50         85.73        32.42 o                         
  -9  13   2        501.60        533.38        40.36 o                         
  -7  13   2         97.86        172.91        34.38 o                         
  -5  13   2         10.61         48.11        24.00 o                         
  -3  13   2         91.39        117.80        20.79 o                         
  -1  13   2        487.09        477.60        32.40 o                         
   1  13   2         42.88         37.22        20.34 o                         
   3  13   2         60.99         68.61        22.68 o                         
   5  13   2        719.59        881.71        44.87 o                         
   7  13   2         22.77         53.94        26.27 o                         
   9  13   2         40.56         15.21        27.81 o                         
  -4  14   2        136.08         92.00        31.07 o                         
  -2  14   2          3.38         60.21        29.41 o                         
   0  14   2          6.46        -29.77        41.87 o                         
   2  14   2         37.33         46.95        29.53 o                         
   4  14   2         70.11         53.97        26.17 o                         
 -21   1   3         36.33         64.41        18.60 o                         
 -19   1   3         81.42         88.97        17.67 o                         
 -17   1   3        148.34        128.75        17.76 o                         
 -15   1   3        310.17        261.62        20.02 o                         
 -13   1   3       8989.35       8616.03       100.79 o                         
 -11   1   3        341.30        411.88        19.65 o                         
  -9   1   3       1208.28       1192.55        27.69 o                         
  -7   1   3       6639.13       6469.64        70.92 o                         
  -5   1   3      17393.47      16609.89       142.10 o                         
  -3   1   3        451.67        403.72        10.29 o                         
  -1   1   3       1425.56       1437.06        20.28 o                         
   1   1   3          0.49         -4.68         4.68 o                         
   3   1   3       1267.68       1322.19        19.32 o                         
   5   1   3        102.37        133.43        10.14 o                         
   7   1   3        211.00        205.13        13.67 o                         
   9   1   3       1218.89       1030.58        25.89 o                         
  11   1   3       4063.81       4034.41        64.07 o                         
  13   1   3         32.84         42.79        12.45 o                         
  15   1   3       1874.06       2018.36        47.44 o                         
  17   1   3         83.09        106.49        18.39 o                         
  19   1   3        727.07        682.08        36.39 o                         
  21   1   3        424.74        456.76        39.90 o                         
 -22   2   3         10.02        -11.02        26.34 o                         
 -20   2   3         53.06         82.25        21.59 o                         
 -18   2   3         66.20         69.36        14.91 o                         
 -16   2   3        118.17        150.63        18.18 o                         
 -14   2   3       4223.04       4144.61        64.27 o                         
 -12   2   3       3251.06       3198.47        51.50 o                         
 -10   2   3        885.48        722.88        23.94 o                         
  -8   2   3       1984.04       2093.71        37.43 o                         
  -6   2   3       7704.25       7371.17        82.34 o                         
  -4   2   3         33.08         31.31         7.96 o                         
  -2   2   3       1737.89       1693.49        25.68 o                         
   0   2   3      62290.99      59629.96      1042.55 o                         
   2   2   3      20574.77      19617.90       165.13 o                         
   4   2   3       1107.03       1128.52        22.18 o                         
   6   2   3         76.85         36.17         9.90 o                         
   8   2   3       3248.79       3537.85        46.36 o                         
  10   2   3       2036.84       2360.36        40.93 o                         
  12   2   3        622.48        592.68        26.44 o                         
  14   2   3         78.66         82.36        15.44 o                         
  16   2   3       4514.90       4428.66        74.07 o                         
  18   2   3         65.50         91.49        17.57 o                         
  20   2   3        503.50        544.36        40.78 o                         
  22   2   3          4.03         -8.65        19.42 o                         
 -21   3   3         46.85         89.61        21.29 o                         
 -19   3   3        683.57        713.60        34.45 o                         
 -17   3   3          0.17         17.94        12.91 o                         
 -15   3   3       4593.79       4014.29        67.80 o                         
 -13   3   3       1734.41       1748.06        41.78 o                         
 -11   3   3        867.63        835.83        27.70 o                         
  -9   3   3       4868.40       4833.67        65.57 o                         
  -7   3   3       2472.23       2380.04        36.47 o                         
  -5   3   3      13918.52      13984.84       127.91 o                         
  -3   3   3        284.40        278.11        13.50 o                         
  -1   3   3       1468.94       1244.81        21.01 o                         
   1   3   3       1318.73       1353.64        19.75 o                         
   3   3   3       5643.45       5156.14        56.96 o                         
   5   3   3        838.34       1010.27        24.52 o                         
   7   3   3       2022.17       2062.64        36.45 o                         
   9   3   3        157.75        175.97        15.06 o                         
  11   3   3       1557.57       1683.22        38.19 o                         
  13   3   3        178.23        153.80        16.21 o                         
  15   3   3        845.86        840.01        36.22 o                         
  17   3   3        120.59        108.31        18.84 o                         
  19   3   3        624.04        613.34        37.49 o                         
  21   3   3         15.05         18.78        25.82 o                         
 -20   4   3        204.69        183.00        24.64 o                         
 -18   4   3        285.78        263.44        24.11 o                         
 -16   4   3        156.98        158.48        18.52 o                         
 -14   4   3          0.51         -9.77         9.77 o                         
 -12   4   3        129.17         85.34        14.29 o                         
 -10   4   3        265.39        245.03        17.50 o                         
  -8   4   3        808.34        713.97        24.59 o                         
  -6   4   3       2142.18       2591.91        39.76 o                         
  -4   4   3          7.48         -6.02         6.02 o                         
  -2   4   3          0.06         -6.88         6.88 o                         
   0   4   3       4028.15       4634.45        46.27 o                         
   2   4   3       8258.38       7980.80        72.21 o                         
   4   4   3       2299.81       2114.19        33.78 o                         
   6   4   3        150.01        114.60        12.22 o                         
   8   4   3        479.16        526.11        23.66 o                         
  10   4   3       3253.79       3368.35        54.69 o                         
  12   4   3        402.29        431.83        25.18 o                         
  14   4   3          0.45         -4.68        11.47 o                         
  16   4   3         14.76         10.23        14.18 o                         
  18   4   3         46.94         24.55        16.23 o                         
  20   4   3        251.62        253.10        29.23 o                         
 -21   5   3        361.87        428.55        36.07 o                         
 -19   5   3          0.01         24.18        16.18 o                         
 -17   5   3         22.34         45.85        15.79 o                         
 -15   5   3        848.71        755.05        32.78 o                         
 -13   5   3          9.33         16.07        11.12 o                         
 -11   5   3         48.43         37.46        12.54 o                         
  -9   5   3          1.42          2.64         8.88 o                         
  -7   5   3       3002.19       2882.68        46.85 o                         
  -5   5   3        678.28        641.63        20.39 o                         
  -3   5   3        132.09        148.23        11.79 o                         
  -1   5   3       8050.40       8129.74        76.90 o                         
   1   5   3       3618.27       3671.56        42.91 o                         
   3   5   3       1001.50       1042.53        23.52 o                         
   5   5   3       3919.32       3838.18        51.40 o                         
   7   5   3         51.68         18.67         9.56 o                         
   9   5   3        309.89        342.66        21.22 o                         
  11   5   3       3358.88       3417.43        68.24 o                         
  13   5   3        536.93        461.94        29.77 o                         
  15   5   3       1329.52       1160.04        44.56 o                         
  17   5   3        558.29        626.35        34.47 o                         
  19   5   3        189.86        161.21        25.85 o                         
  21   5   3         66.54          7.91        45.41 o                         
 -20   6   3          4.78         25.89        20.91 o                         
 -18   6   3         29.47         24.17        20.32 o                         
 -16   6   3        188.65        190.31        21.81 o                         
 -14   6   3        168.24        133.36        19.41 o                         
 -12   6   3        246.30        267.10        18.97 o                         
 -10   6   3        184.53        179.73        17.20 o                         
  -8   6   3       1115.11       1109.21        29.33 o                         
  -6   6   3       4803.20       4647.47        58.36 o                         
  -4   6   3        549.72        547.43        20.73 o                         
  -2   6   3       4340.25       4106.74        52.52 o                         
   0   6   3        391.52        586.75        20.29 o                         
   2   6   3       1320.86       1362.81        27.58 o                         
   4   6   3        109.78         64.01        10.48 o                         
   6   6   3        539.21        604.84        23.69 o                         
   8   6   3       1692.14       1623.84        36.43 o                         
  10   6   3       2576.65       2593.83        50.63 o                         
  12   6   3       1241.52       1188.65        44.20 o                         
  14   6   3        266.96        263.63        22.94 o                         
  16   6   3         35.14         63.79        16.30 o                         
  18   6   3         17.22         23.64        16.04 o                         
  20   6   3          1.11         17.51        25.02 o                         
 -19   7   3         88.12         13.01        20.11 o                         
 -17   7   3          7.25         35.79        19.72 o                         
 -15   7   3       1346.22       1200.34        42.73 o                         
 -13   7   3        111.81        128.12        19.28 o                         
 -11   7   3        439.46        469.97        26.36 o                         
  -9   7   3       2350.47       2421.73        45.44 o                         
  -7   7   3       2314.92       2324.65        43.70 o                         
  -5   7   3       3413.54       3262.74        49.39 o                         
  -3   7   3       2420.89       2368.60        39.59 o                         
  -1   7   3       2944.30       2852.39        41.76 o                         
   1   7   3         30.37         33.89         9.99 o                         
   3   7   3       1380.86       1326.13        30.73 o                         
   5   7   3        721.03        766.89        28.03 o                         
   7   7   3       1383.12       1383.19        34.44 o                         
   9   7   3       1950.58       1887.08        42.00 o                         
  11   7   3       1104.27       1139.65        42.31 o                         
  13   7   3       1059.48       1045.64        42.00 o                         
  15   7   3         14.82          1.76        15.15 o                         
  17   7   3        556.92        497.53        34.42 o                         
  19   7   3        663.13        675.41        45.50 o                         
 -18   8   3         12.62        -25.91        25.91 o                         
 -16   8   3        228.56        246.36        24.81 o                         
 -14   8   3        112.74        132.08        17.39 o                         
 -12   8   3        166.24        189.03        18.05 o                         
 -10   8   3        226.75        228.49        18.18 o                         
  -8   8   3       6786.02       6565.51        81.38 o                         
  -6   8   3       1461.07       1535.12        34.83 o                         
  -4   8   3       2173.47       2227.53        42.78 o                         
  -2   8   3       2017.94       2017.48        39.16 o                         
   0   8   3        435.37        491.34        22.04 o                         
   2   8   3       1178.28       1346.53        32.13 o                         
   4   8   3        765.58        776.81        31.66 o                         
   6   8   3        178.85        184.31        16.98 o                         
   8   8   3       1469.06       1532.54        36.74 o                         
  10   8   3       1105.41       1120.73        41.42 o                         
  12   8   3        397.00        431.39        27.90 o                         
  14   8   3        235.14        225.01        25.20 o                         
  16   8   3         41.32         36.91        22.63 o                         
  18   8   3         21.29         14.94        23.34 o                         
 -17   9   3         32.29         49.19        22.10 o                         
 -15   9   3         39.78         12.30        17.08 o                         
 -13   9   3          9.08          2.84        14.53 o                         
 -11   9   3        710.20        713.12        30.65 o                         
  -9   9   3        119.42        106.03        15.91 o                         
  -7   9   3          0.24          7.85        11.60 o                         
  -5   9   3       1030.57        976.44        32.38 o                         
  -3   9   3       1266.39       1366.38        37.01 o                         
  -1   9   3         92.44         68.31        13.83 o                         
   1   9   3         59.12         82.96        14.34 o                         
   3   9   3         49.27         52.12        13.56 o                         
   5   9   3        154.08        157.17        18.17 o                         
   7   9   3       7043.40       6600.90        86.63 o                         
   9   9   3        382.78        392.08        23.54 o                         
  11   9   3        597.15        599.16        30.07 o                         
  13   9   3        145.30        191.80        21.41 o                         
  15   9   3          1.67         -8.04        17.83 o                         
  17   9   3         29.38          6.28        23.78 o                         
 -16  10   3          0.00         12.56        26.90 o                         
 -14  10   3          2.02         14.72        17.13 o                         
 -12  10   3         20.12         15.18        15.90 o                         
 -10  10   3        341.81        308.41        24.64 o                         
  -8  10   3         67.99         74.80        16.28 o                         
  -6  10   3        143.04        146.60        17.66 o                         
  -4  10   3       2946.68       2874.33        55.59 o                         
  -2  10   3        469.28        483.22        33.94 o                         
   0  10   3        515.58        509.04        27.36 o                         
   2  10   3        644.25        617.01        30.40 o                         
   4  10   3       1998.00       1862.25        44.29 o                         
   6  10   3          9.17         28.23        14.12 o                         
   8  10   3         68.50         93.12        18.32 o                         
  10  10   3        835.19        829.37        38.44 o                         
  12  10   3        233.81        277.73        24.42 o                         
  14  10   3          5.38         -9.53        18.62 o                         
  16  10   3          0.18        -24.59        24.59 o                         
 -13  11   3         53.77         58.05        22.31 o                         
 -11  11   3        893.67        929.30        38.73 o                         
  -9  11   3        397.06        452.75        27.29 o                         
  -7  11   3        180.95        188.57        21.66 o                         
  -5  11   3        948.65        947.61        38.75 o                         
  -3  11   3        254.93        173.81        20.98 o                         
  -1  11   3        221.23        219.86        22.23 o                         
   1  11   3        638.13        710.15        32.03 o                         
   3  11   3        407.18        495.19        32.09 o                         
   5  11   3          5.07        -13.25        13.25 o                         
   7  11   3        424.59        432.80        28.42 o                         
   9  11   3       1038.21        951.98        41.96 o                         
  11  11   3        118.85        112.86        21.87 o                         
  13  11   3        396.06        455.12        37.61 o                         
 -12  12   3         35.09        -27.70        27.70 o                         
 -10  12   3        697.50        751.30        47.22 o                         
  -8  12   3         84.12        156.36        23.43 o                         
  -6  12   3         91.00        108.97        21.12 o                         
  -4  12   3        723.36        668.22        36.08 o                         
  -2  12   3        729.59        660.94        34.26 o                         
   0  12   3         15.22        -15.76        15.76 o                         
   2  12   3         60.54         67.67        21.71 o                         
   4  12   3         35.30          4.69        18.83 o                         
   6  12   3          0.20         -6.52        16.60 o                         
   8  12   3          3.95         20.49        20.59 o                         
  10  12   3         99.41         98.31        21.92 o                         
  12  12   3        425.24        352.36        38.89 o                         
  -9  13   3        139.46        127.33        30.98 o                         
  -7  13   3         26.80         64.10        23.99 o                         
  -5  13   3          0.00        -21.17        21.17 o                         
  -3  13   3        170.50        122.36        22.52 o                         
  -1  13   3        192.55        191.58        27.46 o                         
   1  13   3         30.66         -3.11        18.85 o                         
   3  13   3          7.07        -17.35        19.47 o                         
   5  13   3        436.27        498.52        33.58 o                         
   7  13   3         24.73        -16.03        32.37 o                         
   9  13   3         42.71         12.57        28.32 o                         
  -4  14   3          8.17          7.13        27.78 o                         
  -2  14   3         44.21         40.97        27.65 o                         
   0  14   3         34.44         93.56        37.06 o                         
   2  14   3         20.14        -24.92        27.82 o                         
   4  14   3        113.34        127.59        32.26 o                         
 -22   0   4       1324.77       1393.70        78.89 o                         
 -20   0   4          7.67         21.35        21.91 o                         
 -18   0   4        265.55        333.42        32.71 o                         
 -16   0   4        128.05        109.22        19.73 o                         
 -14   0   4       2836.15       2711.91        63.83 o                         
 -12   0   4         35.96         50.35        14.77 o                         
 -10   0   4        534.65        628.97        30.40 o                         
  -8   0   4       4404.77       4691.57        76.55 o                         
  -6   0   4      20871.52      21591.62       256.77 o                         
  -4   0   4      11108.85      10541.48       139.54 o                         
  -2   0   4      10033.69       9733.11       136.89 o                         
   0   0   4       1123.50       1135.04        22.28 o                         
   4   0   4      25365.36      23472.52       256.97 o                         
   6   0   4        661.41        921.85        27.91 o                         
   8   0   4      11293.88      11427.03       163.17 o                         
  10   0   4        161.62        173.69        21.58 o                         
  12   0   4       2068.08       1832.57        71.68 o                         
  14   0   4       1461.99       1546.61        74.01 o                         
  16   0   4        309.18        346.22        39.25 o                         
  18   0   4       1354.38       1399.56        71.67 o                         
  20   0   4         12.10         -3.44        25.93 o                         
  22   0   4         27.05        -20.24        37.53 o                         
 -21   1   4       1677.46       1817.94        68.25 o                         
 -19   1   4         71.06         55.23        16.30 o                         
 -17   1   4        341.89        349.98        22.12 o                         
 -15   1   4          0.57         -2.70         9.34 o                         
 -13   1   4      11085.60      10515.49       111.95 o                         
 -11   1   4        486.44        505.28        20.70 o                         
  -9   1   4       1596.77       1695.70        29.30 o                         
  -7   1   4       1293.86       1210.22        22.49 o                         
  -5   1   4       3062.34       2727.59        32.70 o                         
  -3   1   4       7263.22       6940.14        69.83 o                         
  -1   1   4       1471.47       1411.94        17.41 o                         
   1   1   4      18050.01      17815.43       132.37 o                         
   3   1   4      14313.46      15094.56       121.04 o                         
   5   1   4       4419.53       3791.75        49.72 o                         
   7   1   4         18.86         56.47         9.62 o                         
   9   1   4        934.67        985.05        25.35 o                         
  11   1   4          2.23          1.96        10.15 o                         
  13   1   4        383.69        395.35        25.05 o                         
  15   1   4        448.84        488.66        29.60 o                         
  17   1   4       8089.43       7771.73       108.36 o                         
  19   1   4        222.29        266.54        24.85 o                         
  21   1   4        680.15        617.73        36.90 o                         
 -22   2   4          4.42        -22.97        22.97 o                         
 -20   2   4        202.96        235.07        28.91 o                         
 -18   2   4        475.10        461.26        25.46 o                         
 -16   2   4        279.77        280.57        22.58 o                         
 -14   2   4       3295.34       3253.60        55.60 o                         
 -12   2   4        126.32        165.25        16.27 o                         
 -10   2   4        942.30        903.74        27.16 o                         
  -8   2   4       1631.75       1617.36        30.03 o                         
  -6   2   4      18382.21      18976.31       157.89 o                         
  -4   2   4        243.94        196.25        11.76 o                         
  -2   2   4       3559.44       3583.56        41.84 o                         
   0   2   4         86.38        128.66         7.79 o                         
   2   2   4      22243.99      21850.29       169.82 o                         
   4   2   4         91.29        131.11         9.99 o                         
   6   2   4         85.03         76.84         9.28 o                         
   8   2   4       2092.83       2308.91        36.60 o                         
  10   2   4       1387.97       1315.55        30.40 o                         
  12   2   4        675.55        717.30        28.65 o                         
  14   2   4        124.86        121.36        16.49 o                         
  16   2   4         52.06         50.94        14.98 o                         
  18   2   4        925.00        839.66        40.19 o                         
  20   2   4          0.48         48.31        26.63 o                         
  22   2   4         38.13         54.06        27.40 o                         
 -21   3   4        536.94        498.78        40.13 o                         
 -19   3   4         47.33         70.01        15.27 o                         
 -17   3   4        356.67        310.76        23.61 o                         
 -15   3   4         40.73         97.15        16.50 o                         
 -13   3   4       3301.07       2745.66        50.51 o                         
 -11   3   4       1471.23       1413.84        34.83 o                         
  -9   3   4       2857.29       2758.48        43.24 o                         
  -7   3   4       4160.67       4206.30        56.77 o                         
  -5   3   4       2425.47       2426.64        41.06 o                         
  -3   3   4       4576.65       4793.87        56.67 o                         
  -1   3   4        341.48        328.74        12.00 o                         
   1   3   4       2877.76       2674.65        29.97 o                         
   3   3   4       2382.77       2312.19        34.31 o                         
   5   3   4        134.47        139.80        12.54 o                         
   7   3   4        567.96        616.58        23.17 o                         
   9   3   4       1821.59       1889.16        37.88 o                         
  11   3   4        137.36        178.97        15.71 o                         
  13   3   4        242.95        249.45        18.67 o                         
  15   3   4        111.80         93.02        20.61 o                         
  17   3   4       1441.74       1492.00        51.78 o                         
  19   3   4        445.04        484.66        36.05 o                         
  21   3   4         10.76         69.41        24.59 o                         
 -20   4   4        103.89         71.43        18.50 o                         
 -18   4   4          4.03         17.47        17.94 o                         
 -16   4   4        194.14        196.11        22.17 o                         
 -14   4   4        442.58        472.66        26.68 o                         
 -12   4   4        115.87        154.49        16.44 o                         
 -10   4   4       2249.39       2204.52        48.95 o                         
  -8   4   4       1121.44       1122.57        24.41 o                         
  -6   4   4       1104.37       1144.20        28.78 o                         
  -4   4   4        169.51        150.39        10.99 o                         
  -2   4   4       1289.44       1278.12        24.27 o                         
   0   4   4       1055.88       1297.69        21.86 o                         
   2   4   4       7226.66       7577.10        71.09 o                         
   4   4   4       3525.25       3540.95        44.52 o                         
   6   4   4         49.41         26.06        10.08 o                         
   8   4   4       1008.78       1088.29        29.45 o                         
  10   4   4       1723.75       1683.54        38.36 o                         
  12   4   4        628.44        722.29        31.88 o                         
  14   4   4          3.03        -10.29        10.29 o                         
  16   4   4        142.58        177.69        20.30 o                         
  18   4   4          3.48         22.47        16.54 o                         
  20   4   4          0.53          4.45        18.49 o                         
 -21   5   4        469.37        484.34        30.78 o                         
 -19   5   4        256.14        245.84        23.12 o                         
 -17   5   4        660.66        636.19        34.00 o                         
 -15   5   4         35.25         31.10        14.03 o                         
 -13   5   4        104.24        124.65        16.35 o                         
 -11   5   4         39.41         41.02        11.28 o                         
  -9   5   4        537.91        520.05        22.38 o                         
  -7   5   4          1.06         -6.58         6.58 o                         
  -5   5   4        895.44        889.04        25.15 o                         
  -3   5   4        166.48        146.89        14.20 o                         
  -1   5   4         61.79         11.56         7.97 o                         
   1   5   4       1662.53       1586.74        26.08 o                         
   3   5   4       1299.10       1422.44        26.81 o                         
   5   5   4       1171.91       1159.22        25.50 o                         
   7   5   4       1220.46       1177.99        28.62 o                         
   9   5   4        581.72        683.92        29.19 o                         
  11   5   4        124.13        110.83        16.49 o                         
  13   5   4         43.02         50.85        15.64 o                         
  15   5   4        342.03        338.27        24.60 o                         
  17   5   4         25.30         21.83        21.35 o                         
  19   5   4         18.70          9.21        22.02 o                         
  21   5   4         41.62         37.59        30.43 o                         
 -20   6   4        178.54        137.54        33.13 o                         
 -18   6   4         97.95         85.74        22.59 o                         
 -16   6   4          0.00          1.35        13.71 o                         
 -14   6   4        318.29        289.38        23.84 o                         
 -12   6   4        916.23        764.87        28.85 o                         
 -10   6   4         83.70         64.81        12.17 o                         
  -8   6   4       7942.01       7755.22        90.39 o                         
  -6   6   4       4009.13       3944.30        54.90 o                         
  -4   6   4         85.19        142.17        13.23 o                         
  -2   6   4       3822.54       3920.23        50.75 o                         
   0   6   4          0.39          9.11         8.13 o                         
   2   6   4       1417.70       1467.65        28.67 o                         
   4   6   4       3747.02       3906.27        50.62 o                         
   6   6   4       2244.92       2000.26        37.14 o                         
   8   6   4        268.30        278.64        18.96 o                         
  10   6   4       1694.45       1773.98        41.80 o                         
  12   6   4       2156.93       2158.49        59.33 o                         
  14   6   4       1143.89       1288.17        47.92 o                         
  16   6   4         22.32         34.60        16.74 o                         
  18   6   4         59.43         47.26        16.79 o                         
  20   6   4        148.10        110.05        28.75 o                         
 -19   7   4        247.93        184.15        40.80 o                         
 -17   7   4         27.27         18.84        14.52 o                         
 -15   7   4         12.82          0.76        17.84 o                         
 -13   7   4         18.81         11.45        13.63 o                         
 -11   7   4       1219.00       1129.10        34.81 o                         
  -9   7   4        158.22        154.47        14.51 o                         
  -7   7   4       3382.95       3125.32        47.10 o                         
  -5   7   4        300.21        376.61        20.46 o                         
  -3   7   4        198.47        193.66        15.22 o                         
  -1   7   4         48.94         53.27        10.15 o                         
   1   7   4        280.38        319.63        17.70 o                         
   3   7   4        757.60        841.48        28.45 o                         
   5   7   4         10.66         39.75        10.10 o                         
   7   7   4       3092.33       2961.42        50.67 o                         
   9   7   4        533.26        559.21        28.23 o                         
  11   7   4       1263.92       1290.86        44.34 o                         
  13   7   4        621.93        611.38        31.91 o                         
  15   7   4       1363.38       1403.53        54.43 o                         
  17   7   4        127.82        133.76        21.04 o                         
  19   7   4          0.15         -9.03        35.92 o                         
 -18   8   4        247.22        446.75        81.10 o                         
 -16   8   4        922.38        964.73        36.82 o                         
 -14   8   4         11.93          5.90        13.18 o                         
 -12   8   4         12.54         24.79        11.58 o                         
 -10   8   4        101.13         99.43        14.04 o                         
  -8   8   4       3928.72       3831.58        57.88 o                         
  -6   8   4         24.97          4.53        11.94 o                         
  -4   8   4       2336.90       2182.68        42.91 o                         
  -2   8   4        552.29        478.93        23.25 o                         
   0   8   4        548.60        522.79        23.38 o                         
   2   8   4        642.05        818.47        29.31 o                         
   4   8   4          0.24         -8.84        10.10 o                         
   6   8   4         40.66         23.84        12.42 o                         
   8   8   4       2565.93       2496.65        48.52 o                         
  10   8   4          8.14         22.14        11.63 o                         
  12   8   4        392.69        444.37        28.29 o                         
  14   8   4         51.97         58.94        23.69 o                         
  16   8   4         99.58         85.58        19.45 o                         
  18   8   4         98.28         89.00        42.02 o                         
 -17   9   4          4.14        -22.76        22.76 o                         
 -15   9   4         62.59         91.84        24.35 o                         
 -13   9   4        262.11        192.78        20.53 o                         
 -11   9   4        177.34        163.88        20.22 o                         
  -9   9   4        153.52        158.54        19.41 o                         
  -7   9   4        418.84        473.71        26.97 o                         
  -5   9   4          0.26          9.67        11.72 o                         
  -3   9   4       4874.08       4893.49        68.90 o                         
  -1   9   4        114.22        135.68        15.54 o                         
   1   9   4        137.25        126.52        15.89 o                         
   3   9   4         76.88         49.70        13.03 o                         
   5   9   4       1381.87       1425.87        40.03 o                         
   7   9   4       2713.25       2786.03        51.21 o                         
   9   9   4        236.93        237.79        20.40 o                         
  11   9   4         14.20         -5.78        13.50 o                         
  13   9   4         17.36         14.04        15.82 o                         
  15   9   4          3.43         61.63        35.06 o                         
  17   9   4        221.97        125.87        46.38 o                         
 -16  10   4         83.50         80.46        31.75 o                         
 -14  10   4        177.47        133.12        32.40 o                         
 -12  10   4        240.29        225.94        23.83 o                         
 -10  10   4         37.50         33.71        17.17 o                         
  -8  10   4        454.56        444.30        27.91 o                         
  -6  10   4         77.83         52.07        13.79 o                         
  -4  10   4        244.94        354.65        23.94 o                         
  -2  10   4        896.37        899.81        35.01 o                         
   0  10   4        665.93        605.59        29.98 o                         
   2  10   4       1053.14        986.08        39.06 o                         
   4  10   4         21.30         25.45        14.69 o                         
   6  10   4        347.67        317.24        24.56 o                         
   8  10   4         81.86         89.39        17.78 o                         
  10  10   4        263.14        257.94        23.11 o                         
  12  10   4        375.57        334.63        25.64 o                         
  14  10   4         31.70        -11.24        20.69 o                         
 -13  11   4        140.17        113.63        28.06 o                         
 -11  11   4          0.59          4.14        17.22 o                         
  -9  11   4         11.83         25.98        16.24 o                         
  -7  11   4         16.25         73.64        18.44 o                         
  -5  11   4        397.01        443.01        27.89 o                         
  -3  11   4         28.66         28.71        21.61 o                         
  -1  11   4        612.78        583.28        31.60 o                         
   1  11   4         21.97          2.33        13.58 o                         
   3  11   4        132.87        106.77        18.56 o                         
   5  11   4          0.15        -12.92        12.92 o                         
   7  11   4         47.76         29.77        17.27 o                         
   9  11   4         99.67         69.24        17.60 o                         
  11  11   4          3.08        -14.94        16.62 o                         
  13  11   4          0.00         70.64        34.58 o                         
 -12  12   4        156.67        122.93        33.51 o                         
 -10  12   4         31.63         98.65        41.01 o                         
  -8  12   4         87.18        116.98        22.87 o                         
  -6  12   4         18.46         59.35        19.56 o                         
  -4  12   4        252.12        309.99        25.26 o                         
  -2  12   4          2.12         -0.04        16.28 o                         
   0  12   4          1.05        -15.20        15.20 o                         
   2  12   4          0.98         -1.11        19.28 o                         
   4  12   4        298.16        346.32        27.66 o                         
   6  12   4          1.78         27.19        16.78 o                         
   8  12   4         73.48         82.02        19.59 o                         
  10  12   4         74.93          5.01        36.13 o                         
  -9  13   4         74.05         78.53        31.11 o                         
  -7  13   4         42.09         87.46        35.47 o                         
  -5  13   4         70.45         57.77        27.57 o                         
  -3  13   4        371.68        398.15        33.00 o                         
  -1  13   4         26.67         15.06        20.18 o                         
   1  13   4        120.83        113.15        28.09 o                         
   3  13   4        153.89        160.37        25.86 o                         
   5  13   4        214.54        146.39        28.90 o                         
   7  13   4         59.03         58.51        27.38 o                         
  -2  14   4          1.64          0.45        22.56 o                         
   0  14   4        129.22        157.78        33.26 o                         
   2  14   4          0.04        -12.14        24.19 o                         
 -21   1   5          9.13         53.12        19.23 o                         
 -19   1   5         19.49         10.59        22.57 o                         
 -17   1   5          7.99          4.72        11.72 o                         
 -15   1   5       1550.52       1465.85        34.32 o                         
 -13   1   5       3117.01       2981.28        48.74 o                         
 -11   1   5        828.26        837.83        26.90 o                         
  -9   1   5        641.15        645.22        22.95 o                         
  -7   1   5        145.06        135.14         8.75 o                         
  -5   1   5       3909.09       4190.49        50.91 o                         
  -3   1   5        687.99        584.50        14.13 o                         
  -1   1   5        171.71        155.29         6.27 o                         
   1   1   5       5975.51       5700.45        51.44 o                         
   3   1   5       4620.82       4385.69        41.21 o                         
   5   1   5       4411.04       4290.71        46.54 o                         
   7   1   5       3544.09       3408.18        44.65 o                         
   9   1   5          7.43         14.27         9.32 o                         
  11   1   5          2.38         -9.31         9.31 o                         
  13   1   5          2.09         13.35        10.92 o                         
  15   1   5         75.75         60.43        16.93 o                         
  17   1   5         10.09         25.37        18.60 o                         
  19   1   5       1859.17       1955.28        56.63 o                         
  21   1   5        100.77        116.14        24.28 o                         
 -22   2   5        109.17         24.19        46.05 o                         
 -20   2   5         62.81        105.36        17.96 o                         
 -18   2   5          3.36          2.70        12.80 o                         
 -16   2   5       1882.48       1766.07        41.14 o                         
 -14   2   5        898.73        940.72        31.30 o                         
 -12   2   5          1.03          9.58         8.56 o                         
 -10   2   5       4384.33       3776.77        53.68 o                         
  -8   2   5        396.23        388.97        15.50 o                         
  -6   2   5      19486.50      20497.48       199.77 o                         
  -4   2   5       1394.64       1416.55        29.01 o                         
  -2   2   5        133.95        177.30         9.83 o                         
   0   2   5       8402.33       8500.28        74.57 o                         
   2   2   5       7398.79       7445.51        69.05 o                         
   4   2   5       7338.16       7038.91        70.46 o                         
   6   2   5        181.11        250.06        13.49 o                         
   8   2   5       2171.79       1943.69        33.32 o                         
  10   2   5       6610.09       6530.27        74.83 o                         
  12   2   5       1148.15       1181.09        34.70 o                         
  14   2   5        490.63        554.10        29.56 o                         
  16   2   5          0.29        -13.03        13.03 o                         
  18   2   5        473.16        489.83        30.65 o                         
  20   2   5        328.86        308.33        28.23 o                         
  22   2   5         47.08        124.75        34.79 o                         
 -21   3   5        136.32        234.08        24.09 o                         
 -19   3   5        183.85        226.76        19.18 o                         
 -17   3   5        156.36        111.58        15.59 o                         
 -15   3   5         37.72         38.62        11.23 o                         
 -13   3   5       7670.29       7046.07        85.28 o                         
 -11   3   5        458.05        401.63        18.65 o                         
  -9   3   5       1336.36       1284.97        22.68 o                         
  -7   3   5        755.73        950.30        23.60 o                         
  -5   3   5       5673.64       6022.38        97.22 o                         
  -3   3   5       1214.26       1243.11        22.22 o                         
  -1   3   5       5435.98       5538.61        54.02 o                         
   1   3   5        342.62        388.96        12.85 o                         
   3   3   5        672.12        692.71        17.60 o                         
   5   3   5       1542.26       1556.31        29.06 o                         
   7   3   5        196.17        174.77        13.07 o                         
   9   3   5       1777.12       2148.18        38.28 o                         
  11   3   5        915.45       1008.36        32.18 o                         
  13   3   5        126.27        145.49        16.63 o                         
  15   3   5       3042.96       2856.43        57.47 o                         
  17   3   5        738.62        717.51        36.29 o                         
  19   3   5         26.19         50.41        20.12 o                         
  21   3   5        240.54        262.88        35.48 o                         
 -20   4   5         67.91         64.73        16.53 o                         
 -18   4   5          0.57         30.70        15.71 o                         
 -16   4   5        867.98        827.25        29.46 o                         
 -14   4   5       2845.91       2360.50        47.20 o                         
 -12   4   5        759.21        741.24        25.37 o                         
 -10   4   5        100.98        112.00        14.54 o                         
  -8   4   5        194.81        218.87        15.85 o                         
  -6   4   5         33.61          8.58         9.94 o                         
  -4   4   5        292.17        285.53        14.62 o                         
  -2   4   5         81.34        114.97         9.44 o                         
   0   4   5        603.66        824.32        18.92 o                         
   2   4   5      13874.68      14284.05       119.20 o                         
   4   4   5         34.23         25.28         8.97 o                         
   6   4   5        745.60        706.50        23.91 o                         
   8   4   5        226.00        253.97        17.99 o                         
  10   4   5        279.34        267.65        18.75 o                         
  12   4   5          0.64          6.34        10.94 o                         
  14   4   5         17.34         10.72        14.12 o                         
  16   4   5         41.70         86.82        17.87 o                         
  18   4   5        749.38        815.78        41.65 o                         
  20   4   5        345.71        318.91        42.06 o                         
 -21   5   5        393.01        378.92        40.45 o                         
 -19   5   5        306.23        359.13        33.06 o                         
 -17   5   5        221.52        286.75        33.66 o                         
 -15   5   5         29.34         23.06        16.63 o                         
 -13   5   5       1167.67       1001.97        30.41 o                         
 -11   5   5        835.08        846.73        35.88 o                         
  -9   5   5        387.45        436.27        24.25 o                         
  -7   5   5        301.95        354.41        21.39 o                         
  -5   5   5        913.50        979.95        24.04 o                         
  -3   5   5         54.65         63.45         9.84 o                         
  -1   5   5         82.07         98.70        10.04 o                         
   1   5   5          0.06          7.38         7.56 o                         
   3   5   5        355.35        337.46        16.50 o                         
   5   5   5        443.96        549.09        21.69 o                         
   7   5   5       2701.00       2596.45        43.82 o                         
   9   5   5        116.61        105.04        14.35 o                         
  11   5   5        860.42        910.28        35.99 o                         
  13   5   5         18.44         38.06        13.98 o                         
  15   5   5        951.52        880.85        39.84 o                         
  17   5   5          6.37         16.86        20.82 o                         
  19   5   5         38.60         31.52        23.96 o                         
 -20   6   5         10.10         38.18        34.14 o                         
 -18   6   5         29.86         28.12        20.13 o                         
 -16   6   5         21.58         14.36        21.00 o                         
 -14   6   5          7.15         21.54        15.09 o                         
 -12   6   5         35.78         37.25        13.59 o                         
 -10   6   5        822.08        964.24        39.10 o                         
  -8   6   5       2234.72       2112.11        42.10 o                         
  -6   6   5        302.98        237.73        15.61 o                         
  -4   6   5       2191.53       2097.46        36.62 o                         
  -2   6   5          5.68          8.78         8.69 o                         
   0   6   5        438.52        407.60        17.76 o                         
   2   6   5        321.06        489.95        20.12 o                         
   4   6   5       5978.67       6135.89        68.71 o                         
   6   6   5        764.04        782.69        27.99 o                         
   8   6   5        193.61        250.84        21.25 o                         
  10   6   5        606.50        662.54        30.24 o                         
  12   6   5          5.78         10.50        16.62 o                         
  14   6   5         28.68         38.23        17.12 o                         
  16   6   5          4.33         -5.10        14.16 o                         
  18   6   5        311.24        289.56        28.53 o                         
  20   6   5          4.21         12.48        25.17 o                         
 -19   7   5          0.34        -23.08        23.08 o                         
 -17   7   5         36.74         20.94        19.35 o                         
 -15   7   5         21.12         -7.19        15.20 o                         
 -13   7   5         92.88         80.92        16.98 o                         
 -11   7   5       2619.99       2291.79        49.66 o                         
  -9   7   5       1372.43       1389.49        40.36 o                         
  -7   7   5        160.71        186.06        18.55 o                         
  -5   7   5         37.66         65.57        10.41 o                         
  -3   7   5       1162.45       1096.40        28.99 o                         
  -1   7   5        162.29        216.16        14.72 o                         
   1   7   5        545.71        576.42        23.25 o                         
   3   7   5         97.38         97.86        14.21 o                         
   5   7   5         32.59         32.72        11.11 o                         
   7   7   5       2068.58       2076.89        42.25 o                         
   9   7   5        393.45        444.38        24.63 o                         
  11   7   5         44.60         43.93        13.39 o                         
  13   7   5       2793.07       2653.13        62.27 o                         
  15   7   5         60.26         56.48        18.06 o                         
  17   7   5         27.73         31.39        17.49 o                         
  19   7   5         39.56         23.15        29.11 o                         
 -18   8   5        233.66        285.65        48.70 o                         
 -16   8   5        627.09        690.08        39.69 o                         
 -14   8   5        492.38        501.37        32.43 o                         
 -12   8   5        378.81        368.32        26.69 o                         
 -10   8   5        896.22        842.75        36.23 o                         
  -8   8   5       1182.03       1153.08        41.19 o                         
  -6   8   5       2035.94       1908.75        43.32 o                         
  -4   8   5        732.04        792.36        29.52 o                         
  -2   8   5        658.79        821.84        29.13 o                         
   0   8   5        914.66        898.15        29.48 o                         
   2   8   5       2424.17       2341.23        41.87 o                         
   4   8   5        300.95        344.09        21.13 o                         
   6   8   5       1280.98       1274.75        35.07 o                         
   8   8   5       1961.38       2076.77        45.39 o                         
  10   8   5       1457.85       1547.03        40.65 o                         
  12   8   5        620.45        621.25        35.33 o                         
  14   8   5        514.34        594.15        33.92 o                         
  16   8   5         21.85         15.92        22.86 o                         
  18   8   5        118.87         90.41        29.77 o                         
 -17   9   5        314.90        323.20        39.98 o                         
 -15   9   5         37.72         88.18        22.31 o                         
 -13   9   5        280.29        324.17        27.63 o                         
 -11   9   5        424.73        404.48        28.61 o                         
  -9   9   5          5.97          5.73        16.28 o                         
  -7   9   5         11.86         21.59        12.46 o                         
  -5   9   5        101.97        105.81        16.86 o                         
  -3   9   5       3654.83       3646.82        60.32 o                         
  -1   9   5       3346.43       3111.87        50.68 o                         
   1   9   5        122.78         85.15        14.83 o                         
   3   9   5        164.01        196.87        18.78 o                         
   5   9   5        118.26        124.02        15.80 o                         
   7   9   5       1112.97       1097.99        36.82 o                         
   9   9   5        515.75        572.39        29.23 o                         
  11   9   5         44.11         29.71        16.21 o                         
  13   9   5         68.72         93.79        19.28 o                         
  15   9   5         35.46         28.45        24.92 o                         
  17   9   5        332.60        348.09        46.75 o                         
 -14  10   5         24.00         45.04        27.27 o                         
 -12  10   5         21.74         45.15        18.11 o                         
 -10  10   5         71.43         47.73        19.51 o                         
  -8  10   5          2.36          5.67        15.30 o                         
  -6  10   5        802.32        860.33        33.89 o                         
  -4  10   5       1048.54       1073.64        38.38 o                         
  -2  10   5       1472.65       1593.58        39.57 o                         
   0  10   5        210.71        110.30        16.69 o                         
   2  10   5        327.59        318.41        21.58 o                         
   4  10   5         75.68         46.04        16.57 o                         
   6  10   5        102.45         99.82        17.53 o                         
   8  10   5         80.46         43.23        17.98 o                         
  10  10   5          2.95          2.37        16.19 o                         
  12  10   5        640.04        632.76        35.46 o                         
  14  10   5         78.22         65.76        25.99 o                         
 -13  11   5          5.53         18.32        23.38 o                         
 -11  11   5         95.32        177.63        27.88 o                         
  -9  11   5         18.56         -5.28        16.91 o                         
  -7  11   5          1.17         13.34        16.07 o                         
  -5  11   5          1.15         46.28        18.12 o                         
  -3  11   5        588.21        660.65        30.70 o                         
  -1  11   5        772.43        693.73        35.79 o                         
   1  11   5        349.42        365.75        27.02 o                         
   3  11   5          2.80         -2.04        13.88 o                         
   5  11   5        459.07        543.66        30.85 o                         
   7  11   5        348.95        311.95        25.57 o                         
   9  11   5        108.85        117.95        19.17 o                         
  11  11   5        549.25        496.43        46.97 o                         
  13  11   5        453.43        439.37        37.29 o                         
 -10  12   5         91.92         72.86        23.79 o                         
  -8  12   5         17.68         13.20        20.40 o                         
  -6  12   5        302.51        336.15        26.23 o                         
  -4  12   5        575.99        516.78        31.14 o                         
  -2  12   5        833.93        764.99        40.54 o                         
   0  12   5         47.92         49.59        17.39 o                         
   2  12   5         73.70         71.55        18.44 o                         
   4  12   5         15.26         44.09        16.71 o                         
   6  12   5          2.25        -12.17        17.28 o                         
   8  12   5          9.41         13.29        19.72 o                         
  10  12   5        165.03        138.21        33.79 o                         
  -7  13   5         21.06        -28.04        28.31 o                         
  -5  13   5          0.77          7.48        22.94 o                         
  -3  13   5        737.64        739.87        45.19 o                         
  -1  13   5        210.09        180.31        25.18 o                         
   1  13   5          1.11          6.57        22.03 o                         
   3  13   5         11.97         17.50        22.23 o                         
   5  13   5        221.51        247.54        27.88 o                         
   7  13   5         11.86         10.75        28.94 o                         
   0  14   5        445.48        461.11        42.65 o                         
 -22   0   6       1273.93       1147.95       111.02 o                         
 -20   0   6        225.76        249.96        33.76 o                         
 -18   0   6        908.22       1031.64        50.94 o                         
 -16   0   6        129.32         86.97        18.07 o                         
 -14   0   6        937.66        888.04        42.46 o                         
 -12   0   6         84.81        150.78        18.98 o                         
 -10   0   6        281.52        311.77        23.21 o                         
  -8   0   6       1922.86       1745.33        43.04 o                         
  -6   0   6      19778.45      20311.55       327.48 o                         
  -4   0   6        348.58        377.88        25.69 o                         
  -2   0   6       3185.36       3390.32        56.50 o                         
   0   0   6       4112.02       4382.38        69.90 o                         
   2   0   6      15260.07      15389.63       172.59 o                         
   4   0   6      18816.74      18202.60       204.25 o                         
   6   0   6      21040.06      21994.61       250.67 o                         
   8   0   6        562.99        681.48        31.68 o                         
  10   0   6       4628.84       4582.85        88.56 o                         
  12   0   6        929.36       1009.73        50.73 o                         
  14   0   6        137.22        138.50        26.76 o                         
  16   0   6        151.78         92.00        25.78 o                         
  18   0   6          0.13         76.27        26.97 o                         
  20   0   6       1084.87        991.88        74.44 o                         
 -21   1   6       1633.01       1877.64        59.40 o                         
 -19   1   6         49.27         44.50        14.25 o                         
 -17   1   6        966.69       1019.46        35.32 o                         
 -15   1   6         80.98        136.53        14.54 o                         
 -13   1   6       1754.27       1658.74        36.66 o                         
 -11   1   6        319.90        288.10        15.60 o                         
  -9   1   6        884.05        787.26        21.20 o                         
  -7   1   6       4291.18       4296.72        58.07 o                         
  -5   1   6       4166.59       4335.93        51.33 o                         
  -3   1   6       6943.92       7008.71        68.76 o                         
  -1   1   6        702.05        722.84        16.09 o                         
   1   1   6       4397.48       4370.51        47.40 o                         
   3   1   6       9435.97       9506.45        80.50 o                         
   5   1   6        809.69        970.56        19.25 o                         
   7   1   6        893.57        912.45        21.99 o                         
   9   1   6         17.24          2.94         8.41 o                         
  11   1   6       3205.63       3316.85        51.77 o                         
  13   1   6         81.75         94.47        15.12 o                         
  15   1   6          0.02          2.67        13.41 o                         
  17   1   6        764.86        777.25        40.96 o                         
  19   1   6         12.46         28.76        17.93 o                         
  21   1   6         57.08         74.86        23.63 o                         
 -22   2   6         93.73        123.00        25.71 o                         
 -20   2   6        218.65        216.80        21.40 o                         
 -18   2   6         65.53         92.50        16.17 o                         
 -16   2   6          0.54        -11.12        11.12 o                         
 -14   2   6       2188.77       1975.91        43.21 o                         
 -12   2   6       3992.42       4008.97        59.66 o                         
 -10   2   6         29.79         32.93         8.79 o                         
  -8   2   6         45.74         74.42         7.13 o                         
  -6   2   6       1366.81       1397.96        28.07 o                         
  -4   2   6       1324.59       1276.51        25.62 o                         
  -2   2   6       2496.95       2235.02        26.17 o                         
   0   2   6       6841.54       6576.83        60.43 o                         
   2   2   6      14169.94      14090.20       123.61 o                         
   4   2   6       1909.37       1996.25        28.54 o                         
   6   2   6       3358.32       3239.08        44.68 o                         
   8   2   6        123.97        102.02        11.70 o                         
  10   2   6        320.35        334.34        18.54 o                         
  12   2   6          4.57          8.22        10.85 o                         
  14   2   6         20.03         27.93        14.07 o                         
  16   2   6        339.75        388.19        25.72 o                         
  18   2   6          0.03         16.18        16.14 o                         
  20   2   6        415.44        329.20        31.35 o                         
 -21   3   6        196.39        197.28        21.02 o                         
 -19   3   6          6.67         33.56        11.98 o                         
 -17   3   6        209.41        204.04        33.19 o                         
 -15   3   6          4.03         46.86        11.84 o                         
 -13   3   6       2911.13       3115.36        49.37 o                         
 -11   3   6       1426.03       1373.76        27.80 o                         
  -9   3   6        509.81        544.44        22.26 o                         
  -7   3   6        475.75        501.35        17.73 o                         
  -5   3   6        186.76        189.73        12.43 o                         
  -1   3   6       2488.73       2184.75        30.13 o                         
   1   3   6        316.30        308.69        12.54 o                         
   3   3   6        146.03        160.87        11.13 o                         
   5   3   6        956.17        892.89        21.00 o                         
   7   3   6        435.75        500.79        20.19 o                         
   9   3   6        648.80        913.47        26.74 o                         
  11   3   6        780.03        848.66        31.91 o                         
  13   3   6        103.87        103.25        15.68 o                         
  15   3   6         22.72         27.83        15.90 o                         
  17   3   6        253.51        330.52        25.48 o                         
  19   3   6         26.95         65.37        18.90 o                         
  21   3   6         56.29         45.37        33.05 o                         
 -20   4   6        384.95        362.58        27.66 o                         
 -18   4   6       1216.61       1177.37        36.94 o                         
 -16   4   6        218.97        195.15        21.74 o                         
 -14   4   6       1159.52        901.16        45.46 o                         
 -12   4   6       3286.70       3154.11        60.30 o                         
 -10   4   6        425.03        499.07        24.23 o                         
  -8   4   6       1680.99       1626.87        34.54 o                         
  -6   4   6        278.81        288.26        20.94 o                         
  -4   4   6       4041.45       4535.23        56.86 o                         
  -2   4   6        272.64        222.95        12.89 o                         
   0   4   6       3098.95       2962.01        36.68 o                         
   2   4   6       3717.28       3461.78        42.01 o                         
   4   4   6       1062.53       1159.25        23.60 o                         
   6   4   6        221.60        235.33        15.61 o                         
   8   4   6        402.14        352.77        19.13 o                         
  10   4   6        605.45        622.21        28.83 o                         
  12   4   6         68.61         74.60        14.64 o                         
  14   4   6          5.06         26.28        12.32 o                         
  16   4   6          2.67         31.33        17.45 o                         
  18   4   6        199.07        159.75        27.31 o                         
  20   4   6        270.39        384.73        39.49 o                         
 -19   5   6        275.34        265.92        30.18 o                         
 -17   5   6        103.23        124.61        19.70 o                         
 -15   5   6         18.74        -13.67        13.67 o                         
 -13   5   6        857.98       1009.37        38.56 o                         
 -11   5   6         61.33         29.41        13.52 o                         
  -9   5   6        285.36        270.35        19.53 o                         
  -7   5   6        973.76        904.77        31.19 o                         
  -5   5   6        250.22        175.95        12.33 o                         
  -3   5   6       1617.53       1518.01        27.51 o                         
  -1   5   6        479.36        497.03        17.67 o                         
   1   5   6      12365.35      12830.09       116.32 o                         
   3   5   6       1718.17       1595.67        27.71 o                         
   5   5   6       4790.57       5095.41        59.21 o                         
   7   5   6         91.72         81.89        12.36 o                         
   9   5   6         33.79         45.26        13.15 o                         
  11   5   6        486.50        502.07        25.49 o                         
  13   5   6        247.65        314.43        22.53 o                         
  15   5   6        509.83        543.11        30.58 o                         
  17   5   6         28.42         44.92        16.65 o                         
  19   5   6         84.70         77.18        26.27 o                         
 -20   6   6          7.68        -31.20        39.36 o                         
 -18   6   6          0.35         -6.44        22.29 o                         
 -16   6   6         10.19         27.49        18.07 o                         
 -14   6   6        255.21        281.78        23.38 o                         
 -12   6   6         16.92         -0.52        13.20 o                         
 -10   6   6        945.59        872.30        41.12 o                         
  -8   6   6        203.36        234.59        18.48 o                         
  -6   6   6         22.33         57.63        10.06 o                         
  -4   6   6        912.76        767.19        25.92 o                         
  -2   6   6        687.13        645.40        22.06 o                         
   0   6   6        648.07        749.96        22.36 o                         
   2   6   6         20.10         56.51         9.70 o                         
   4   6   6       1979.06       2030.89        36.19 o                         
   6   6   6       2841.98       2896.49        43.23 o                         
   8   6   6        634.80        652.71        28.39 o                         
  10   6   6        176.87        176.43        17.82 o                         
  12   6   6          5.38          1.38        12.15 o                         
  14   6   6        753.04        820.20        36.70 o                         
  16   6   6        403.06        432.72        31.21 o                         
  18   6   6          4.55         30.68        19.44 o                         
 -19   7   6        194.87        238.63        36.22 o                         
 -17   7   6         65.13         50.31        20.35 o                         
 -15   7   6         78.49        129.66        19.30 o                         
 -13   7   6        170.99        116.26        24.84 o                         
 -11   7   6        135.90         97.41        16.65 o                         
  -9   7   6       4105.79       3748.82        63.93 o                         
  -7   7   6       1934.88       1860.72        41.24 o                         
  -5   7   6        213.08        265.21        20.66 o                         
  -3   7   6         51.53         71.29        10.21 o                         
  -1   7   6          1.04         -0.09         8.90 o                         
   1   7   6          3.08          9.38         9.89 o                         
   3   7   6         64.25         68.89        11.33 o                         
   5   7   6         85.39         73.74        12.80 o                         
   7   7   6       2838.41       2703.21        47.96 o                         
   9   7   6        269.17        296.23        23.17 o                         
  11   7   6       1502.59       1526.87        43.51 o                         
  13   7   6          5.55         11.91        16.20 o                         
  15   7   6        750.79        791.92        37.98 o                         
  17   7   6        828.00        790.04        40.38 o                         
 -18   8   6         27.04         73.99        32.75 o                         
 -16   8   6          5.41         31.47        20.19 o                         
 -14   8   6        466.17        500.06        40.31 o                         
 -12   8   6         43.70         36.25        15.06 o                         
 -10   8   6          0.15         29.02        13.85 o                         
  -8   8   6        542.02        584.15        29.67 o                         
  -6   8   6        746.31        813.77        29.94 o                         
  -4   8   6       6492.85       6307.03        75.31 o                         
  -2   8   6        336.02        368.83        20.88 o                         
   0   8   6        285.02        358.73        19.70 o                         
   2   8   6        349.43        329.74        19.94 o                         
   4   8   6        123.96        148.63        16.85 o                         
   6   8   6       1006.23       1082.56        34.17 o                         
   8   8   6          0.30         -3.95        11.26 o                         
  10   8   6       1824.44       1883.09        56.85 o                         
  12   8   6        415.80        405.00        27.09 o                         
  14   8   6        108.87        115.29        21.05 o                         
  16   8   6        155.56        211.48        37.02 o                         
 -15   9   6        190.01        145.37        24.51 o                         
 -13   9   6        127.86         74.64        21.20 o                         
 -11   9   6        330.56        334.71        25.58 o                         
  -9   9   6        323.12        333.64        26.46 o                         
  -7   9   6          0.82         14.22        12.66 o                         
  -5   9   6          6.93        -10.48        10.48 o                         
  -3   9   6          6.76         20.30        11.56 o                         
  -1   9   6        479.39        529.26        26.94 o                         
   1   9   6        156.56        159.56        17.59 o                         
   3   9   6        182.13        146.85        17.32 o                         
   5   9   6        172.07        185.82        18.65 o                         
   7   9   6         17.59         38.64        13.95 o                         
   9   9   6         39.67         46.31        14.45 o                         
  11   9   6        376.82        453.02        28.07 o                         
  13   9   6        171.67        242.43        22.67 o                         
  15   9   6         12.62        -21.25        21.25 o                         
 -14  10   6         18.06         64.14        24.29 o                         
 -12  10   6         15.83         -3.70        17.20 o                         
 -10  10   6        908.56        933.57        40.09 o                         
  -8  10   6         42.59         57.71        15.87 o                         
  -6  10   6          4.24          7.62        14.13 o                         
  -4  10   6        149.41        148.28        18.20 o                         
  -2  10   6          2.42         -5.98        12.52 o                         
   0  10   6         93.84         81.60        15.14 o                         
   2  10   6        229.98        190.56        19.04 o                         
   4  10   6          6.66        -12.84        12.97 o                         
   6  10   6        618.03        544.30        29.34 o                         
   8  10   6          4.68         29.96        14.72 o                         
  10  10   6          0.48         -7.10        16.12 o                         
  12  10   6         56.61         51.50        18.04 o                         
  14  10   6        193.27        203.43        27.44 o                         
 -13  11   6          6.50         17.27        30.80 o                         
 -11  11   6         10.02          5.05        20.87 o                         
  -9  11   6        145.21        156.38        23.65 o                         
  -7  11   6          3.27         15.94        15.70 o                         
  -5  11   6         11.66          4.34        15.85 o                         
  -3  11   6        561.71        568.44        29.70 o                         
  -1  11   6        178.24        204.61        21.60 o                         
   1  11   6         52.35         75.18        17.02 o                         
   3  11   6          4.70          9.09        16.19 o                         
   5  11   6        767.51        759.96        35.65 o                         
   7  11   6         46.78         24.18        17.32 o                         
   9  11   6        121.44         82.43        17.64 o                         
  11  11   6         32.09        103.31        28.24 o                         
  13  11   6          0.01          8.98        32.98 o                         
 -10  12   6         89.74         53.41        25.93 o                         
  -8  12   6       1243.60       1427.31        56.73 o                         
  -6  12   6          6.08         -7.62        17.11 o                         
  -4  12   6       1344.04       1429.15        46.73 o                         
  -2  12   6          8.08         25.80        17.38 o                         
   0  12   6         25.76          0.53        15.95 o                         
   2  12   6         67.09         94.49        19.42 o                         
   4  12   6         90.11        100.36        22.38 o                         
   6  12   6        133.25        101.39        21.75 o                         
   8  12   6         73.68         84.43        24.60 o                         
  10  12   6        230.67        152.67        27.89 o                         
  -7  13   6        108.03         79.70        24.16 o                         
  -5  13   6        325.53        291.76        28.24 o                         
  -3  13   6         88.74        135.34        28.17 o                         
  -1  13   6          0.04        -16.39        23.34 o                         
   1  13   6        393.44        408.47        34.20 o                         
   3  13   6         54.70         65.58        22.84 o                         
   5  13   6          0.11        -15.74        22.48 o                         
   7  13   6        644.09        671.01        52.56 o                         
 -21   1   7        239.25        293.16        29.23 o                         
 -19   1   7         61.94         63.76        23.18 o                         
 -17   1   7        852.10        840.28        32.28 o                         
 -15   1   7       1033.92       1133.91        33.13 o                         
 -13   1   7        115.45        121.53        14.06 o                         
 -11   1   7       9468.76       8998.33       101.04 o                         
  -9   1   7        171.60        210.10        13.42 o                         
  -7   1   7        429.74        473.86        17.69 o                         
  -5   1   7        675.79        680.32        18.00 o                         
  -3   1   7       1420.80       1556.89        25.47 o                         
  -1   1   7        926.94        899.44        18.45 o                         
   1   1   7       6166.92       6063.15        60.56 o                         
   3   1   7        210.22        258.91        10.81 o                         
   5   1   7         74.33         31.18         8.03 o                         
   7   1   7          0.09         -1.63         6.93 o                         
   9   1   7         49.05         74.82        11.07 o                         
  11   1   7         74.58         59.39        12.83 o                         
  13   1   7        782.20        850.43        33.98 o                         
  15   1   7        149.25        133.12        18.01 o                         
  17   1   7       2793.59       2788.50        61.76 o                         
  19   1   7        113.38        101.23        21.90 o                         
  21   1   7        254.29        202.41        31.86 o                         
 -20   2   7          7.60        -21.05        21.05 o                         
 -18   2   7         29.04         29.51        17.20 o                         
 -16   2   7        326.18        367.14        22.46 o                         
 -14   2   7          0.70          9.11         9.05 o                         
 -12   2   7       5756.57       5499.59        72.75 o                         
 -10   2   7       1460.21       1476.59        31.71 o                         
  -8   2   7       1033.98        932.29        26.82 o                         
  -6   2   7       1358.08       1413.89        37.99 o                         
  -4   2   7        764.34        747.05        18.47 o                         
  -2   2   7       3262.25       3217.62        34.00 o                         
   0   2   7       8583.68       8634.71        73.53 o                         
   2   2   7       6792.30       6983.54        64.04 o                         
   4   2   7       4478.94       4861.97        52.52 o                         
   6   2   7       2059.16       2064.41        32.05 o                         
   8   2   7        375.20        505.16        19.91 o                         
  10   2   7          9.15          4.52         8.93 o                         
  12   2   7       1783.51       1811.21        38.37 o                         
  14   2   7        442.34        475.11        28.73 o                         
  16   2   7         21.29          9.98        14.43 o                         
  18   2   7        468.50        473.26        29.62 o                         
  20   2   7          0.86         19.96        22.35 o                         
 -21   3   7        203.46        154.04        33.29 o                         
 -19   3   7          3.28         -5.20        13.71 o                         
 -17   3   7         10.91         22.21        10.04 o                         
 -15   3   7        134.74        118.93        16.74 o                         
 -13   3   7       2936.33       2408.06        49.05 o                         
 -11   3   7       2590.40       2777.01        49.07 o                         
  -9   3   7          0.16         -6.76         6.76 o                         
  -7   3   7        395.63        553.90        25.07 o                         
  -5   3   7        378.39        426.61        21.56 o                         
  -3   3   7        805.70        945.43        22.96 o                         
  -1   3   7        444.24        532.17        16.66 o                         
   1   3   7       3556.40       4023.59        45.28 o                         
   3   3   7         17.74         -3.11         7.68 o                         
   5   3   7          4.27         16.83         6.25 o                         
   7   3   7          6.80         11.11         7.59 o                         
   9   3   7         60.00         97.25        12.70 o                         
  11   3   7        317.16        329.92        20.59 o                         
  13   3   7        489.02        569.60        28.99 o                         
  15   3   7       1493.56       1507.15        45.38 o                         
  17   3   7       2198.55       2003.45        55.34 o                         
  19   3   7         64.15         63.55        21.52 o                         
  21   3   7        133.09         45.71        32.75 o                         
 -20   4   7         30.23         70.20        29.46 o                         
 -18   4   7         88.25        164.37        22.42 o                         
 -16   4   7        253.93        248.66        27.44 o                         
 -14   4   7       1194.33       1104.05        39.01 o                         
 -12   4   7         49.27         47.45        11.48 o                         
 -10   4   7        102.69         95.35        12.00 o                         
  -8   4   7         56.14         45.50        10.43 o                         
  -6   4   7        800.59        737.25        19.66 o                         
  -4   4   7       1486.18       1749.98        27.25 o                         
  -2   4   7       1014.67       1058.97        22.40 o                         
   0   4   7        669.69        875.56        19.92 o                         
   2   4   7      11380.84      11992.44       108.33 o                         
   4   4   7       1228.60       1300.47        26.80 o                         
   6   4   7        742.74        705.39        22.48 o                         
   8   4   7        338.49        360.73        18.77 o                         
  10   4   7        614.26        651.78        27.71 o                         
  12   4   7        303.63        340.50        22.44 o                         
  14   4   7        546.00        557.42        29.40 o                         
  16   4   7         93.32        103.30        20.32 o                         
  18   4   7          0.24         17.89        19.25 o                         
  20   4   7         17.21         37.17        31.53 o                         
 -19   5   7        489.46        535.31        43.88 o                         
 -17   5   7         11.19          4.47        20.55 o                         
 -15   5   7        306.31        317.94        24.41 o                         
 -13   5   7       1106.09       1019.16        38.06 o                         
 -11   5   7         63.51         45.33        13.80 o                         
  -9   5   7         10.56         13.62        10.74 o                         
  -7   5   7        302.28        386.79        21.17 o                         
  -5   5   7        165.60        152.97        11.25 o                         
  -3   5   7         24.57         35.81         8.37 o                         
  -1   5   7        737.90        737.08        21.55 o                         
   1   5   7        310.24        409.80        17.03 o                         
   3   5   7         91.09        126.30         9.97 o                         
   5   5   7        110.95        149.11        11.34 o                         
   7   5   7       5824.81       5840.02        71.87 o                         
   9   5   7         31.37         34.52        11.64 o                         
  11   5   7        141.06        130.80        16.46 o                         
  13   5   7        613.26        705.26        32.70 o                         
  15   5   7        626.56        633.83        33.28 o                         
  17   5   7        906.47        807.72        38.89 o                         
  19   5   7         14.81         44.78        22.64 o                         
 -18   6   7          7.83         54.82        23.03 o                         
 -16   6   7          1.08          2.64        15.04 o                         
 -14   6   7         85.78         56.22        16.18 o                         
 -12   6   7        742.71        614.26        31.90 o                         
 -10   6   7        653.84        608.46        31.50 o                         
  -8   6   7       2247.10       2081.59        46.42 o                         
  -6   6   7       2448.10       2535.79        47.13 o                         
  -4   6   7       1602.07       1524.33        29.19 o                         
  -2   6   7        460.53        490.75        19.17 o                         
   0   6   7        378.19        367.12        17.15 o                         
   2   6   7       2280.75       2489.57        38.98 o                         
   4   6   7        100.64         94.32        11.19 o                         
   6   6   7        319.67        353.95        18.58 o                         
   8   6   7       1107.65       1192.17        35.64 o                         
  10   6   7        536.64        545.13        29.68 o                         
  12   6   7        868.39        927.70        39.61 o                         
  14   6   7         86.89        106.68        19.05 o                         
  16   6   7         20.18         50.24        17.25 o                         
  18   6   7        334.83        360.73        33.67 o                         
 -17   7   7          0.27          5.68        17.49 o                         
 -15   7   7        110.94         23.49        19.19 o                         
 -13   7   7         15.74         -6.69        18.71 o                         
 -11   7   7         12.62         23.91        12.67 o                         
  -9   7   7        750.94        810.02        33.56 o                         
  -7   7   7       6103.22       6010.45        82.23 o                         
  -5   7   7       3729.22       3494.28        55.34 o                         
  -3   7   7       3735.58       3786.38        51.31 o                         
  -1   7   7        775.92        767.19        28.89 o                         
   1   7   7        574.04        570.00        23.80 o                         
   3   7   7        725.05        741.31        26.27 o                         
   5   7   7          7.28          4.17         9.60 o                         
   7   7   7       1496.20       1577.58        36.07 o                         
   9   7   7       4302.59       4145.32        76.39 o                         
  11   7   7        269.63        275.48        22.81 o                         
  13   7   7       1510.00       1668.14        46.82 o                         
  15   7   7         50.04         39.06        15.47 o                         
  17   7   7         12.74        -12.45        21.31 o                         
 -16   8   7         86.80         58.78        34.04 o                         
 -14   8   7          3.84         21.62        20.73 o                         
 -12   8   7          8.94         26.60        15.35 o                         
 -10   8   7        138.64        147.66        19.10 o                         
  -8   8   7       1448.27       1500.79        41.96 o                         
  -6   8   7       2945.40       2916.33        50.70 o                         
  -4   8   7       1179.46       1240.39        33.58 o                         
  -2   8   7       1797.61       1707.82        37.36 o                         
   0   8   7        333.60        279.80        18.65 o                         
   2   8   7       1200.72       1164.27        34.97 o                         
   4   8   7         23.08         26.95        12.11 o                         
   6   8   7        695.41        788.71        32.44 o                         
   8   8   7         91.67         76.80        14.25 o                         
  10   8   7        526.22        587.25        29.05 o                         
  12   8   7       1595.23       1639.89        48.71 o                         
  14   8   7         95.10         66.40        18.33 o                         
  16   8   7        305.15        339.92        34.51 o                         
 -15   9   7        189.64        242.03        35.34 o                         
 -13   9   7          2.96         30.09        18.29 o                         
 -11   9   7         24.85         12.47        16.59 o                         
  -9   9   7        536.82        510.46        29.21 o                         
  -7   9   7        614.23        620.43        26.96 o                         
  -5   9   7         96.54        100.75        14.85 o                         
  -3   9   7       1178.44       1173.40        36.09 o                         
  -1   9   7        210.55        282.77        19.69 o                         
   1   9   7         44.43         56.92        13.10 o                         
   3   9   7        132.23        113.21        16.01 o                         
   5   9   7        254.33        228.56        21.70 o                         
   7   9   7        114.79        112.61        15.48 o                         
   9   9   7       3375.41       3194.78        57.21 o                         
  11   9   7        509.54        456.07        29.49 o                         
  13   9   7        410.07        432.74        27.89 o                         
  15   9   7        106.15         95.73        29.17 o                         
 -14  10   7         55.23        148.22        30.33 o                         
 -12  10   7        116.82         84.52        22.94 o                         
 -10  10   7          0.74        -16.58        16.58 o                         
  -8  10   7        105.07        102.41        18.68 o                         
  -6  10   7          4.36         21.07        12.90 o                         
  -4  10   7        131.44        132.37        18.01 o                         
  -2  10   7       2280.99       2067.04        48.96 o                         
   0  10   7         33.09         47.64        17.57 o                         
   2  10   7        377.51        371.09        24.07 o                         
   4  10   7         38.50         32.46        14.04 o                         
   6  10   7        583.37        575.77        29.37 o                         
   8  10   7        550.57        634.73        37.17 o                         
  10  10   7         41.96         73.92        17.88 o                         
  12  10   7        420.61        421.60        33.96 o                         
  14  10   7          8.71         50.05        25.80 o                         
 -13  11   7          5.74        -24.27        24.27 o                         
 -11  11   7        152.44        174.39        29.63 o                         
  -9  11   7        254.64        289.64        26.94 o                         
  -7  11   7        219.01        291.51        25.15 o                         
  -5  11   7         73.08         87.70        16.79 o                         
  -3  11   7        822.94        831.19        36.51 o                         
  -1  11   7         13.93        -10.24        14.94 o                         
   1  11   7        128.73        118.77        19.78 o                         
   3  11   7        107.42        145.75        19.47 o                         
   5  11   7        182.30        178.16        20.23 o                         
   7  11   7        161.03        151.89        21.07 o                         
   9  11   7         61.57         48.71        19.60 o                         
  11  11   7        271.94        235.11        29.01 o                         
 -10  12   7         76.17         44.65        24.39 o                         
  -8  12   7       1330.68       1470.09        49.89 o                         
  -6  12   7         49.67         45.26        18.87 o                         
  -4  12   7         42.53         26.16        17.34 o                         
  -2  12   7        604.99        487.94        30.82 o                         
   0  12   7        363.89        407.72        29.17 o                         
   2  12   7          0.34         24.34        17.16 o                         
   4  12   7          3.70         34.73        20.15 o                         
   6  12   7         12.12          0.81        19.49 o                         
   8  12   7         77.66        105.74        28.85 o                         
  10  12   7          4.78          9.93        25.11 o                         
  -5  13   7         82.47         88.91        25.42 o                         
  -3  13   7        231.96        266.29        37.03 o                         
  -1  13   7        269.87        374.49        32.97 o                         
   1  13   7        189.88        261.36        29.90 o                         
   3  13   7         48.25         15.91        22.66 o                         
   5  13   7         21.67         -0.54        25.27 o                         
 -20   0   8        889.93        970.60        60.96 o                         
 -18   0   8          1.65         18.77        22.96 o                         
 -16   0   8         21.09         54.15        18.82 o                         
 -14   0   8         25.99          6.39        13.89 o                         
 -12   0   8       1925.10       1764.13        52.62 o                         
 -10   0   8        455.83        512.07        34.67 o                         
  -8   0   8       3295.45       3012.38        55.59 o                         
  -6   0   8       4863.46       4892.75        86.90 o                         
  -4   0   8       2090.05       2303.39        44.66 o                         
  -2   0   8        704.40        864.29        23.63 o                         
   0   0   8       9068.84       8669.03       264.58 o                         
   2   0   8       2855.78       2716.81        43.52 o                         
   4   0   8      38249.72      40405.97       436.67 o                         
   6   0   8      26134.73      25689.58       285.47 o                         
   8   0   8        314.89        559.96        29.08 o                         
  10   0   8       1740.25       1859.94        69.54 o                         
  12   0   8         91.71         78.09        21.58 o                         
  14   0   8         89.30         87.47        21.76 o                         
  16   0   8          0.30         -5.28        20.42 o                         
  18   0   8         88.64         61.78        25.86 o                         
  20   0   8        182.48        226.97        51.02 o                         
 -21   1   8          1.06         26.00        22.40 o                         
 -19   1   8       2860.54       3145.04        60.48 o                         
 -17   1   8          0.80         10.02        12.19 o                         
 -15   1   8        415.74        372.20        21.94 o                         
 -13   1   8         19.52         17.37         8.75 o                         
 -11   1   8       1748.52       1708.10        33.00 o                         
  -9   1   8        917.56        841.91        30.14 o                         
  -7   1   8         24.05         24.65         5.73 o                         
  -5   1   8          2.38          2.24         6.95 o                         
  -3   1   8       1151.76       1353.12        28.96 o                         
  -1   1   8        872.16        735.27        18.19 o                         
   1   1   8       1368.15       1164.83        22.11 o                         
   3   1   8      10072.57      10455.67        96.28 o                         
   5   1   8       8594.10       9255.34        81.12 o                         
   7   1   8       3391.22       3034.69        40.31 o                         
   9   1   8        876.81       1024.95        26.00 o                         
  11   1   8         36.51         43.72        12.11 o                         
  13   1   8        272.18        353.34        25.15 o                         
  15   1   8        841.93        900.06        37.94 o                         
  17   1   8         35.06         63.14        18.40 o                         
  19   1   8       2372.40       2226.63        54.99 o                         
  21   1   8       1325.27       1362.71        74.05 o                         
 -20   2   8         46.23         45.43        19.99 o                         
 -18   2   8         19.09         37.14        22.10 o                         
 -16   2   8        191.81        159.69        23.05 o                         
 -14   2   8        605.01        553.52        31.38 o                         
 -12   2   8       4462.04       4188.70        65.78 o                         
 -10   2   8       2740.45       2585.32        45.03 o                         
  -8   2   8         62.55         68.94        11.02 o                         
  -6   2   8        698.05        718.36        21.14 o                         
  -4   2   8      10377.95      10282.58       107.57 o                         
  -2   2   8       2762.27       2385.58        31.10 o                         
   0   2   8         37.34         25.34         7.82 o                         
   2   2   8         55.74         80.50         7.65 o                         
   4   2   8       3721.71       3825.12        46.07 o                         
   6   2   8        626.44        594.73        19.78 o                         
   8   2   8        147.78        135.51        12.34 o                         
  10   2   8        555.32        658.74        27.06 o                         
  12   2   8        353.71        367.71        21.15 o                         
  14   2   8        283.01        299.51        21.85 o                         
  16   2   8         71.80         94.00        17.74 o                         
  18   2   8         60.87         91.29        18.60 o                         
  20   2   8        555.66        529.61        39.45 o                         
 -21   3   8        201.75        103.83        38.58 o                         
 -19   3   8         10.31         23.82        21.03 o                         
 -17   3   8        192.74        272.13        25.75 o                         
 -15   3   8        449.63        427.33        25.74 o                         
 -13   3   8        473.76        625.12        32.15 o                         
 -11   3   8       1584.70       1422.36        40.78 o                         
  -9   3   8         12.08          1.80         9.91 o                         
  -7   3   8        122.44        141.81        14.17 o                         
  -5   3   8       3794.86       3673.03        48.58 o                         
  -3   3   8       2507.80       2241.10        29.75 o                         
  -1   3   8          4.32         -0.98         6.05 o                         
   1   3   8        133.34        102.21        10.02 o                         
   3   3   8       2100.88       2098.89        31.37 o                         
   5   3   8       3293.93       3152.40        44.97 o                         
   7   3   8        134.20        133.71        12.25 o                         
   9   3   8          3.22          9.63         9.52 o                         
  11   3   8        610.38        678.58        28.13 o                         
  13   3   8         14.78         16.52        12.55 o                         
  15   3   8         66.95         70.36        15.73 o                         
  17   3   8         68.61         65.48        17.75 o                         
  19   3   8        568.30        618.77        41.50 o                         
 -20   4   8         11.03         43.77        50.80 o                         
 -18   4   8        119.82         67.55        20.00 o                         
 -16   4   8        147.59        180.90        17.97 o                         
 -14   4   8        104.97        143.09        16.82 o                         
 -12   4   8        985.03       1050.89        30.59 o                         
 -10   4   8        158.78        192.47        20.41 o                         
  -8   4   8        880.90        872.66        32.11 o                         
  -6   4   8       1074.98       1065.72        29.55 o                         
  -4   4   8       1657.36       1670.99        27.61 o                         
  -2   4   8       5294.47       5050.37        60.81 o                         
   0   4   8        688.25        775.80        18.24 o                         
   2   4   8         36.22         37.17         8.04 o                         
   4   4   8      10624.29      10731.70       102.69 o                         
   6   4   8          0.06         -3.18         6.22 o                         
   8   4   8        207.41        199.54        17.43 o                         
  10   4   8         44.38         19.72        11.48 o                         
  12   4   8         35.95         73.88        14.12 o                         
  14   4   8         13.07         15.18        13.43 o                         
  16   4   8         82.89         65.18        17.24 o                         
  18   4   8         59.35         80.41        26.87 o                         
  20   4   8         76.93         82.81        31.20 o                         
 -19   5   8        295.64        262.86        30.20 o                         
 -17   5   8         72.77         72.41        18.27 o                         
 -15   5   8        774.56        811.83        34.23 o                         
 -13   5   8        427.40        440.61        23.84 o                         
 -11   5   8       1428.22       1352.35        37.72 o                         
  -9   5   8        405.80        381.93        16.46 o                         
  -7   5   8        114.42        137.63        10.21 o                         
  -5   5   8         54.15         63.62         9.76 o                         
  -3   5   8        182.92        219.25        14.55 o                         
  -1   5   8        113.41        114.05        13.25 o                         
   1   5   8        833.70        879.17        24.26 o                         
   3   5   8        547.73        592.60        21.78 o                         
   5   5   8       2740.14       2901.60        43.03 o                         
   7   5   8       1809.64       1628.97        30.20 o                         
   9   5   8       2920.03       3051.54        50.50 o                         
  11   5   8       1595.64       1621.59        39.76 o                         
  13   5   8         15.64         -3.99        15.40 o                         
  15   5   8        107.80        145.10        19.76 o                         
  17   5   8         63.16         98.88        19.39 o                         
  19   5   8        103.81         50.81        31.77 o                         
 -18   6   8          2.96         36.77        25.94 o                         
 -16   6   8          5.37          4.98        13.98 o                         
 -14   6   8        104.24        123.17        22.43 o                         
 -12   6   8        222.17        188.02        19.93 o                         
 -10   6   8          0.15         -3.92         9.65 o                         
  -8   6   8       1365.24       1354.07        31.70 o                         
  -6   6   8       5592.14       5353.07        70.91 o                         
  -4   6   8       3463.60       3627.24        50.33 o                         
  -2   6   8        566.90        586.10        20.77 o                         
   0   6   8        176.81        161.99        13.41 o                         
   2   6   8       1402.93       1558.97        30.16 o                         
   4   6   8        946.62        965.98        24.43 o                         
   6   6   8         49.96         20.57         9.54 o                         
   8   6   8        445.45        508.80        22.78 o                         
  10   6   8        534.40        613.91        29.36 o                         
  12   6   8         97.39         98.26        16.13 o                         
  14   6   8        701.76        601.73        33.00 o                         
  16   6   8        423.44        440.02        28.84 o                         
  18   6   8         19.73         64.70        25.20 o                         
 -17   7   8        456.15        577.19        52.38 o                         
 -15   7   8         37.91         68.10        22.64 o                         
 -13   7   8         35.41         38.20        18.59 o                         
 -11   7   8        421.01        375.09        30.92 o                         
  -9   7   8       1216.97       1215.96        46.67 o                         
  -7   7   8         98.67         94.40        14.77 o                         
  -5   7   8       2666.59       2673.21        41.40 o                         
  -3   7   8       1377.85       1366.56        30.33 o                         
  -1   7   8         74.30         53.55        11.54 o                         
   1   7   8         12.77         20.72        10.60 o                         
   3   7   8         90.43        111.40        12.41 o                         
   5   7   8         21.27         26.73        10.38 o                         
   7   7   8        255.10        194.51        18.21 o                         
   9   7   8       1616.21       1691.54        39.87 o                         
  11   7   8        975.66       1051.15        37.15 o                         
  13   7   8        197.67        202.08        21.86 o                         
  15   7   8       1169.04       1290.46        44.51 o                         
  17   7   8          6.88        -17.60        21.76 o                         
 -16   8   8         10.15         27.89        18.76 o                         
 -14   8   8       1219.16       1379.42        63.96 o                         
 -12   8   8        241.94        301.15        24.28 o                         
 -10   8   8        324.21        294.04        21.78 o                         
  -8   8   8          0.00         21.78        12.94 o                         
  -6   8   8       2195.11       2054.77        40.82 o                         
  -4   8   8        658.78        707.39        28.93 o                         
  -2   8   8         39.89         46.67        16.13 o                         
   0   8   8       2572.19       2443.96        45.99 o                         
   2   8   8          0.00         11.49        11.48 o                         
   4   8   8        342.75        394.42        22.58 o                         
   6   8   8        306.27        373.04        20.69 o                         
   8   8   8         27.45         43.22        12.12 o                         
  10   8   8       1300.78       1394.71        40.52 o                         
  12   8   8        682.79        680.68        32.15 o                         
  14   8   8         78.45         74.57        15.86 o                         
  16   8   8          7.56         10.05        22.68 o                         
 -15   9   8         65.62         87.23        22.88 o                         
 -13   9   8         18.30         12.16        17.64 o                         
 -11   9   8       1527.70       1477.58        52.71 o                         
  -9   9   8         18.85         45.61        12.92 o                         
  -7   9   8         73.75         99.25        13.13 o                         
  -5   9   8       1052.89        999.02        33.50 o                         
  -3   9   8          9.20          3.46        11.75 o                         
  -1   9   8       2617.14       2647.99        48.03 o                         
   1   9   8         34.95         25.04        13.43 o                         
   3   9   8          7.19         18.30        12.39 o                         
   5   9   8        382.27        418.00        25.22 o                         
   7   9   8          3.29         17.18        14.20 o                         
   9   9   8        424.17        382.30        25.48 o                         
  11   9   8        456.18        409.16        25.42 o                         
  13   9   8        509.75        502.98        28.71 o                         
  15   9   8        182.14        292.40        43.14 o                         
 -14  10   8        217.73        221.56        38.79 o                         
 -12  10   8         16.52          8.92        17.32 o                         
 -10  10   8         11.86          0.48        20.20 o                         
  -8  10   8        475.02        529.43        29.19 o                         
  -6  10   8         35.78         59.70        14.15 o                         
  -4  10   8         84.10         56.52        13.59 o                         
  -2  10   8         64.15         83.48        15.26 o                         
   0  10   8         12.03          3.12        14.11 o                         
   2  10   8        861.07        816.32        36.22 o                         
   4  10   8        968.60       1004.11        37.45 o                         
   6  10   8        176.89        159.51        18.55 o                         
   8  10   8        187.44        141.75        18.41 o                         
  10  10   8          0.03          2.79        15.27 o                         
  12  10   8          2.47        -11.45        24.20 o                         
  14  10   8        113.96        364.04       140.02 o                         
 -11  11   8        315.38        288.88        31.88 o                         
  -9  11   8          5.77         51.72        28.00 o                         
  -7  11   8          7.49         -0.61        13.77 o                         
  -5  11   8         57.60         50.40        23.05 o                         
  -3  11   8         22.00         12.99        16.09 o                         
  -1  11   8          3.15         26.46        16.85 o                         
   1  11   8        697.03        635.72        35.25 o                         
   3  11   8          0.15          4.75        20.16 o                         
   5  11   8         20.37        -11.60        15.01 o                         
   7  11   8        124.82        142.09        18.96 o                         
   9  11   8        312.87        305.45        27.77 o                         
  11  11   8         35.35         56.55        30.64 o                         
  -8  12   8         17.52         22.31        22.03 o                         
  -6  12   8        184.48        148.73        21.43 o                         
  -4  12   8         77.94         42.41        23.74 o                         
  -2  12   8        627.36        635.21        36.61 o                         
   0  12   8        113.56        127.94        21.80 o                         
   2  12   8         21.25          7.47        23.13 o                         
   4  12   8        100.73        100.43        24.62 o                         
   6  12   8         18.68          5.49        19.10 o                         
   8  12   8          5.86          0.55        24.08 o                         
  -5  13   8          5.94        -17.93        23.13 o                         
  -3  13   8         20.00         66.55        28.34 o                         
  -1  13   8        168.42        232.03        35.75 o                         
   1  13   8         11.90         -4.85        25.08 o                         
   3  13   8         58.76         59.26        26.54 o                         
 -21   1   9          0.03          1.39        24.26 o                         
 -19   1   9        239.05        272.07        26.26 o                         
 -17   1   9        105.76         84.41        20.29 o                         
 -15   1   9         45.68         38.55        12.79 o                         
 -13   1   9       1766.29       1595.87        37.98 o                         
 -11   1   9         12.08          1.94        15.11 o                         
  -9   1   9       2484.89       2326.11        42.10 o                         
  -7   1   9       1239.79       1050.38        23.87 o                         
  -5   1   9       1938.41       1975.78        44.25 o                         
  -3   1   9        274.31        350.77        11.03 o                         
  -1   1   9       4173.10       3982.12        52.04 o                         
   1   1   9        599.27        610.21        16.77 o                         
   3   1   9       2923.02       2897.47        36.75 o                         
   5   1   9        999.02        905.54        21.15 o                         
   7   1   9        428.91        439.97        17.28 o                         
   9   1   9          4.91         22.51        10.08 o                         
  11   1   9        410.18        489.98        22.65 o                         
  13   1   9        220.67        273.30        20.30 o                         
  15   1   9        196.24        197.83        23.35 o                         
  17   1   9        560.51        544.90        33.64 o                         
  19   1   9         16.48         91.55        29.84 o                         
 -20   2   9        370.82        312.24        24.58 o                         
 -18   2   9        364.40        390.92        26.57 o                         
 -16   2   9          3.23         23.65        17.18 o                         
 -14   2   9       1459.81       1352.73        36.01 o                         
 -12   2   9         20.41         43.84         8.68 o                         
 -10   2   9        238.76        176.88        16.12 o                         
  -8   2   9         28.74         36.46        10.88 o                         
  -6   2   9        416.45        365.65        15.57 o                         
  -4   2   9       2866.55       2994.47        44.81 o                         
  -2   2   9       9448.47       9054.64        96.53 o                         
   0   2   9       3420.54       3505.00        47.87 o                         
   2   2   9       2643.68       2874.92        37.41 o                         
   4   2   9        279.73        339.10        15.98 o                         
   6   2   9          1.76         -7.39         7.39 o                         
   8   2   9         16.38         16.53         9.18 o                         
  10   2   9         89.11         98.13        12.49 o                         
  12   2   9        485.29        501.48        26.22 o                         
  14   2   9        180.37        201.08        19.05 o                         
  16   2   9         19.63         16.89        15.42 o                         
  18   2   9        308.29        344.64        26.03 o                         
  20   2   9        412.45        402.19        36.87 o                         
 -19   3   9        100.45         71.04        23.10 o                         
 -17   3   9        263.13        330.12        32.28 o                         
 -15   3   9        819.22        795.72        38.56 o                         
 -13   3   9        118.99        124.72        18.72 o                         
 -11   3   9       1816.85       1670.04        46.30 o                         
  -9   3   9          2.89         -9.68         9.68 o                         
  -7   3   9          0.05         -4.96        10.40 o                         
  -5   3   9       2690.84       2799.52        39.62 o                         
  -3   3   9        722.94        928.33        17.36 o                         
  -1   3   9       2821.71       2704.05        33.77 o                         
   1   3   9       1731.41       1736.43        26.80 o                         
   3   3   9       3027.28       3093.49        37.59 o                         
   5   3   9          0.88         -7.62         7.62 o                         
   7   3   9        913.91        984.97        24.94 o                         
   9   3   9        132.80        135.99        14.29 o                         
  11   3   9       1781.20       1791.41        38.00 o                         
  13   3   9       1186.98       1333.12        38.26 o                         
  15   3   9         97.40        114.70        17.14 o                         
  17   3   9       3166.48       2992.56        63.37 o                         
  19   3   9        627.47        680.23        50.15 o                         
 -20   4   9        190.85        129.02        30.41 o                         
 -18   4   9        143.43        257.19        27.62 o                         
 -16   4   9        203.03        226.33        26.49 o                         
 -14   4   9         55.05         19.34        14.73 o                         
 -12   4   9       4587.04       4000.12        76.21 o                         
 -10   4   9         94.53        104.61        16.33 o                         
  -8   4   9        692.71        698.51        30.35 o                         
  -6   4   9       2170.06       2147.40        40.26 o                         
  -4   4   9         10.95         20.44         5.88 o                         
  -2   4   9          0.37         -0.78         7.12 o                         
   0   4   9         36.35         37.04         6.82 o                         
   2   4   9       4299.87       4553.31        53.54 o                         
   4   4   9       5088.76       5267.01        58.73 o                         
   6   4   9        787.76        838.04        26.48 o                         
   8   4   9         30.21         21.11         9.58 o                         
  10   4   9         66.95         86.72        13.73 o                         
  12   4   9         20.19         15.48        11.97 o                         
  14   4   9         57.94         87.25        16.33 o                         
  16   4   9         29.27         38.88        16.15 o                         
  18   4   9          0.06         -3.68        19.82 o                         
 -19   5   9        493.83        540.81        59.67 o                         
 -17   5   9        429.23        526.67        36.11 o                         
 -15   5   9          0.53          9.27        16.76 o                         
 -13   5   9         84.65         95.35        20.43 o                         
 -11   5   9       1756.24       1758.96        81.53 o                         
  -9   5   9        343.99        318.92        24.39 o                         
  -7   5   9          1.33          0.00        10.63 o                         
  -5   5   9        107.45        119.93        11.00 o                         
  -3   5   9         51.18         62.26         8.67 o                         
  -1   5   9        219.73        227.06        15.07 o                         
   1   5   9        553.93        590.20        21.53 o                         
   3   5   9        319.25        375.33        17.78 o                         
   5   5   9        304.42        310.85        17.96 o                         
   7   5   9        154.77        205.54        17.02 o                         
   9   5   9       1655.19       1658.41        42.83 o                         
  11   5   9        152.42        158.48        15.43 o                         
  13   5   9         45.86         24.20        13.94 o                         
  15   5   9        136.64        173.08        20.13 o                         
  17   5   9        347.60        295.54        30.65 o                         
  19   5   9        150.87         88.55        28.06 o                         
 -18   6   9         10.10         35.02        27.22 o                         
 -16   6   9         14.54         28.58        21.47 o                         
 -14   6   9          0.47        -19.82        19.82 o                         
 -12   6   9         21.47         30.90        16.93 o                         
 -10   6   9        141.63        170.67        16.11 o                         
  -8   6   9        473.88        489.46        18.70 o                         
  -6   6   9       3647.50       3435.14        55.47 o                         
  -4   6   9        275.11        256.46        15.43 o                         
  -2   6   9         27.57         38.19        11.55 o                         
   0   6   9         90.49        268.91        17.77 o                         
   2   6   9        291.40        305.74        20.02 o                         
   4   6   9       1596.66       1691.60        34.09 o                         
   6   6   9       1350.17       1391.74        33.02 o                         
   8   6   9        284.19        294.06        17.17 o                         
  10   6   9          4.24         10.75         9.91 o                         
  12   6   9          5.83         21.94        14.53 o                         
  14   6   9          4.95         -1.08        17.61 o                         
  16   6   9        199.44        194.22        23.43 o                         
  18   6   9         57.30         39.52        28.63 o                         
 -17   7   9        207.79        227.70        35.72 o                         
 -15   7   9        174.34        126.53        20.00 o                         
 -13   7   9        197.98        178.01        16.62 o                         
 -11   7   9        936.16        871.00        34.95 o                         
  -9   7   9       3258.10       2929.60        49.81 o                         
  -7   7   9        384.16        474.16        25.07 o                         
  -5   7   9          0.86         -6.22         8.69 o                         
  -3   7   9        634.52        699.21        25.48 o                         
  -1   7   9        120.19        136.74        15.67 o                         
   1   7   9        598.71        601.63        25.57 o                         
   3   7   9        308.04        347.20        21.07 o                         
   5   7   9         45.16         62.96        13.29 o                         
   7   7   9        355.03        423.43        15.37 o                         
   9   7   9       1811.66       1744.38        39.41 o                         
  11   7   9         73.44        108.53        16.67 o                         
  13   7   9         39.73         41.55        18.08 o                         
  15   7   9        933.37        797.15        36.57 o                         
  17   7   9        201.55        168.79        36.04 o                         
 -16   8   9         17.46         51.50        29.12 o                         
 -14   8   9        275.92        293.68        28.49 o                         
 -12   8   9        698.68        724.90        35.26 o                         
 -10   8   9          1.12          4.88        14.48 o                         
  -8   8   9        263.30        245.01        19.81 o                         
  -6   8   9          0.05          0.08        11.98 o                         
  -4   8   9        573.26        592.50        25.84 o                         
  -2   8   9        577.55        694.94        27.81 o                         
   0   8   9         32.00         48.51        13.26 o                         
   2   8   9          9.26         -3.55        10.04 o                         
   4   8   9        365.53        404.39        20.61 o                         
   6   8   9         20.47         23.43        10.46 o                         
   8   8   9        691.55        760.70        30.97 o                         
  10   8   9        372.96        393.57        22.27 o                         
  12   8   9        939.35        968.42        34.08 o                         
  14   8   9         51.74         30.97        19.86 o                         
  16   8   9        602.69        637.60        38.47 o                         
 -15   9   9          9.38         36.19        32.74 o                         
 -13   9   9          5.85         45.75        18.06 o                         
 -11   9   9         74.73        116.27        20.73 o                         
  -9   9   9        247.16        246.10        21.54 o                         
  -7   9   9         47.70         89.86        15.58 o                         
  -5   9   9        129.38         77.58        14.02 o                         
  -3   9   9          3.54         21.26        11.49 o                         
  -1   9   9       1162.23       1200.58        36.47 o                         
   1   9   9       4632.81       4414.93        71.48 o                         
   3   9   9        634.17        655.78        28.16 o                         
   5   9   9         21.68          6.21        13.87 o                         
   7   9   9          9.00          3.87        11.59 o                         
   9   9   9         44.23         50.61        14.12 o                         
  11   9   9        433.24        458.41        26.68 o                         
  13   9   9         19.84         26.86        16.84 o                         
 -12  10   9        132.30        140.68        21.92 o                         
 -10  10   9         50.64         45.51        15.90 o                         
  -8  10   9        500.15        557.31        32.36 o                         
  -6  10   9        140.76        151.28        17.62 o                         
  -4  10   9        690.02        664.44        28.93 o                         
  -2  10   9        276.42        270.09        20.67 o                         
   0  10   9        168.20        153.33        21.19 o                         
   2  10   9        283.68        248.75        21.25 o                         
   4  10   9        525.54        450.57        31.71 o                         
   6  10   9          2.69         11.34        13.64 o                         
   8  10   9        110.86        142.34        20.78 o                         
  10  10   9        188.78        188.45        23.43 o                         
  12  10   9         62.96         17.18        18.37 o                         
 -11  11   9         80.02         98.64        27.96 o                         
  -9  11   9        181.58        159.99        23.36 o                         
  -7  11   9          0.36         -4.03        16.42 o                         
  -5  11   9         28.70          7.89        15.75 o                         
  -3  11   9         16.07         36.34        15.39 o                         
  -1  11   9        160.27        194.13        21.64 o                         
   1  11   9        269.39        213.65        30.54 o                         
   3  11   9         51.35        -13.63        13.63 o                         
   5  11   9         35.08         44.07        16.09 o                         
   7  11   9        110.05        107.63        21.45 o                         
   9  11   9          0.23        -18.01        18.01 o                         
  11  11   9         39.80         45.31        35.72 o                         
  -8  12   9        186.99        259.41        33.17 o                         
  -6  12   9        109.03        163.82        21.70 o                         
  -4  12   9        127.54        113.80        20.26 o                         
  -2  12   9         42.22         20.91        19.96 o                         
   0  12   9         70.19        119.70        31.11 o                         
   2  12   9          5.85        -11.43        18.19 o                         
   4  12   9          3.13        -22.98        22.98 o                         
   6  12   9          9.87        -13.38        25.06 o                         
   8  12   9         20.47        -35.22        35.22 o                         
  -1  13   9        988.28       1112.03        64.31 o                         
   1  13   9        161.89        172.84        31.86 o                         
 -20   0  10        969.73        939.36        52.20 o                         
 -18   0  10         12.31         24.99        22.14 o                         
 -16   0  10        318.96        427.91        58.44 o                         
 -14   0  10        393.89        325.36        34.79 o                         
 -12   0  10       5036.94       4546.16       104.92 o                         
 -10   0  10       1134.58       1060.39        32.16 o                         
  -8   0  10        848.01        822.86        28.82 o                         
  -6   0  10        560.98        579.83        21.29 o                         
  -4   0  10       2392.23       2471.12        66.96 o                         
  -2   0  10        875.83        914.55        35.48 o                         
   0   0  10       1013.61       1086.23        57.28 o                         
   2   0  10       1122.31        995.75        29.03 o                         
   4   0  10      12176.78      12401.61       152.18 o                         
   6   0  10       2043.29       2181.57        46.31 o                         
   8   0  10       3761.91       4155.16        76.45 o                         
  10   0  10        787.87        811.87        35.79 o                         
  12   0  10         26.67         51.50        17.33 o                         
  14   0  10         23.52         30.47        18.92 o                         
  16   0  10          3.39         42.77        22.53 o                         
  18   0  10         11.52         44.74        26.20 o                         
  20   0  10         16.63        -12.50        30.24 o                         
 -19   1  10        803.94        976.42        42.72 o                         
 -17   1  10        274.91        304.77        23.28 o                         
 -15   1  10          0.01         -9.66        10.55 o                         
 -13   1  10         72.14         53.58        11.84 o                         
 -11   1  10       1574.68       1461.36        35.98 o                         
  -9   1  10        666.68        632.03        22.36 o                         
  -7   1  10         35.86         19.46         7.64 o                         
  -5   1  10         43.55         28.54         9.57 o                         
  -3   1  10        767.95        805.07        19.48 o                         
  -1   1  10        158.75        160.32        11.42 o                         
   1   1  10       1304.84       1468.40        34.43 o                         
   3   1  10       5387.94       5249.10        53.90 o                         
   5   1  10       2750.86       2941.42        40.33 o                         
   7   1  10       1861.24       1795.21        31.97 o                         
   9   1  10       1724.44       1713.30        33.65 o                         
  11   1  10        966.77       1094.58        31.33 o                         
  13   1  10         64.59         57.92        12.70 o                         
  15   1  10         19.59         51.84        14.72 o                         
  17   1  10        965.34       1034.11        43.87 o                         
  19   1  10          2.36         72.51        22.75 o                         
 -20   2  10          2.33         23.82        41.49 o                         
 -18   2  10        150.23        207.52        28.11 o                         
 -16   2  10        193.68        290.86        25.07 o                         
 -14   2  10        560.22        676.99        32.97 o                         
 -12   2  10       1479.49       1296.24        35.49 o                         
 -10   2  10       1830.40       1829.32        45.35 o                         
  -8   2  10          4.76         -5.64         8.94 o                         
  -6   2  10          1.36         -7.47         8.26 o                         
  -4   2  10       2042.02       1865.20        32.36 o                         
  -2   2  10        303.36        338.39        16.89 o                         
   0   2  10          0.56          9.33         7.74 o                         
   2   2  10       6123.11       6113.44        97.08 o                         
   4   2  10       3498.93       3526.84        50.42 o                         
   6   2  10         20.49         31.36         7.48 o                         
   8   2  10        563.36        496.52        20.90 o                         
  10   2  10        107.98         92.28        11.00 o                         
  12   2  10         57.41         75.09        13.18 o                         
  14   2  10         13.32         44.30        16.09 o                         
  16   2  10         18.60         22.10        15.95 o                         
  18   2  10        111.86        107.35        25.85 o                         
 -19   3  10         72.89          0.15        29.33 o                         
 -17   3  10         10.76          1.12        17.32 o                         
 -15   3  10         87.30         96.73        22.10 o                         
 -13   3  10        252.47        233.34        24.55 o                         
 -11   3  10         13.72         70.21        15.03 o                         
  -9   3  10         41.54         55.80        13.29 o                         
  -7   3  10       1404.91       1291.07        32.40 o                         
  -5   3  10       1109.72        972.74        21.65 o                         
  -3   3  10       2044.21       1981.52        29.23 o                         
  -1   3  10         65.33        117.06        11.97 o                         
   1   3  10       1097.54        911.70        18.83 o                         
   3   3  10         40.55         55.40         7.83 o                         
   5   3  10        157.14        159.43        12.92 o                         
   7   3  10          0.11         -9.43         9.43 o                         
   9   3  10        201.20        225.72        18.02 o                         
  11   3  10         17.82          2.90        11.30 o                         
  13   3  10         25.52         41.82        12.22 o                         
  15   3  10         14.03         23.66        14.78 o                         
  17   3  10         29.03         45.94        18.49 o                         
  19   3  10         74.81         94.99        25.08 o                         
 -18   4  10        412.29        532.96        37.39 o                         
 -16   4  10        894.38        873.94        51.20 o                         
 -14   4  10        133.00        108.86        17.36 o                         
 -12   4  10         35.96        109.69        18.98 o                         
 -10   4  10        895.08        911.69        37.20 o                         
  -8   4  10        114.80         91.48        13.71 o                         
  -6   4  10       9149.66       8891.71       112.35 o                         
  -4   4  10        648.37        603.87        16.73 o                         
  -2   4  10       1547.08       1732.57        29.42 o                         
   0   4  10       1886.57       1946.31        34.39 o                         
   2   4  10         68.53         82.36         8.80 o                         
   4   4  10       1595.64       1487.38        28.47 o                         
   6   4  10        101.20        111.12        13.33 o                         
   8   4  10       1237.66       1362.29        33.21 o                         
  10   4  10         89.34         67.68        13.09 o                         
  12   4  10        813.81        811.96        30.10 o                         
  14   4  10        562.77        598.71        29.81 o                         
  16   4  10         16.30         25.34        16.44 o                         
  18   4  10         54.99         84.07        27.87 o                         
 -19   5  10        103.65        191.38        60.42 o                         
 -17   5  10          6.90         30.71        20.59 o                         
 -15   5  10         87.50         97.46        20.47 o                         
 -13   5  10        127.79         91.79        30.72 o                         
 -11   5  10        850.11        991.31        41.33 o                         
  -9   5  10        219.77        264.02        20.33 o                         
  -7   5  10          0.00          0.30        11.82 o                         
  -5   5  10          9.82         22.68         4.88 o                         
  -3   5  10          5.22          3.65         8.02 o                         
  -1   5  10        121.32        136.87        12.75 o                         
   1   5  10         20.03         12.30         9.09 o                         
   3   5  10         90.79        110.49        11.06 o                         
   5   5  10       1136.60       1167.55        28.44 o                         
   7   5  10       1480.35       1496.45        35.42 o                         
   9   5  10       1446.79       1532.45        32.91 o                         
  11   5  10         13.38        -11.63        11.63 o                         
  13   5  10        284.29        288.73        22.96 o                         
  15   5  10         49.81         53.21        16.86 o                         
  17   5  10         86.08         98.21        28.29 o                         
 -18   6  10        159.69        188.99        34.61 o                         
 -16   6  10         43.25         45.63        22.17 o                         
 -14   6  10         21.73         22.57        18.22 o                         
 -12   6  10          2.44         -4.28        15.96 o                         
 -10   6  10        638.36        684.55        32.02 o                         
  -8   6  10        759.15        747.56        33.43 o                         
  -6   6  10        232.59        275.10        17.60 o                         
  -4   6  10        224.96        222.92        15.68 o                         
  -2   6  10         15.05         16.60         8.95 o                         
   0   6  10        209.55        158.43        16.00 o                         
   2   6  10       1151.72       1247.33        30.56 o                         
   4   6  10          0.01         -3.33         9.33 o                         
   6   6  10         18.25         21.20        11.05 o                         
   8   6  10       2106.32       2203.79        45.61 o                         
  10   6  10         23.95         40.98         9.97 o                         
  12   6  10          3.81         10.05        13.01 o                         
  14   6  10         61.21         51.92        26.04 o                         
  16   6  10         87.97         66.01        19.91 o                         
 -17   7  10        285.98        476.99        63.45 o                         
 -15   7  10         68.72        133.19        23.47 o                         
 -13   7  10          5.02         83.50        27.48 o                         
 -11   7  10         92.92        131.07        20.06 o                         
  -9   7  10          8.72         21.54        11.40 o                         
  -7   7  10       2110.19       1961.87        40.60 o                         
  -5   7  10       1752.87       1748.59        35.23 o                         
  -3   7  10        255.27        261.12        18.49 o                         
  -1   7  10        287.61        280.46        18.98 o                         
   1   7  10        101.97         74.68        13.15 o                         
   3   7  10        319.42        339.92        21.89 o                         
   5   7  10          0.93        -11.33        11.33 o                         
   7   7  10          0.34          7.08        11.92 o                         
   9   7  10        864.95        857.99        36.51 o                         
  11   7  10         49.05         46.08        12.07 o                         
  13   7  10        728.66        751.28        33.26 o                         
  15   7  10        140.33        135.47        23.43 o                         
 -16   8  10         68.39         96.13        38.49 o                         
 -14   8  10        155.47        190.76        26.18 o                         
 -12   8  10        771.71        814.74        45.25 o                         
 -10   8  10         41.98         57.35        13.00 o                         
  -8   8  10        195.47        195.40        18.65 o                         
  -6   8  10         68.22         77.74        14.62 o                         
  -4   8  10          6.83         19.08        11.55 o                         
  -2   8  10       4243.09       4140.58        63.40 o                         
   0   8  10         41.47         30.79        15.61 o                         
   2   8  10         50.27         80.49        14.73 o                         
   4   8  10         75.69         94.57        15.12 o                         
   6   8  10        110.29        103.78        20.75 o                         
   8   8  10          3.92          2.61        15.44 o                         
  10   8  10        112.58        127.39        17.52 o                         
  12   8  10        841.87        811.55        29.16 o                         
  14   8  10        148.75        146.12        33.00 o                         
 -13   9  10          0.35         -3.69        20.44 o                         
 -11   9  10        105.66        122.14        16.36 o                         
  -9   9  10        278.86        242.02        18.81 o                         
  -7   9  10        101.51        103.23        17.36 o                         
  -5   9  10          8.58          3.07        11.30 o                         
  -3   9  10        173.24        179.07        19.73 o                         
  -1   9  10        745.15        833.20        35.92 o                         
   1   9  10        106.31        158.09        20.64 o                         
   3   9  10        316.56        425.65        29.46 o                         
   5   9  10         25.51         48.35        15.51 o                         
   7   9  10        482.44        523.26        27.94 o                         
   9   9  10        547.77        598.68        32.00 o                         
  11   9  10         52.54         85.77        18.42 o                         
  13   9  10         19.82          3.78        19.70 o                         
 -12  10  10         20.54         40.75        34.18 o                         
 -10  10  10         30.44          9.71        15.22 o                         
  -8  10  10       1259.44       1386.83        45.34 o                         
  -6  10  10         48.74         57.64        15.42 o                         
  -4  10  10        370.45        297.47        22.56 o                         
  -2  10  10         10.07         18.89        14.77 o                         
   0  10  10        206.71        230.19        20.58 o                         
   2  10  10        242.24        211.29        20.02 o                         
   4  10  10        304.76        296.90        21.20 o                         
   6  10  10        144.61        130.02        19.35 o                         
   8  10  10        655.56        669.76        33.20 o                         
  10  10  10         33.62         85.95        24.41 o                         
  12  10  10         19.72        -18.29        18.29 o                         
  -9  11  10          4.22         -8.33        24.44 o                         
  -7  11  10         93.41         79.43        32.61 o                         
  -5  11  10          0.94         17.86        17.38 o                         
  -3  11  10         60.53         61.29        16.96 o                         
  -1  11  10         64.84         29.06        17.65 o                         
   1  11  10         17.42         26.65        19.40 o                         
   3  11  10         30.40         -1.83        16.92 o                         
   5  11  10         79.69        103.98        19.53 o                         
   7  11  10        669.07        606.41        38.16 o                         
   9  11  10         22.19        100.88        25.81 o                         
  -6  12  10        654.11        752.73        37.18 o                         
  -4  12  10        233.73        231.53        24.54 o                         
  -2  12  10       1102.56       1164.19        47.81 o                         
   0  12  10        142.03        133.53        22.86 o                         
   2  12  10          0.25         27.06        20.45 o                         
   4  12  10         72.14         31.04        25.94 o                         
   6  12  10         16.34        -10.11        17.75 o                         
 -19   1  11        426.67        595.79        30.89 o                         
 -17   1  11         45.64         52.10        14.30 o                         
 -15   1  11          4.33         20.31        10.89 o                         
 -13   1  11        422.75        465.78        22.28 o                         
 -11   1  11          3.64         16.76         9.36 o                         
  -9   1  11        899.57        949.73        28.17 o                         
  -7   1  11          0.89         -4.67         7.45 o                         
  -5   1  11        742.20        755.35        20.09 o                         
  -3   1  11       2516.30       2506.62        35.27 o                         
  -1   1  11        471.42        507.27        17.96 o                         
   1   1  11        414.64        385.33        16.70 o                         
   3   1  11        300.43        352.95        13.44 o                         
   5   1  11         13.94         21.77         8.65 o                         
   7   1  11          5.59         28.00         9.16 o                         
   9   1  11       2734.21       2744.02        47.19 o                         
  11   1  11         20.11         19.99        10.69 o                         
  13   1  11         53.52         58.53        13.72 o                         
  15   1  11         65.40         73.61        17.20 o                         
  17   1  11         23.07         37.64        17.06 o                         
  19   1  11        893.43        722.83        41.86 o                         
 -18   2  11          8.80        -17.23        17.23 o                         
 -16   2  11         48.88         78.77        18.40 o                         
 -14   2  11        276.27        231.45        20.58 o                         
 -12   2  11         54.74         23.88        12.64 o                         
 -10   2  11       9276.14       9204.19       112.53 o                         
  -8   2  11       2660.02       2629.42        49.90 o                         
  -6   2  11       5865.74       5730.16        75.86 o                         
  -4   2  11        641.99        671.85        17.93 o                         
  -2   2  11        609.13        660.63        21.60 o                         
   0   2  11        663.34        716.83        20.45 o                         
   2   2  11        340.61        345.24        14.79 o                         
   4   2  11       2792.48       2900.96        43.05 o                         
   6   2  11         41.58         57.36        11.57 o                         
   8   2  11       1046.22       1056.38        30.76 o                         
  10   2  11          4.85         -3.39        10.22 o                         
  12   2  11          0.63         -1.57        10.64 o                         
  14   2  11       2050.98       1957.99        43.73 o                         
  16   2  11        484.30        495.17        30.78 o                         
  18   2  11          4.79         20.02        22.09 o                         
 -19   3  11        451.82        498.53        41.29 o                         
 -17   3  11        136.17        159.53        24.40 o                         
 -15   3  11         17.53         51.02        18.49 o                         
 -13   3  11        408.95        435.30        28.98 o                         
 -11   3  11       1398.77       1308.50        40.16 o                         
  -9   3  11        117.08        123.65        15.41 o                         
  -7   3  11         18.79          3.61         8.52 o                         
  -5   3  11       1557.67       1626.61        32.57 o                         
  -3   3  11       1376.18       1512.19        26.96 o                         
  -1   3  11       2001.88       1963.48        34.93 o                         
   1   3  11       1209.02       1256.05        30.62 o                         
   3   3  11        267.08        320.62        14.22 o                         
   5   3  11        657.99        696.93        25.46 o                         
   7   3  11         76.52         75.64        11.54 o                         
   9   3  11       3025.49       3133.41        53.56 o                         
  11   3  11        488.84        483.14        28.23 o                         
  13   3  11          5.36         14.09        12.74 o                         
  15   3  11        329.97        338.31        25.76 o                         
  17   3  11        166.74        181.58        32.09 o                         
 -18   4  11        239.05        320.15        34.36 o                         
 -16   4  11         48.94         90.64        29.56 o                         
 -14   4  11        312.72        300.77        26.54 o                         
 -12   4  11        484.26        518.62        31.71 o                         
 -10   4  11        113.43        114.46        16.73 o                         
  -8   4  11         40.95         36.96        13.43 o                         
  -6   4  11       3572.33       3525.91        51.06 o                         
  -4   4  11       1223.32       1104.44        23.91 o                         
  -2   4  11         41.72          1.89         7.71 o                         
   0   4  11         48.22         59.99         7.71 o                         
   2   4  11        410.66        423.78        14.74 o                         
   4   4  11       4844.81       4890.38        61.96 o                         
   6   4  11         68.26         95.55        13.23 o                         
   8   4  11        416.50        415.51        22.56 o                         
  10   4  11          9.40         12.54        10.54 o                         
  12   4  11        155.62        166.44        20.26 o                         
  14   4  11          7.41         19.98        15.81 o                         
  16   4  11         22.71          7.46        16.06 o                         
  18   4  11         26.81         14.91        21.48 o                         
 -17   5  11        103.98        139.00        28.93 o                         
 -15   5  11        915.04       1114.31        54.04 o                         
 -13   5  11         99.19        115.55        20.01 o                         
 -11   5  11        689.03        703.00        33.38 o                         
  -9   5  11        561.40        574.07        29.31 o                         
  -7   5  11        334.01        302.70        20.42 o                         
  -5   5  11         50.21         95.50        12.84 o                         
  -3   5  11        126.68        125.25        11.18 o                         
  -1   5  11         71.23         68.12         9.88 o                         
   1   5  11        258.98        243.82        15.35 o                         
   3   5  11        353.88        375.77        19.71 o                         
   5   5  11         57.54         45.19        11.23 o                         
   7   5  11        139.21        149.83        16.20 o                         
   9   5  11       2031.92       2126.14        44.87 o                         
  11   5  11         43.87         12.54        12.20 o                         
  13   5  11         44.89         29.99        14.67 o                         
  15   5  11         30.87         37.65        17.22 o                         
  17   5  11        349.03        335.15        35.65 o                         
 -16   6  11         45.00         20.08        32.63 o                         
 -14   6  11        365.39        475.55        34.86 o                         
 -12   6  11        122.86        143.92        22.07 o                         
 -10   6  11        323.74        246.08        21.63 o                         
  -8   6  11         15.38         -1.08        13.29 o                         
  -6   6  11        477.93        465.94        18.68 o                         
  -4   6  11       2777.42       2881.47        55.93 o                         
  -2   6  11        137.27        179.16        14.51 o                         
   0   6  11        771.51        778.42        32.46 o                         
   2   6  11        715.60        711.89        27.61 o                         
   4   6  11       1074.96       1088.81        29.88 o                         
   6   6  11         86.79         76.69        13.34 o                         
   8   6  11         60.32         79.41        14.78 o                         
  10   6  11       1037.18       1039.34        39.38 o                         
  12   6  11        136.61        128.38        16.84 o                         
  14   6  11         46.46         55.70        22.20 o                         
  16   6  11         42.75         72.48        23.56 o                         
 -15   7  11         76.65        129.76        27.68 o                         
 -13   7  11         45.90         24.24        19.41 o                         
 -11   7  11        224.88        266.77        23.30 o                         
  -9   7  11        416.10        393.80        25.80 o                         
  -7   7  11         11.81         19.09         7.93 o                         
  -5   7  11       1608.52       1614.02        27.91 o                         
  -3   7  11       2612.69       2564.17        43.87 o                         
  -1   7  11        188.59        173.79        15.97 o                         
   1   7  11        139.22        140.28        17.77 o                         
   3   7  11        537.46        557.02        26.29 o                         
   5   7  11       1109.47       1212.75        35.26 o                         
   7   7  11         97.35        108.45        14.76 o                         
   9   7  11        261.35        309.71        22.56 o                         
  11   7  11       1136.67       1067.78        42.78 o                         
  13   7  11         32.13         34.45        13.41 o                         
  15   7  11       1523.04       1264.92        65.08 o                         
 -14   8  11        237.77        262.83        37.49 o                         
 -12   8  11         23.82         29.56        17.75 o                         
 -10   8  11        249.63        226.44        22.77 o                         
  -8   8  11         99.14        160.53        21.58 o                         
  -6   8  11         11.84         10.53        12.80 o                         
  -4   8  11       1641.40       1730.47        37.32 o                         
  -2   8  11       1213.57       1316.37        34.98 o                         
   0   8  11       3902.33       3830.01        63.85 o                         
   2   8  11         74.22         68.04        16.64 o                         
   4   8  11        199.70        194.66        18.10 o                         
   6   8  11        163.45        171.36        18.13 o                         
   8   8  11         46.89         22.13        14.61 o                         
  10   8  11        398.01        444.22        30.13 o                         
  12   8  11        960.41        910.30        55.46 o                         
  14   8  11        842.70        798.02        40.15 o                         
 -13   9  11        358.10        336.37        34.24 o                         
 -11   9  11        107.87        123.54        23.31 o                         
  -9   9  11         25.37          6.08        16.56 o                         
  -7   9  11         68.69        112.81        18.01 o                         
  -5   9  11        245.41        243.92        21.22 o                         
  -3   9  11        331.69        326.62        22.02 o                         
  -1   9  11        525.85        548.30        28.38 o                         
   1   9  11         40.86         80.21        17.02 o                         
   3   9  11         18.54         34.83        14.35 o                         
   5   9  11          5.16         16.20        14.04 o                         
   7   9  11        278.86        314.63        24.05 o                         
   9   9  11        262.04        273.35        25.30 o                         
  11   9  11        952.35        884.39        46.51 o                         
  13   9  11         84.17        -19.18        25.97 o                         
 -10  10  11         60.55         29.07        24.96 o                         
  -8  10  11         11.63        -15.88        15.88 o                         
  -6  10  11        190.68        192.56        22.62 o                         
  -4  10  11         25.88         63.10        15.13 o                         
  -2  10  11         29.71         27.95        17.26 o                         
   0  10  11         49.48         48.61        17.06 o                         
   2  10  11          3.68          3.94        15.91 o                         
   4  10  11         81.79         75.22        18.74 o                         
   6  10  11         42.93         51.72        17.44 o                         
   8  10  11        119.67        105.04        23.03 o                         
  10  10  11        442.97        411.74        33.73 o                         
  -9  11  11        298.35        268.59        32.96 o                         
  -7  11  11        271.64        332.02        36.61 o                         
  -5  11  11        364.18        454.48        30.32 o                         
  -3  11  11         86.34        114.86        24.17 o                         
  -1  11  11        204.38        207.60        26.53 o                         
   1  11  11         15.76          8.11        17.05 o                         
   3  11  11         16.62         30.66        24.37 o                         
   5  11  11          1.36         44.41        20.78 o                         
   7  11  11         49.36         89.75        23.18 o                         
  -4  12  11        273.99        258.18        27.64 o                         
  -2  12  11         22.72         23.72        29.98 o                         
   0  12  11          0.14         13.28        22.42 o                         
   2  12  11          6.19        -23.04        23.04 o                         
   4  12  11         19.35        -24.45        24.45 o                         
 -18   0  12       2794.79       3153.12       107.02 o                         
 -16   0  12        431.47        464.65        57.15 o                         
 -14   0  12        514.20        570.79        37.43 o                         
 -12   0  12       3006.03       2924.00        92.96 o                         
 -10   0  12        233.31        294.94        33.82 o                         
  -8   0  12         10.69         -3.44        16.21 o                         
  -6   0  12       1022.76       1150.03        31.88 o                         
  -4   0  12       2095.13       2015.03        44.53 o                         
  -2   0  12        175.15        259.05        45.66 o                         
   0   0  12         21.07         17.69        11.37 o                         
   2   0  12       4920.44       5064.35       200.75 o                         
   4   0  12        377.51        422.28        23.58 o                         
   6   0  12      13895.29      15634.31       228.74 o                         
   8   0  12       7091.57       7203.35       111.45 o                         
  10   0  12        996.93       1079.48        43.25 o                         
  12   0  12         34.48         64.10        20.66 o                         
  14   0  12         13.23          8.59        16.36 o                         
  16   0  12         43.61         65.41        24.25 o                         
  18   0  12         14.51         20.32        38.11 o                         
 -19   1  12          2.56         23.35        21.17 o                         
 -17   1  12        996.56       1231.45        60.85 o                         
 -15   1  12          2.24         18.23        12.38 o                         
 -13   1  12       1995.40       1819.66        43.81 o                         
 -11   1  12         38.27         45.81        14.34 o                         
  -9   1  12       1657.60       1697.83        40.39 o                         
  -7   1  12       1897.32       1983.95        36.08 o                         
  -5   1  12          1.87          1.47         4.80 o                         
  -3   1  12        838.79        818.26        21.88 o                         
  -1   1  12        218.18        285.04        15.38 o                         
   1   1  12       1064.47        966.44        26.12 o                         
   3   1  12        723.41        727.14        18.16 o                         
   5   1  12         41.91         38.30         9.14 o                         
   7   1  12       3575.60       3679.29        51.31 o                         
   9   1  12        128.38        158.49        16.63 o                         
  11   1  12        849.63        925.26        34.13 o                         
  13   1  12         12.91         21.49        12.51 o                         
  15   1  12        232.76        264.70        20.92 o                         
  17   1  12        951.58       1070.63        45.65 o                         
 -18   2  12        138.34        140.90        30.55 o                         
 -16   2  12          9.48         31.87        25.27 o                         
 -14   2  12         16.09         46.49        14.66 o                         
 -12   2  12        422.76        379.57        24.15 o                         
 -10   2  12       1095.34       1113.89        35.56 o                         
  -8   2  12       2679.11       2620.25        45.47 o                         
  -6   2  12       1412.13       1346.58        32.23 o                         
  -4   2  12          7.55         12.48         5.37 o                         
  -2   2  12       2603.96       2585.03        44.73 o                         
   0   2  12       1523.04       1428.79        29.22 o                         
   2   2  12        929.32        890.21        25.98 o                         
   4   2  12        284.05        341.29        24.42 o                         
   6   2  12        319.48        352.90        18.87 o                         
   8   2  12         40.38         21.68        13.37 o                         
  10   2  12         98.71        117.95        11.46 o                         
  12   2  12        394.65        417.33        29.28 o                         
  14   2  12         17.68         43.18        15.35 o                         
  16   2  12        145.84        131.33        18.23 o                         
  18   2  12         55.83         30.56        22.39 o                         
 -17   3  12         17.24         50.76        22.55 o                         
 -15   3  12         14.02         53.06        17.31 o                         
 -13   3  12          1.66          1.54        13.69 o                         
 -11   3  12         24.36         23.96        12.85 o                         
  -9   3  12        350.35        360.58        19.93 o                         
  -7   3  12        487.52        448.47        30.80 o                         
  -5   3  12        482.27        501.28        17.55 o                         
  -3   3  12        972.95        980.90        33.85 o                         
  -1   3  12        714.28        691.23        25.42 o                         
   1   3  12         42.74         42.98        14.89 o                         
   3   3  12        172.79        277.63        11.02 o                         
   5   3  12        268.84        339.39        18.83 o                         
   7   3  12        554.92        569.60        25.67 o                         
   9   3  12         21.32         80.93        13.02 o                         
  11   3  12        389.42        391.00        22.62 o                         
  13   3  12        307.86        362.26        23.42 o                         
  15   3  12          5.82         13.96        16.14 o                         
  17   3  12          5.24        -18.29        18.29 o                         
 -18   4  12          4.73         40.80        32.70 o                         
 -16   4  12        176.19        155.65        24.97 o                         
 -14   4  12         65.13         90.23        19.44 o                         
 -12   4  12        537.30        498.02        29.35 o                         
 -10   4  12       1630.02       1704.34        40.29 o                         
  -8   4  12        204.91        208.78        16.63 o                         
  -6   4  12       2007.78       1876.98        30.95 o                         
  -4   4  12        862.29        856.50        24.05 o                         
  -2   4  12        404.17        393.22        23.26 o                         
   0   4  12        685.53        652.37        29.07 o                         
   2   4  12        117.57        138.77        10.34 o                         
   4   4  12       1549.21       1541.71        31.75 o                         
   6   4  12       1124.92       1057.00        29.22 o                         
   8   4  12         63.68         62.79        13.54 o                         
  10   4  12        563.91        592.98        26.81 o                         
  12   4  12          0.05         -9.36        13.01 o                         
  14   4  12         81.00         86.46        16.09 o                         
  16   4  12         17.28         28.59        21.22 o                         
 -17   5  12        535.28        578.66        47.35 o                         
 -15   5  12        134.24        143.27        24.49 o                         
 -13   5  12         70.37         61.02        26.97 o                         
 -11   5  12        696.19        770.83        32.80 o                         
  -9   5  12        183.84        192.53        16.90 o                         
  -7   5  12        598.09        579.59        32.01 o                         
  -5   5  12          3.01         12.43         8.94 o                         
  -3   5  12        227.45        234.46        13.23 o                         
  -1   5  12          0.75         -6.40         6.40 o                         
   1   5  12        565.45        531.58        19.21 o                         
   3   5  12       1346.81       1248.27        28.01 o                         
   5   5  12       2038.49       2059.74        36.99 o                         
   7   5  12       1458.76       1564.64        34.61 o                         
   9   5  12        939.94        994.78        36.59 o                         
  11   5  12       1415.12       1459.79        43.07 o                         
  13   5  12        285.50        273.97        25.32 o                         
  15   5  12          1.44         16.58        19.51 o                         
  17   5  12         28.60        -20.96        24.15 o                         
 -16   6  12          0.93        -23.23        23.23 o                         
 -14   6  12         49.39        118.17        24.28 o                         
 -12   6  12        193.59        200.26        22.00 o                         
 -10   6  12       1916.43       1890.36        43.23 o                         
  -8   6  12         71.36         46.88        12.83 o                         
  -6   6  12        103.87        113.07        17.64 o                         
  -4   6  12       4386.66       4345.85        55.42 o                         
  -2   6  12       3407.71       3404.46        58.33 o                         
   0   6  12        656.92        626.89        30.04 o                         
   2   6  12        361.70        368.68        20.88 o                         
   4   6  12       2299.65       2403.19        41.36 o                         
   6   6  12        933.07        913.12        29.63 o                         
   8   6  12         34.80         72.14        15.62 o                         
  10   6  12          0.89          6.04        14.52 o                         
  12   6  12          1.95         17.51        16.15 o                         
  14   6  12         77.47         59.60        17.15 o                         
  16   6  12        336.25        245.42        33.92 o                         
 -15   7  12        222.44        260.98        29.13 o                         
 -13   7  12          6.12         -1.60        23.03 o                         
 -11   7  12        685.79        651.82        32.23 o                         
  -9   7  12        352.06        384.21        25.24 o                         
  -7   7  12       1521.27       1428.59        39.73 o                         
  -5   7  12         14.45         13.69         8.89 o                         
  -3   7  12       1886.47       1931.98        37.43 o                         
  -1   7  12        852.73        883.92        30.72 o                         
   1   7  12        320.00        327.24        23.08 o                         
   3   7  12         26.53         39.40        12.81 o                         
   5   7  12         53.48         68.66        13.89 o                         
   7   7  12         17.30          5.54        17.62 o                         
   9   7  12         24.01         13.38        14.01 o                         
  11   7  12         60.94         48.85        16.24 o                         
  13   7  12        635.63        620.41        52.61 o                         
  15   7  12         15.97         21.70        25.92 o                         
 -14   8  12        117.61        116.12        28.76 o                         
 -12   8  12       1048.74       1180.99        50.72 o                         
 -10   8  12        441.26        404.20        27.22 o                         
  -8   8  12        205.26        168.36        23.02 o                         
  -6   8  12        120.71        110.07        15.08 o                         
  -4   8  12         34.97         42.10        12.58 o                         
  -2   8  12        403.35        399.09        27.03 o                         
   0   8  12         31.60         84.89        16.69 o                         
   2   8  12       2703.09       2690.48        60.20 o                         
   4   8  12        208.15        225.55        20.94 o                         
   6   8  12          3.65         30.29        13.57 o                         
   8   8  12        192.55        180.85        19.99 o                         
  10   8  12         12.27         23.40        15.88 o                         
  12   8  12        540.37        486.09        37.29 o                         
 -11   9  12         15.87          3.53        23.74 o                         
  -9   9  12        387.11        328.45        25.80 o                         
  -7   9  12         10.37         -1.04        19.40 o                         
  -5   9  12        132.08        121.77        12.17 o                         
  -3   9  12         26.18         20.00        12.37 o                         
  -1   9  12         57.87         62.13        15.16 o                         
   1   9  12        774.13        746.04        44.96 o                         
   3   9  12         73.65         81.82        18.90 o                         
   5   9  12          0.85          2.97        14.52 o                         
   7   9  12         47.34         21.94        15.80 o                         
   9   9  12         81.66         72.36        19.24 o                         
  11   9  12          3.45          5.26        27.29 o                         
 -10  10  12         81.10         66.58        29.79 o                         
  -8  10  12          9.14          6.24        18.52 o                         
  -6  10  12        167.45        245.98        23.15 o                         
  -4  10  12        205.28        257.45        25.73 o                         
  -2  10  12         37.81         35.31        21.81 o                         
   0  10  12        174.96        240.59        25.06 o                         
   2  10  12        138.12        148.98        21.78 o                         
   4  10  12        546.56        588.21        32.27 o                         
   6  10  12        533.28        565.37        37.96 o                         
   8  10  12          0.87         17.10        20.89 o                         
  10  10  12         57.79         30.95        38.12 o                         
  -7  11  12          5.99        -22.19        22.19 o                         
  -5  11  12          5.91         52.00        27.24 o                         
  -3  11  12          5.33        -19.02        19.02 o                         
  -1  11  12         67.35         53.83        20.26 o                         
   1  11  12         78.29         22.01        21.75 o                         
   3  11  12        253.72        195.86        28.47 o                         
   5  11  12          7.01         10.74        20.22 o                         
   7  11  12          0.61         -6.32        28.94 o                         
 -17   1  13          6.04        -13.43        18.93 o                         
 -15   1  13         13.34         -4.46        11.91 o                         
 -13   1  13         48.38         76.04        17.76 o                         
 -11   1  13       2126.41       2003.86        48.78 o                         
  -9   1  13        691.82        759.67        26.91 o                         
  -7   1  13       2502.79       2455.19        39.47 o                         
  -5   1  13        845.31        808.26        20.52 o                         
  -3   1  13        275.35        338.53        16.49 o                         
  -1   1  13        942.45        980.31        27.99 o                         
   1   1  13          5.73          7.57         5.63 o                         
   3   1  13          3.32          9.30         7.31 o                         
   5   1  13          8.66          2.18         6.87 o                         
   7   1  13          2.17          6.31         9.80 o                         
   9   1  13          0.16         18.82        10.79 o                         
  11   1  13        559.96        550.18        29.12 o                         
  13   1  13         75.23         98.53        20.55 o                         
  15   1  13        144.29        130.57        16.33 o                         
  17   1  13        116.98        132.66        28.77 o                         
 -18   2  13         22.06         35.05        31.97 o                         
 -16   2  13          7.61         18.45        18.01 o                         
 -14   2  13          8.82          6.60        14.13 o                         
 -12   2  13        109.83        143.63        16.73 o                         
 -10   2  13         53.85         82.26        15.42 o                         
  -8   2  13        317.14        337.24        19.36 o                         
  -6   2  13       1076.39       1095.45        26.04 o                         
  -4   2  13       1087.00       1042.51        26.56 o                         
  -2   2  13        681.62        748.16        25.22 o                         
   0   2  13        678.43        800.57        25.10 o                         
   2   2  13        204.84        234.01        11.72 o                         
   4   2  13         66.85         43.80         7.94 o                         
   6   2  13        550.09        585.43        24.12 o                         
   8   2  13       1043.42       1072.11        36.19 o                         
  10   2  13        293.39        269.53        19.71 o                         
  12   2  13          0.36         -9.52        12.15 o                         
  14   2  13        391.20        294.64        20.39 o                         
  16   2  13          1.03         -1.81        18.46 o                         
 -17   3  13          0.20         32.57        26.91 o                         
 -15   3  13        121.37        118.27        19.81 o                         
 -13   3  13          4.66         -0.29        13.18 o                         
 -11   3  13        172.47        151.68        19.35 o                         
  -9   3  13        612.10        561.88        29.22 o                         
  -7   3  13       1045.04       1079.01        27.47 o                         
  -5   3  13          0.64         15.00         8.18 o                         
  -3   3  13         17.29         20.29         9.88 o                         
  -1   3  13        619.91        657.22        21.94 o                         
   1   3  13          9.86         15.35         9.96 o                         
   3   3  13        111.84         96.36        19.14 o                         
   5   3  13         16.03         35.17         9.04 o                         
   7   3  13          0.94         -8.62        10.75 o                         
   9   3  13       1396.38       1468.42        38.86 o                         
  11   3  13       1452.84       1389.12        36.36 o                         
  13   3  13        296.51        334.92        21.55 o                         
  15   3  13        270.81        226.42        31.74 o                         
  17   3  13         96.02         96.90        23.22 o                         
 -16   4  13        294.83        303.09        34.99 o                         
 -14   4  13          0.00         14.48        19.91 o                         
 -12   4  13        112.62        117.04        20.68 o                         
 -10   4  13       1461.00       1390.05        36.44 o                         
  -8   4  13         81.27         99.94        16.49 o                         
  -6   4  13       2120.50       2128.50        35.46 o                         
  -4   4  13       4545.88       4487.96        58.77 o                         
  -2   4  13        362.00        429.87        23.98 o                         
   0   4  13         52.21         42.23        12.08 o                         
   2   4  13        208.03        257.39        20.01 o                         
   4   4  13        578.71        632.98        39.63 o                         
   6   4  13        583.39        602.88        24.67 o                         
   8   4  13        216.78        243.98        20.36 o                         
  10   4  13        205.40        194.68        19.05 o                         
  12   4  13        158.40        148.17        19.21 o                         
  14   4  13        126.02        130.81        18.02 o                         
  16   4  13          0.93          7.15        25.04 o                         
 -15   5  13          7.75         84.02        27.44 o                         
 -13   5  13         32.09         21.73        19.70 o                         
 -11   5  13         53.70         29.95        13.84 o                         
  -9   5  13       1606.41       1592.89        45.45 o                         
  -7   5  13        252.12        258.06        17.27 o                         
  -5   5  13         33.14         31.74        10.49 o                         
  -3   5  13         53.77         59.46        10.96 o                         
  -1   5  13         75.62         75.19        16.85 o                         
   1   5  13         10.98          4.21        10.59 o                         
   3   5  13          1.53         -8.70         8.70 o                         
   5   5  13        798.14        800.91        23.51 o                         
   7   5  13         71.89         72.35        11.69 o                         
   9   5  13        104.32        137.39        19.06 o                         
  11   5  13        702.62        603.01        29.90 o                         
  13   5  13         39.86         38.30        16.90 o                         
  15   5  13         78.43         73.62        23.91 o                         
 -16   6  13        112.22         65.34        66.00 o                         
 -14   6  13        145.82         97.39        23.08 o                         
 -12   6  13        413.11        465.56        27.18 o                         
 -10   6  13          5.59         11.93        13.35 o                         
  -8   6  13         71.14         66.37        14.84 o                         
  -6   6  13         37.46         19.31        11.93 o                         
  -4   6  13        259.80        258.30        15.81 o                         
  -2   6  13        203.38        232.62        13.22 o                         
   0   6  13          4.67         10.51         9.16 o                         
   2   6  13        503.50        471.28        21.87 o                         
   4   6  13         26.95         33.25        13.06 o                         
   6   6  13        524.70        487.99        25.47 o                         
   8   6  13        131.44        154.93        18.36 o                         
  10   6  13        102.79        128.35        17.98 o                         
  12   6  13          0.06        -12.95        15.45 o                         
  14   6  13          2.56         20.56        21.23 o                         
 -13   7  13          0.16         19.39        22.75 o                         
 -11   7  13        583.46        495.42        31.13 o                         
  -9   7  13        177.86        145.68        18.53 o                         
  -7   7  13        581.25        531.10        26.76 o                         
  -5   7  13          5.50         12.61        16.89 o                         
  -3   7  13        364.37        376.60        18.18 o                         
  -1   7  13       1463.72       1588.92        37.74 o                         
   1   7  13         12.37         51.32        13.28 o                         
   3   7  13       1213.29       1220.09        37.33 o                         
   5   7  13          5.92          5.73        12.00 o                         
   7   7  13         73.16         81.22        15.31 o                         
   9   7  13        233.97        243.07        20.79 o                         
  11   7  13         43.79         51.30        17.97 o                         
  13   7  13        355.68        390.23        37.90 o                         
 -12   8  13        519.82        614.01        36.24 o                         
 -10   8  13          0.00         16.39        16.02 o                         
  -8   8  13          6.82         -1.23        18.75 o                         
  -6   8  13        182.67        210.12        21.00 o                         
  -4   8  13       1062.82       1155.78        28.76 o                         
  -2   8  13         19.02         55.21        14.84 o                         
   0   8  13        372.19        488.94        29.12 o                         
   2   8  13          2.43          4.13        13.18 o                         
   4   8  13        690.44        660.62        31.86 o                         
   6   8  13          0.19         17.30        15.38 o                         
   8   8  13          0.20         12.28        15.88 o                         
  10   8  13          3.74        -18.67        18.67 o                         
  12   8  13         57.60         48.62        22.02 o                         
 -11   9  13        224.29        231.59        41.38 o                         
  -9   9  13         38.31         45.16        22.07 o                         
  -7   9  13        100.87         99.11        19.97 o                         
  -5   9  13         63.04         49.94        14.92 o                         
  -3   9  13        167.40        175.89        19.24 o                         
  -1   9  13         44.13         34.94        17.46 o                         
   1   9  13        299.01        303.52        27.52 o                         
   3   9  13       2504.78       2456.49        56.41 o                         
   5   9  13        385.75        374.52        25.38 o                         
   7   9  13         94.55        146.40        22.52 o                         
   9   9  13         42.69         24.13        26.96 o                         
  11   9  13         21.00          9.29        25.96 o                         
  -8  10  13         13.52          6.43        15.82 o                         
  -6  10  13        127.17        147.95        28.10 o                         
  -4  10  13          0.10         19.12        15.74 o                         
  -2  10  13        650.64        639.79        33.47 o                         
   0  10  13         61.42         96.15        20.92 o                         
   2  10  13         93.02        104.04        22.65 o                         
   4  10  13        424.34        502.99        43.71 o                         
   6  10  13        249.00        235.33        28.42 o                         
   8  10  13          0.67        -21.86        21.86 o                         
  -5  11  13         15.45         12.57        22.55 o                         
  -3  11  13          5.83          7.06        18.71 o                         
  -1  11  13          7.15        -20.42        20.42 o                         
   1  11  13        161.66        130.78        27.10 o                         
   3  11  13         47.80         16.68        22.92 o                         
 -16   0  14        533.73        516.89        43.22 o                         
 -14   0  14          0.87         16.61        20.91 o                         
 -12   0  14        382.96        387.54        41.77 o                         
 -10   0  14       5572.39       5555.28       159.40 o                         
  -8   0  14        282.16        343.68        32.67 o                         
  -6   0  14        619.57        667.22        25.74 o                         
  -4   0  14       1688.40       1778.82        63.47 o                         
  -2   0  14       2490.36       2473.31        68.16 o                         
   0   0  14        396.77        464.79        26.81 o                         
   2   0  14         78.76         65.18        20.21 o                         
   4   0  14       2850.92       2768.34        76.73 o                         
   6   0  14       8155.67       7935.46       126.48 o                         
   8   0  14        301.06        300.10        26.47 o                         
  10   0  14       3369.49       3406.21        97.86 o                         
  12   0  14        380.18        371.65        35.89 o                         
  14   0  14          7.52         10.86        25.74 o                         
  16   0  14          1.55         -7.28        36.61 o                         
 -17   1  14        310.22        356.94        34.97 o                         
 -15   1  14       1134.79       1233.19        62.08 o                         
 -13   1  14        122.29        122.49        22.42 o                         
 -11   1  14        436.50        478.45        33.58 o                         
  -9   1  14       1338.18       1346.30        30.55 o                         
  -7   1  14         28.75         35.95         7.98 o                         
  -5   1  14         25.00         31.61         5.59 o                         
  -3   1  14        220.91        239.75        14.05 o                         
  -1   1  14         45.91         52.81        13.97 o                         
   1   1  14        922.16        877.39        27.69 o                         
   3   1  14         51.98        100.99        10.77 o                         
   5   1  14       1805.42       1848.38        34.37 o                         
   7   1  14        425.47        512.89        21.97 o                         
   9   1  14       2314.10       2076.17        43.28 o                         
  11   1  14         88.88         63.15        13.68 o                         
  13   1  14        279.80        310.27        24.30 o                         
  15   1  14         66.87         89.89        26.90 o                         
  17   1  14         63.55         29.01        45.81 o                         
 -16   2  14         91.24         68.33        24.86 o                         
 -14   2  14         15.34         14.44        17.03 o                         
 -12   2  14        516.46        536.85        30.94 o                         
 -10   2  14       1036.68       1036.18        36.23 o                         
  -8   2  14        538.95        552.99        20.91 o                         
  -6   2  14       1147.49       1147.85        30.80 o                         
  -4   2  14        112.97        109.15        13.93 o                         
  -2   2  14        732.41        750.51        26.76 o                         
   0   2  14        229.21        293.86        19.76 o                         
   2   2  14        334.59        361.09        22.80 o                         
   4   2  14       1493.33       1435.49        34.62 o                         
   6   2  14        333.91        376.34        21.52 o                         
   8   2  14         47.24         61.31        12.88 o                         
  10   2  14         23.92         40.66        15.46 o                         
  12   2  14         29.28         52.92        15.09 o                         
  14   2  14         26.55         24.44        16.65 o                         
  16   2  14         17.51         30.02        23.96 o                         
 -17   3  14         24.33         45.51        21.86 o                         
 -15   3  14        252.00        315.27        32.54 o                         
 -13   3  14          0.53         23.51        21.81 o                         
 -11   3  14        189.67        179.79        20.24 o                         
  -9   3  14        537.13        521.04        27.13 o                         
  -7   3  14          0.15          7.13         8.84 o                         
  -5   3  14        238.71        221.30        20.85 o                         
  -3   3  14         17.89         19.03         9.68 o                         
  -1   3  14        319.33        379.58        19.09 o                         
   1   3  14        760.39        876.25        32.62 o                         
   3   3  14        354.55        397.83        22.07 o                         
   5   3  14         77.58         83.77        10.16 o                         
   7   3  14        272.99        287.32        20.49 o                         
   9   3  14          1.69          5.02        13.89 o                         
  11   3  14        330.10        414.19        26.89 o                         
  13   3  14          1.04         -1.20        13.83 o                         
  15   3  14         14.30          8.88        16.65 o                         
 -16   4  14          0.13        -15.56        33.19 o                         
 -14   4  14         58.53         70.00        17.46 o                         
 -12   4  14        709.46        741.11        37.11 o                         
 -10   4  14        742.41        882.98        35.51 o                         
  -8   4  14        510.14        508.75        25.52 o                         
  -6   4  14          6.21         16.30         8.74 o                         
  -4   4  14       1916.04       2067.52        48.89 o                         
  -2   4  14         47.07         35.29        11.69 o                         
   0   4  14        601.18        569.52        29.29 o                         
   2   4  14         27.06         32.57        12.57 o                         
   4   4  14        573.73        543.16        32.15 o                         
   6   4  14        548.12        509.67        33.77 o                         
   8   4  14        141.48        142.20        16.39 o                         
  10   4  14        261.78        304.60        24.39 o                         
  12   4  14         12.38         12.96        12.72 o                         
  14   4  14        144.76        155.33        23.15 o                         
 -15   5  14         80.58        147.44        24.61 o                         
 -13   5  14          0.06         -6.86        18.59 o                         
 -11   5  14        610.00        615.24        32.34 o                         
  -9   5  14        164.16        187.32        19.28 o                         
  -7   5  14        228.46        268.84        18.99 o                         
  -5   5  14          5.00         29.57         8.48 o                         
  -3   5  14        105.35        100.81        14.79 o                         
  -1   5  14        114.52         98.35        16.71 o                         
   1   5  14         19.47         21.82        12.45 o                         
   3   5  14        170.77        165.28        20.48 o                         
   5   5  14          2.22         25.81        14.81 o                         
   7   5  14       1422.87       1416.16        38.12 o                         
   9   5  14        531.31        504.03        24.57 o                         
  11   5  14          0.01         11.93        14.74 o                         
  13   5  14          5.97          7.16        18.00 o                         
  15   5  14         21.49         55.31        35.28 o                         
 -14   6  14          0.08         38.30        21.59 o                         
 -12   6  14        208.73        307.07        36.59 o                         
 -10   6  14        243.53        266.92        26.51 o                         
  -8   6  14       1116.63       1138.77        36.63 o                         
  -6   6  14        134.74        156.89        17.08 o                         
  -4   6  14        128.63        124.00        13.60 o                         
  -2   6  14        199.05        276.24        17.36 o                         
   0   6  14          0.07         -6.00         8.13 o                         
   2   6  14        188.55        209.17        18.18 o                         
   4   6  14        422.11        399.92        22.71 o                         
   6   6  14        193.42        212.58        15.49 o                         
   8   6  14          0.30        -10.58        12.62 o                         
  10   6  14         76.24         50.40        15.34 o                         
  12   6  14         19.63         27.37        24.31 o                         
  14   6  14         23.09        -23.37        23.37 o                         
 -13   7  14         62.77         59.76        41.01 o                         
 -11   7  14         38.39         24.46        17.78 o                         
  -9   7  14        358.93        388.20        22.62 o                         
  -7   7  14          0.76         -7.41        13.95 o                         
  -5   7  14        927.53        980.42        41.81 o                         
  -3   7  14       1469.68       1568.44        34.79 o                         
  -1   7  14         23.38         11.64        10.90 o                         
   1   7  14        440.48        427.29        24.39 o                         
   3   7  14         19.41         52.83        13.79 o                         
   5   7  14        165.38        170.58        22.40 o                         
   7   7  14         24.14         37.18        13.67 o                         
   9   7  14          5.67          6.05        14.33 o                         
  11   7  14          1.18         19.95        20.76 o                         
  13   7  14        142.54        142.91        44.54 o                         
 -12   8  14          1.20         33.91        26.33 o                         
 -10   8  14        592.46        591.18        33.16 o                         
  -8   8  14        136.31        148.50        19.12 o                         
  -6   8  14         33.60         43.52        15.99 o                         
  -4   8  14        591.95        568.61        22.85 o                         
  -2   8  14        241.81        249.46        19.76 o                         
   0   8  14        919.56        894.66        35.04 o                         
   2   8  14        131.60        161.33        18.55 o                         
   4   8  14        200.90        241.32        20.97 o                         
   6   8  14        133.80         81.78        16.84 o                         
   8   8  14          0.90        -22.49        22.49 o                         
  10   8  14          0.05        -17.21        17.21 o                         
  -9   9  14        252.50        259.61        26.05 o                         
  -7   9  14         38.83         50.52        29.49 o                         
  -5   9  14          3.34         -5.16        19.00 o                         
  -3   9  14          7.87         32.23        12.50 o                         
  -1   9  14        182.42        189.03        19.69 o                         
   1   9  14        903.18        930.96        36.41 o                         
   3   9  14         45.89         70.34        17.38 o                         
   5   9  14         45.11         25.72        20.54 o                         
   7   9  14        190.84        166.50        25.24 o                         
   9   9  14        576.82        540.07        34.91 o                         
  -6  10  14        246.43        279.58        24.25 o                         
  -4  10  14          9.66        -17.79        17.79 o                         
  -2  10  14        327.35        307.12        38.03 o                         
   0  10  14          5.03         15.19        20.54 o                         
   2  10  14          6.37         -7.18        21.47 o                         
   4  10  14         19.86        -17.67        17.67 o                         
   6  10  14         78.05         52.91        26.66 o                         
 -15   1  15        142.07        182.17        26.01 o                         
 -13   1  15        160.53        215.40        24.78 o                         
 -11   1  15        515.95        497.46        32.35 o                         
  -9   1  15         12.93         31.95         6.88 o                         
  -7   1  15       1185.07       1198.96        22.70 o                         
  -5   1  15         73.32         72.08         9.21 o                         
  -3   1  15         15.37         11.26         9.08 o                         
  -1   1  15         27.81         34.81        10.37 o                         
   1   1  15        331.30        301.82        20.88 o                         
   3   1  15          0.85          2.22        12.35 o                         
   5   1  15        167.96        169.82        14.47 o                         
   7   1  15         42.38         43.19        12.99 o                         
   9   1  15         46.64         90.64        15.94 o                         
  11   1  15       1488.36       1472.38        41.72 o                         
  13   1  15         27.80         74.67        17.35 o                         
  15   1  15          1.22         29.06        24.20 o                         
 -16   2  15          4.84        -21.12        26.27 o                         
 -14   2  15        427.42        507.15        47.19 o                         
 -12   2  15        510.01        475.60        25.27 o                         
 -10   2  15        158.92        236.91        17.02 o                         
  -8   2  15       1936.27       1984.26        35.34 o                         
  -6   2  15       1927.32       1899.73        42.82 o                         
  -4   2  15       4284.83       4411.70        64.70 o                         
  -2   2  15       3218.03       3322.73        62.77 o                         
   0   2  15        295.06        273.03        16.31 o                         
   2   2  15        687.43        690.61        24.83 o                         
   4   2  15       1295.09       1276.25        35.56 o                         
   6   2  15        315.33        309.76        18.91 o                         
   8   2  15          2.93         -7.21        11.62 o                         
  10   2  15        359.93        361.70        23.10 o                         
  12   2  15        167.60        144.59        19.10 o                         
  14   2  15         37.07         27.44        18.31 o                         
 -15   3  15          7.69         30.49        20.85 o                         
 -13   3  15         69.48         46.89        16.64 o                         
 -11   3  15         16.57         17.66        14.95 o                         
  -9   3  15        388.88        430.01        23.91 o                         
  -7   3  15         36.92         25.55        10.79 o                         
  -5   3  15         51.99         46.83        12.28 o                         
  -3   3  15        428.02        467.73        21.67 o                         
  -1   3  15         73.40         76.92        17.24 o                         
   1   3  15        789.59        774.97        24.98 o                         
   3   3  15        168.67        168.09        16.02 o                         
   5   3  15         38.61         34.11        14.05 o                         
   7   3  15        114.68        117.98        15.05 o                         
   9   3  15        242.57        250.64        20.06 o                         
  11   3  15       1810.68       1758.68        51.00 o                         
  13   3  15        702.64        665.78        41.07 o                         
  15   3  15          2.17         32.73        30.46 o                         
 -14   4  15        257.54        333.90        36.84 o                         
 -12   4  15        475.14        482.17        28.82 o                         
 -10   4  15        216.29        218.62        19.03 o                         
  -8   4  15        375.20        338.88        23.05 o                         
  -6   4  15         39.46         45.18        12.09 o                         
  -4   4  15       3122.40       3164.12        57.81 o                         
  -2   4  15        724.53        660.85        24.79 o                         
   0   4  15         49.58         42.87        13.41 o                         
   2   4  15        267.16        324.70        22.64 o                         
   4   4  15          3.93          5.83        12.04 o                         
   6   4  15        120.52         98.46        15.98 o                         
   8   4  15         66.01         61.67        16.80 o                         
  10   4  15         16.23         14.58        15.34 o                         
  12   4  15        104.90         75.17        21.75 o                         
  14   4  15         37.89         14.45        22.59 o                         
 -13   5  15       1513.63       1632.78        83.27 o                         
 -11   5  15         19.69         30.12        16.05 o                         
  -9   5  15        243.84        259.13        24.86 o                         
  -7   5  15         47.86         74.44        14.04 o                         
  -5   5  15         23.63         57.69        13.27 o                         
  -3   5  15         19.33         35.26        14.72 o                         
  -1   5  15        144.12        139.01        19.78 o                         
   1   5  15         11.94         15.53        12.73 o                         
   3   5  15         51.32         51.35        15.35 o                         
   5   5  15        494.71        525.95        34.82 o                         
   7   5  15         97.68        100.32        14.77 o                         
   9   5  15         77.94         85.81        15.14 o                         
  11   5  15        754.30        725.25        39.01 o                         
  13   5  15          4.81         69.54        25.64 o                         
 -12   6  15        515.13        499.13        32.34 o                         
 -10   6  15        619.71        583.50        30.78 o                         
  -8   6  15        409.25        408.37        26.40 o                         
  -6   6  15         31.59         31.44        11.85 o                         
  -4   6  15          7.69         10.51        11.57 o                         
  -2   6  15        423.45        404.17        26.58 o                         
   0   6  15          3.89         22.32        14.91 o                         
   2   6  15        827.20        814.49        43.54 o                         
   4   6  15       1223.74       1119.03        43.98 o                         
   6   6  15        743.49        784.24        36.69 o                         
   8   6  15          2.54         25.65        15.63 o                         
  10   6  15         86.75         69.63        25.10 o                         
  12   6  15        182.57        176.67        24.88 o                         
 -11   7  15        194.05        192.49        23.35 o                         
  -9   7  15         78.54         57.37        15.05 o                         
  -7   7  15        172.75        134.95        15.99 o                         
  -5   7  15        325.96        304.72        22.75 o                         
  -3   7  15        347.07        373.41        17.32 o                         
  -1   7  15       2056.56       2000.77        37.74 o                         
   1   7  15        158.97        173.08        15.55 o                         
   3   7  15         51.08         55.95        12.22 o                         
   5   7  15        372.19        273.41        23.39 o                         
   7   7  15          5.41         43.20        12.30 o                         
   9   7  15        131.49        108.50        25.70 o                         
  11   7  15         68.52         76.83        21.06 o                         
 -10   8  15        891.11        834.38        40.96 o                         
  -8   8  15        620.09        555.40        31.61 o                         
  -6   8  15         23.83         21.60        16.62 o                         
  -4   8  15        225.93        244.78        16.17 o                         
  -2   8  15        821.69        784.36        37.30 o                         
   0   8  15        199.40        227.00        17.96 o                         
   2   8  15       1595.45       1566.25        41.68 o                         
   4   8  15        116.99         92.10        15.88 o                         
   6   8  15        296.82        345.40        26.88 o                         
   8   8  15         17.30        -11.83        20.86 o                         
  10   8  15          6.43        -20.26        21.01 o                         
  -7   9  15         38.90         37.03        23.46 o                         
  -5   9  15         40.12         46.62        22.05 o                         
  -3   9  15        127.36        133.52        16.42 o                         
  -1   9  15         41.03         34.72        15.79 o                         
   1   9  15        198.03        131.89        18.78 o                         
   3   9  15         87.11        118.32        25.68 o                         
   5   9  15          2.71        -23.15        23.15 o                         
   7   9  15        211.43        243.60        26.26 o                         
  -4  10  15          1.80        -17.66        19.89 o                         
  -2  10  15         44.30         27.99        18.29 o                         
   0  10  15        275.26        254.81        25.94 o                         
   2  10  15         51.20         24.53        19.33 o                         
 -14   0  16        442.23        523.74        78.38 o                         
 -12   0  16        103.97        119.63        48.00 o                         
 -10   0  16        475.37        430.15        37.88 o                         
  -8   0  16        172.53        200.46        19.88 o                         
  -6   0  16        141.37        148.86        17.33 o                         
  -4   0  16       2083.05       2154.21       103.89 o                         
  -2   0  16         62.70         59.13        29.64 o                         
   0   0  16       1215.73       1211.48        50.17 o                         
   2   0  16         17.75         31.89        18.17 o                         
   4   0  16        338.92        435.85        37.59 o                         
   6   0  16         17.00         29.21         8.26 o                         
   8   0  16       4047.72       3816.16        78.03 o                         
  10   0  16       2828.40       2465.12        72.02 o                         
  12   0  16         22.42         85.96        26.56 o                         
  14   0  16         19.44         15.87        28.30 o                         
 -15   1  16        702.75        790.89        73.37 o                         
 -13   1  16          2.59          9.01        19.29 o                         
 -11   1  16        283.93        342.26        25.78 o                         
  -9   1  16          0.03         17.23         9.22 o                         
  -7   1  16        590.31        579.18        20.91 o                         
  -5   1  16        118.58        122.59        13.23 o                         
  -3   1  16         15.28         31.09        12.41 o                         
  -1   1  16          1.86         -0.37        13.30 o                         
   1   1  16          8.96         18.53        11.33 o                         
   3   1  16          7.17         23.01        11.52 o                         
   5   1  16        117.91        150.04        13.44 o                         
   7   1  16         75.49         91.32        11.56 o                         
   9   1  16       1126.86       1086.70        37.81 o                         
  11   1  16       1210.74       1255.09        40.29 o                         
  13   1  16          3.11         34.84        21.43 o                         
 -14   2  16          6.62         29.55        23.81 o                         
 -12   2  16         21.52         17.69        18.73 o                         
 -10   2  16         51.21         57.65        13.46 o                         
  -8   2  16        215.87        205.32        17.71 o                         
  -6   2  16        933.50       1015.87        29.71 o                         
  -4   2  16       2861.39       2987.33        49.83 o                         
  -2   2  16         37.76         47.21         6.87 o                         
   0   2  16        631.32        668.34        35.63 o                         
   2   2  16         68.27         72.54        11.08 o                         
   4   2  16        177.33        202.05        17.81 o                         
   6   2  16         81.35         68.67        15.15 o                         
   8   2  16         37.77         28.11        10.61 o                         
  10   2  16          1.53         -1.03        16.47 o                         
  12   2  16         67.76         53.54        19.80 o                         
  14   2  16        125.23        114.34        26.28 o                         
 -15   3  16          0.05         11.52        18.76 o                         
 -13   3  16         37.73         58.96        23.35 o                         
 -11   3  16         15.09         49.72        15.80 o                         
  -9   3  16         36.53         33.15        16.68 o                         
  -7   3  16        490.11        487.39        25.15 o                         
  -5   3  16        271.33        291.64        19.96 o                         
  -3   3  16        189.46        231.28        17.36 o                         
  -1   3  16         21.42         23.85         9.15 o                         
   1   3  16          3.12          1.74         7.49 o                         
   3   3  16        293.60        321.60        21.22 o                         
   5   3  16        227.34        248.50        25.46 o                         
   7   3  16        261.23        284.63        20.83 o                         
   9   3  16        189.64        155.48        17.28 o                         
  11   3  16        161.33        151.39        20.23 o                         
  13   3  16          2.47         33.13        24.25 o                         
 -14   4  16         31.52         61.01        24.67 o                         
 -12   4  16        382.72        469.14        30.61 o                         
 -10   4  16         20.42         12.29        15.85 o                         
  -8   4  16        644.92        658.80        25.74 o                         
  -6   4  16         27.63         20.10        12.16 o                         
  -4   4  16          2.23          8.85        11.23 o                         
  -2   4  16         43.46         62.42        13.23 o                         
   0   4  16         76.99         82.92        20.75 o                         
   2   4  16          0.34         10.93        15.46 o                         
   4   4  16        970.25       1048.01        38.05 o                         
   6   4  16        511.43        495.52        30.36 o                         
   8   4  16        353.47        288.62        21.37 o                         
  10   4  16        278.88        282.82        24.19 o                         
  12   4  16          0.00         20.66        22.89 o                         
 -13   5  16          9.15         36.78        35.43 o                         
 -11   5  16        279.52        293.21        25.79 o                         
  -9   5  16        614.91        622.37        25.37 o                         
  -7   5  16         31.16         51.43        18.17 o                         
  -5   5  16          0.14          6.46        11.00 o                         
  -3   5  16         41.57         65.23        13.69 o                         
  -1   5  16         95.91        148.82        21.64 o                         
   1   5  16          0.09          5.05        13.05 o                         
   3   5  16        100.18         89.38        17.41 o                         
   5   5  16        369.00        322.75        30.22 o                         
   7   5  16        170.49        154.96        17.51 o                         
   9   5  16        750.53        660.86        30.49 o                         
  11   5  16        128.13        108.53        22.00 o                         
 -12   6  16        192.84        224.48        25.07 o                         
 -10   6  16         25.14         17.99        22.76 o                         
  -8   6  16       1281.78       1355.91        42.87 o                         
  -6   6  16        567.00        591.37        36.96 o                         
  -4   6  16         82.32         95.44        20.41 o                         
  -2   6  16        331.40        334.31        27.52 o                         
   0   6  16       2109.97       2085.17        57.80 o                         
   2   6  16         12.73         31.77        20.55 o                         
   4   6  16          3.44         -5.42        17.45 o                         
   6   6  16        644.03        577.16        31.43 o                         
   8   6  16        589.11        567.20        37.81 o                         
  10   6  16        304.67        220.93        25.69 o                         
 -11   7  16          8.80        -20.47        20.47 o                         
  -9   7  16        353.75        306.65        25.84 o                         
  -7   7  16        161.58        112.54        19.01 o                         
  -5   7  16        439.68        385.87        29.65 o                         
  -3   7  16          6.66          7.60        12.26 o                         
  -1   7  16       1051.08       1015.56        41.38 o                         
   1   7  16        222.14        249.50        25.40 o                         
   3   7  16        121.14         88.42        27.37 o                         
   5   7  16        197.22        159.83        22.71 o                         
   7   7  16          8.90          2.97        14.94 o                         
   9   7  16         56.63         63.59        23.45 o                         
  -8   8  16        298.32        305.37        35.22 o                         
  -6   8  16        182.78        137.97        24.62 o                         
  -4   8  16          7.47         33.48        18.01 o                         
  -2   8  16         10.77          9.31        16.65 o                         
   0   8  16         84.77         74.92        22.40 o                         
   2   8  16        205.69        178.11        24.35 o                         
   4   8  16        396.64        382.07        34.18 o                         
   6   8  16        377.30        319.39        33.52 o                         
   8   8  16         10.53         36.67        27.06 o                         
  -5   9  16        120.80         73.18        22.79 o                         
  -3   9  16         95.89         60.79        15.35 o                         
  -1   9  16         44.43         27.95        21.11 o                         
   1   9  16          0.04        -10.08        15.49 o                         
   3   9  16        580.19        563.53        36.14 o                         
   5   9  16        155.15        151.93        22.14 o                         
 -13   1  17          2.27         25.05        23.21 o                         
 -11   1  17          0.00          9.10        15.93 o                         
  -9   1  17        185.54        189.23        18.24 o                         
  -7   1  17        494.38        524.41        22.06 o                         
  -5   1  17        188.90        161.03        14.56 o                         
  -3   1  17         53.09         67.39        17.78 o                         
  -1   1  17         51.34         70.43        13.19 o                         
   1   1  17       1193.81       1222.51        40.10 o                         
   3   1  17         84.67         82.67        13.83 o                         
   5   1  17          4.86          6.65        16.76 o                         
   7   1  17         33.77         26.93        10.34 o                         
   9   1  17         85.12         93.70        13.45 o                         
  11   1  17          5.45         -5.46        22.32 o                         
  13   1  17        110.28        117.38        24.78 o                         
 -14   2  17          4.15        -16.23        38.60 o                         
 -12   2  17         42.51         60.57        20.29 o                         
 -10   2  17         54.53         51.35        11.71 o                         
  -8   2  17       1742.92       1708.61        38.50 o                         
  -6   2  17        543.05        648.96        25.72 o                         
  -4   2  17        170.01        192.28        14.30 o                         
  -2   2  17       1220.77       1168.45        47.81 o                         
   0   2  17         19.04          3.11        12.81 o                         
   2   2  17         53.94         90.23        14.38 o                         
   4   2  17        129.73        113.55        19.55 o                         
   6   2  17        402.83        355.00        27.40 o                         
   8   2  17          7.82         -5.73        17.01 o                         
  10   2  17         85.97         94.73        15.79 o                         
  12   2  17          7.84          5.16        17.04 o                         
 -13   3  17        336.99        426.96        33.64 o                         
 -11   3  17        105.31        130.10        33.29 o                         
  -9   3  17        933.84        960.87        36.34 o                         
  -7   3  17        312.02        304.33        20.83 o                         
  -5   3  17         49.65         43.17        15.40 o                         
  -3   3  17          2.07         21.30        12.63 o                         
  -1   3  17         55.97         49.32        10.93 o                         
   1   3  17        887.72        888.73        27.29 o                         
   3   3  17          3.36         21.18        12.48 o                         
   5   3  17         69.06         76.13        15.95 o                         
   7   3  17         38.23         46.34        16.50 o                         
   9   3  17        242.79        219.74        19.92 o                         
  11   3  17        611.46        588.72        33.57 o                         
 -12   4  17        121.62        165.28        21.01 o                         
 -10   4  17        193.14        145.83        19.09 o                         
  -8   4  17        395.97        317.62        27.27 o                         
  -6   4  17         16.92         10.94        13.07 o                         
  -4   4  17        723.20        705.02        33.91 o                         
  -2   4  17        875.03        895.59        39.99 o                         
   0   4  17         90.68         92.25        18.08 o                         
   2   4  17          1.15         23.48        12.53 o                         
   4   4  17         19.19         44.26        15.96 o                         
   6   4  17          0.88         18.15        15.85 o                         
   8   4  17         11.45         32.44        19.99 o                         
  10   4  17          7.58          5.68        15.89 o                         
  12   4  17         17.45         37.60        24.89 o                         
 -11   5  17          6.17          0.88        18.32 o                         
  -9   5  17          8.94         -2.85        15.94 o                         
  -7   5  17        224.50        287.46        25.11 o                         
  -5   5  17        324.18        303.32        21.04 o                         
  -3   5  17        527.47        481.99        34.15 o                         
  -1   5  17         55.17         69.77        19.85 o                         
   1   5  17        147.23        169.35        20.09 o                         
   3   5  17         33.25         -4.92        17.20 o                         
   5   5  17         23.34         38.94        16.37 o                         
   7   5  17        369.29        338.53        29.11 o                         
   9   5  17          2.01         17.72        18.98 o                         
  11   5  17         22.17         15.44        20.48 o                         
 -10   6  17        203.87        218.43        36.82 o                         
  -8   6  17        293.78        271.94        32.71 o                         
  -6   6  17         95.40        109.99        18.29 o                         
  -4   6  17          9.45         16.58        15.21 o                         
  -2   6  17          5.06         21.50        17.91 o                         
   0   6  17        487.10        504.33        36.19 o                         
   2   6  17         34.21         56.30        20.13 o                         
   4   6  17         51.21         36.50        23.08 o                         
   6   6  17        128.50         74.84        23.60 o                         
   8   6  17        267.63        214.31        29.80 o                         
  -9   7  17        708.47        626.93        37.49 o                         
  -7   7  17          6.81          2.14        31.07 o                         
  -5   7  17        632.27        583.62        72.36 o                         
  -3   7  17          0.82          6.71        15.63 o                         
  -1   7  17          0.42         11.95        17.27 o                         
   1   7  17        631.27        595.51        38.85 o                         
   3   7  17        139.85        177.68        28.57 o                         
   5   7  17        306.59        192.71        40.64 o                         
   7   7  17        149.09        154.16        25.21 o                         
  -6   8  17         26.38        -36.07        36.07 o                         
  -4   8  17        216.00        157.79        25.74 o                         
  -2   8  17        217.76        211.14        23.90 o                         
   0   8  17         56.17         37.14        19.55 o                         
   2   8  17        275.49        349.02        40.35 o                         
   4   8  17         80.01        118.81        51.93 o                         
 -12   0  18        420.53        478.84        68.17 o                         
 -10   0  18        227.65        232.31        19.29 o                         
  -8   0  18        275.00        202.95        74.68 o                         
  -6   0  18        380.52        347.81        28.25 o                         
  -4   0  18       1796.50       1907.85        68.16 o                         
  -2   0  18       4356.83       4414.82       144.03 o                         
   0   0  18        455.55        437.82        49.04 o                         
   2   0  18         37.25         82.23        30.19 o                         
   4   0  18         17.53         59.12        32.67 o                         
   6   0  18        246.56        247.05        35.98 o                         
   8   0  18       1849.75       1713.90       120.98 o                         
  10   0  18        144.36         86.42        21.25 o                         
  12   0  18       2112.88       1689.97       124.70 o                         
 -13   1  18        208.49        246.35        32.13 o                         
 -11   1  18         24.82         -0.20        15.90 o                         
  -9   1  18          1.81         21.14        14.03 o                         
  -7   1  18       1585.75       1686.66        55.66 o                         
  -5   1  18         29.11         55.79        19.61 o                         
  -3   1  18         49.64         57.58        14.37 o                         
  -1   1  18        114.37        148.18        16.62 o                         
   1   1  18          2.07        -10.05        11.53 o                         
   3   1  18        538.35        451.22        26.32 o                         
   5   1  18        218.56        249.17        27.24 o                         
   7   1  18        185.45        174.63        13.83 o                         
   9   1  18       1509.56       1395.10        41.52 o                         
  11   1  18       1975.25       1586.66        83.22 o                         
 -12   2  18         44.08         51.55        21.81 o                         
 -10   2  18        403.99        361.74        24.29 o                         
  -8   2  18        313.84        305.11        25.30 o                         
  -6   2  18        966.15        939.88        25.93 o                         
  -4   2  18       1303.27       1264.99        44.54 o                         
  -2   2  18         93.29        110.41        12.84 o                         
   0   2  18         24.52         23.94         7.86 o                         
   2   2  18          0.58         -1.58        13.30 o                         
   4   2  18        387.24        451.87        39.66 o                         
   6   2  18        173.67        166.89        25.90 o                         
   8   2  18         94.74         64.60        18.04 o                         
  10   2  18         18.46         -6.15        16.58 o                         
 -11   3  18         17.61         13.81        15.87 o                         
  -9   3  18          7.35         55.20        19.61 o                         
  -7   3  18         92.44         64.79        18.18 o                         
  -5   3  18          4.07         29.34        12.89 o                         
  -3   3  18          6.08         10.30        16.41 o                         
  -1   3  18        151.05        133.01        13.69 o                         
   1   3  18         85.53         86.62        15.16 o                         
   3   3  18        163.14        158.83        17.64 o                         
   5   3  18        315.89        303.68        23.63 o                         
   7   3  18         16.64         36.52        18.67 o                         
   9   3  18          0.23         47.07        25.65 o                         
  11   3  18        118.80        115.82        30.80 o                         
 -10   4  18        933.14        885.90        39.81 o                         
  -8   4  18          5.74          1.43        16.47 o                         
  -6   4  18        113.52        100.78        16.64 o                         
  -4   4  18          5.23         16.52        12.63 o                         
  -2   4  18          0.22          7.70        18.41 o                         
   0   4  18        332.76        321.73        22.07 o                         
   2   4  18        178.96        188.31        20.30 o                         
   4   4  18         37.92         43.02        18.43 o                         
   6   4  18         10.64         37.56        16.37 o                         
   8   4  18          0.16        -23.34        23.34 o                         
  10   4  18          0.53        -17.71        17.71 o                         
  -9   5  18         10.96         27.17        23.01 o                         
  -7   5  18         22.25         26.40        18.15 o                         
  -5   5  18         21.30         67.72        17.97 o                         
  -3   5  18         44.96         25.38        25.14 o                         
  -1   5  18         61.24         74.49        22.85 o                         
   1   5  18         76.69         99.30        27.33 o                         
   3   5  18         78.99         75.13        17.57 o                         
   5   5  18         34.87         80.81        19.24 o                         
   7   5  18         66.88         99.08        21.84 o                         
   9   5  18         92.57         -4.80        24.24 o                         
  -8   6  18         59.70        107.84        39.98 o                         
  -6   6  18         16.80         21.95        24.32 o                         
  -4   6  18        306.10        330.66        30.47 o                         
  -2   6  18        586.67        559.11        38.40 o                         
   0   6  18          1.11        -17.00        17.00 o                         
   2   6  18        132.99        113.35        26.76 o                         
   4   6  18        102.91         56.90        24.94 o                         
   6   6  18          0.00         -5.54        20.75 o                         
  -5   7  18        136.56         99.07        31.49 o                         
  -3   7  18        530.16        488.41        34.12 o                         
  -1   7  18       1372.01       1293.54        48.34 o                         
   1   7  18         53.18         49.41        27.06 o                         
   3   7  18        222.12        188.37        34.94 o                         
   5   7  18         63.69          7.25        36.60 o                         
 -11   1  19          3.95         34.36        17.80 o                         
  -9   1  19        311.21        282.57        35.77 o                         
  -7   1  19        122.98        158.29        17.72 o                         
  -5   1  19       1377.08       1439.62        47.91 o                         
  -3   1  19          9.63          6.99        14.55 o                         
  -1   1  19          3.58        -12.98        12.98 o                         
   1   1  19        106.80        115.76        22.82 o                         
   3   1  19         70.43         81.21        27.93 o                         
   5   1  19        148.00        167.64        29.74 o                         
   7   1  19          4.96        -15.32        31.38 o                         
   9   1  19         11.75          3.03        20.91 o                         
 -10   2  19         43.87         58.93        18.70 o                         
  -8   2  19          2.44         28.88        13.93 o                         
  -6   2  19         72.86         89.43        17.58 o                         
  -4   2  19        695.27        735.53        33.86 o                         
  -2   2  19        369.71        335.15        20.61 o                         
   0   2  19        727.50        651.33        49.12 o                         
   2   2  19         69.19         44.50        17.84 o                         
   4   2  19        219.65        203.74        28.40 o                         
   6   2  19        178.22        102.58        32.67 o                         
   8   2  19          3.83         -6.88        18.05 o                         
  -9   3  19          0.96          5.77        18.55 o                         
  -7   3  19         10.11         -4.10        12.12 o                         
  -5   3  19         11.23         27.50        10.06 o                         
  -3   3  19        193.12        215.22        22.35 o                         
  -1   3  19         52.40         61.44        24.01 o                         
   1   3  19        475.57        468.76        27.13 o                         
   3   3  19        156.24        140.49        40.31 o                         
   5   3  19        478.43        390.24        26.56 o                         
   7   3  19          1.38         -1.93        19.42 o                         
   9   3  19         32.31         -2.82        22.47 o                         
  -8   4  19        278.89        193.91        27.05 o                         
  -6   4  19        126.52        116.31        26.94 o                         
  -4   4  19         44.19         31.53        14.86 o                         
  -2   4  19        333.51        303.38        24.85 o                         
   0   4  19         46.49         44.76        16.32 o                         
   2   4  19          0.33         21.85        25.95 o                         
   4   4  19        156.30        139.65        23.97 o                         
   6   4  19         11.51         33.92        18.75 o                         
   8   4  19          0.01         32.01        23.96 o                         
  -7   5  19        116.61        115.15        22.44 o                         
  -5   5  19        169.17        151.23        17.75 o                         
  -3   5  19          1.34         11.78        16.34 o                         
  -1   5  19         43.29         68.39        29.58 o                         
   1   5  19        167.86        167.12        22.65 o                         
   3   5  19         55.95         96.99        19.66 o                         
   5   5  19         13.08         40.86        23.37 o                         
  -4   6  19          7.52         -5.55        35.16 o                         
  -2   6  19         39.68         25.53        19.75 o                         
   0   6  19        275.42        266.52        27.34 o                         
   2   6  19         91.93        111.47        24.87 o                         
   4   6  19        139.28         49.70        33.08 o                         
  -8   0  20         12.65         34.81        33.60 o                         
  -6   0  20        966.99        903.39        77.62 o                         
  -4   0  20          9.60         19.81        22.62 o                         
  -2   0  20       1954.29       2025.61        71.51 o                         
   0   0  20        163.26        130.68        39.60 o                         
   2   0  20        119.02         79.34        25.60 o                         
   4   0  20         15.14         32.31        28.68 o                         
   6   0  20         51.55         27.45        21.58 o                         
   8   0  20        428.90        401.38       112.01 o                         
  -7   1  20        102.64        154.44        39.66 o                         
  -5   1  20        121.44         78.47        18.03 o                         
  -3   1  20        656.43        617.49        34.71 o                         
  -1   1  20          0.27        -20.12        21.57 o                         
   1   1  20         56.95         58.18        15.31 o                         
   3   1  20        161.40        134.82        22.22 o                         
   5   1  20          0.17          8.76        27.92 o                         
   7   1  20         90.78        106.96        32.37 o                         
  -8   2  20         11.11          3.13        18.81 o                         
  -6   2  20        171.83        168.22        23.52 o                         
  -4   2  20        147.63        148.98        18.08 o                         
  -2   2  20       1826.28       1696.49        56.67 o                         
   0   2  20         25.31          8.04        28.33 o                         
   2   2  20        239.37        183.11        23.40 o                         
   4   2  20          0.76        -10.62        19.00 o                         
   6   2  20         40.06         40.63        25.94 o                         
  -7   3  20          4.70         17.24        23.41 o                         
  -5   3  20        538.30        474.04        29.46 o                         
  -3   3  20        587.16        545.66        42.17 o                         
  -1   3  20         56.03          9.61        24.66 o                         
   1   3  20         62.31         72.11        19.48 o                         
   3   3  20         97.49         78.00        23.17 o                         
   5   3  20        354.09        256.14        75.09 o                         
  -6   4  20         14.50         26.65        15.28 o                         
  -4   4  20        105.62         99.75        23.58 o                         
  -2   4  20         25.39         22.63        18.13 o                         
   0   4  20        188.33        176.60        15.31 o                         
   2   4  20          8.19         -0.94        27.82 o                         
   4   4  20          1.59         -0.32        17.25 o                         
  -3   5  20         89.01         62.94        22.77 o                         
  -1   5  20        127.44        154.07        28.57 o                         
   1   5  20         64.59         62.89        24.30 o                         
  -5   1  21        478.20        458.04        33.42 o                         
  -3   1  21         74.71         35.15        19.29 o                         
  -1   1  21        181.72        176.78        27.99 o                         
   1   1  21         27.71         26.76        25.74 o                         
   3   1  21        126.19         82.50        22.88 o                         
  -4   2  21          3.14        -18.96        18.96 o                         
  -2   2  21        537.08        384.73        30.61 o                         
   0   2  21         24.24         46.67        33.68 o                         
   2   2  21        197.63        167.71        35.38 o                         
  -1   3  21         96.37         29.39        33.74 o                         
   1   3  21         62.39        107.18        32.93 o                         
                                                                                
