# Supplementary material for: Synthesis and spectroscopic and structural characterization of three new 2-methyl-4-styryl­quinolines formed using Friedländer reactions between (2-amino­phen­yl)chalcones and acetone
Source: Acta Crystallogr C Struct Chem. 2022 Sep 5;78(Pt 10):524–30. doi: 10.1107/S2053229622008634 (PMC9533309; doi:10.1107/S2053229622008634)
Supplement: Supplementary file 4 [file c-78-00524-IIIsup5.hkl]

data_III                                                                        
_shelx_title ' 32Ccg'                                                           
_shelx_refln_list_code          4                                               
_shelx_F_calc_maximum      453.94                                               
_exptl_crystal_F_000      1296.00                                               
_reflns_d_resolution_high  0.7698                                               
                                                                                
loop_                                                                           
 _space_group_symop_operation_xyz                                               
 'x, y, z'                                                                      
 '-x, y, -z+1/2'                                                                
 'x+1/2, y+1/2, z'                                                              
 '-x+1/2, y+1/2, -z+1/2'                                                        
 '-x, -y, -z'                                                                   
 'x, -y, z-1/2'                                                                 
 '-x+1/2, -y+1/2, -z'                                                           
 'x+1/2, -y+1/2, z-1/2'                                                         
                                                                                
_cell_length_a    30.5651                                                       
_cell_length_b     3.8629                                                       
_cell_length_c    25.5357                                                       
_cell_angle_alpha  90.000                                                       
_cell_angle_beta  110.497                                                       
_cell_angle_gamma  90.000                                                       
                                                                                
_shelx_F_squared_multiplier     1.000                                           
                                                                                
loop_                                                                           
 _refln_index_h                                                                 
 _refln_index_k                                                                 
 _refln_index_l                                                                 
 _refln_F_squared_calc                                                          
 _refln_F_squared_meas                                                          
 _refln_F_squared_sigma                                                         
 _refln_observed_status                                                         
   4   0   0      29974.51      28678.84       943.11 o                         
   6   0   0       1854.96       1850.02        33.43 o                         
   8   0   0       2506.29       2548.32        45.22 o                         
  10   0   0       1978.35       2012.96        41.29 o                         
  12   0   0      70036.41      74024.45      2061.03 o                         
  14   0   0       1809.47       2436.24        51.51 o                         
  18   0   0      10064.08      10473.81       159.41 o                         
  20   0   0          3.63          5.03        11.55 o                         
  22   0   0       3701.48       3325.53        74.07 o                         
  24   0   0       1098.89       1157.01        47.40 o                         
  26   0   0         64.02         25.07        16.18 o                         
  28   0   0      11745.73      10862.51       205.02 o                         
  30   0   0       1142.98       1340.28        53.63 o                         
  32   0   0          1.86         76.99        26.83 o                         
  34   0   0       7801.41       7777.94       183.60 o                         
  36   0   0        799.07        877.62        73.36 o                         
   1   1   0       7351.73       7287.33        68.37 o                         
   3   1   0          9.80          4.05         4.18 o                         
   5   1   0       1345.57       1354.91        18.14 o                         
   7   1   0       6603.77       6920.59        63.54 o                         
   9   1   0         21.47          2.74         3.98 o                         
  11   1   0        750.90        844.71        17.53 o                         
  13   1   0        306.79        336.28        14.77 o                         
  15   1   0       1416.14       1678.11        27.09 o                         
  17   1   0       1345.00       1563.93        27.42 o                         
  19   1   0          1.39         -0.59         6.47 o                         
  21   1   0        140.95         95.23        10.74 o                         
  23   1   0         30.39         31.88         9.49 o                         
  25   1   0        319.40        302.44        18.93 o                         
  27   1   0        243.08        238.16        19.07 o                         
  29   1   0         89.12        108.37        14.32 o                         
  31   1   0        959.74        926.38        38.84 o                         
  33   1   0        552.53        506.73        28.27 o                         
  35   1   0         54.03         49.57        16.20 o                         
   0   2   0      18313.66      17423.04       194.02 o                         
   2   2   0       3332.45       3417.07        40.87 o                         
   4   2   0       9511.58       9520.48        88.78 o                         
   6   2   0       1859.68       1896.08        26.22 o                         
   8   2   0        843.35        796.42        17.94 o                         
  10   2   0       1537.81       1627.49        25.67 o                         
  12   2   0       8960.14       8579.54       112.16 o                         
  14   2   0        209.93        189.67        14.07 o                         
  16   2   0      12402.93      12230.83       144.04 o                         
  18   2   0       5415.01       5378.53        78.52 o                         
  20   2   0        891.46        934.02        30.62 o                         
  22   2   0       1460.99       1428.10        32.46 o                         
  24   2   0       3557.42       3559.63        73.10 o                         
  26   2   0        752.20        750.06        26.54 o                         
  28   2   0       3205.11       3207.89        59.60 o                         
  30   2   0       2873.80       2728.36        56.21 o                         
  32   2   0         73.17         82.25        23.01 o                         
  34   2   0       2380.13       2439.06        58.94 o                         
   1   3   0        664.81        735.04        18.59 o                         
   3   3   0       3366.43       3416.43        56.66 o                         
   5   3   0       2361.90       2368.81        35.00 o                         
   7   3   0        361.17        366.44        14.79 o                         
   9   3   0         72.25         97.89         9.90 o                         
  11   3   0       1245.94       1192.53        27.84 o                         
  13   3   0         97.33        107.10        10.48 o                         
  15   3   0       4356.09       4452.84        77.54 o                         
  17   3   0        529.92        578.84        24.05 o                         
  19   3   0       4498.24       4426.25        67.71 o                         
  21   3   0         19.06         20.63        11.74 o                         
  23   3   0       2200.93       2101.16        53.76 o                         
  25   3   0       1739.62       1674.54        50.11 o                         
  27   3   0        253.49        278.28        24.70 o                         
  29   3   0          4.14         19.45        16.69 o                         
   0   4   0        255.61        322.79        31.18 o                         
   2   4   0         21.59         43.40         9.01 o                         
   4   4   0       3336.08       3394.82        81.10 o                         
   6   4   0         66.58         73.48        10.25 o                         
   8   4   0        404.04        377.86        19.08 o                         
  10   4   0        153.53        173.98        13.36 o                         
  12   4   0       5901.15       5769.85        81.77 o                         
  14   4   0        857.56        794.08        28.62 o                         
  16   4   0       2116.65       2102.30        44.84 o                         
  18   4   0        145.02        178.42        23.76 o                         
  20   4   0          0.23         -6.39        11.59 o                         
  22   4   0       1386.44       1401.78        50.18 o                         
   1   5   0        465.67        433.91        22.29 o                         
   3   5   0         28.34         45.66        12.96 o                         
 -35   1   1         30.43         42.33        14.31 o                         
 -33   1   1       4817.93       4874.77        79.60 o                         
 -31   1   1         16.88         21.19        11.76 o                         
 -29   1   1       1222.23       1043.70        29.26 o                         
 -27   1   1        335.92        430.20        25.23 o                         
 -25   1   1      12050.22      11588.44       131.56 o                         
 -23   1   1         88.26         94.70        10.47 o                         
 -21   1   1       8227.64       8245.44        86.70 o                         
 -19   1   1         87.00        124.16         9.99 o                         
 -17   1   1       4964.39       4723.86        56.11 o                         
 -15   1   1       3391.04       3362.60        40.18 o                         
 -13   1   1         35.41          8.41         6.24 o                         
 -11   1   1        510.95        483.81        16.82 o                         
  -9   1   1      19626.38      19798.60       159.72 o                         
  -7   1   1       7188.87       7273.71        69.64 o                         
  -5   1   1      22579.55      22657.47       186.36 o                         
  -3   1   1         28.62         72.20         5.52 o                         
  -1   1   1       8331.63       8656.33        81.95 o                         
   1   1   1      26325.85      26379.42       261.48 o                         
   3   1   1      58233.96      58891.26      1188.18 o                         
   5   1   1        907.78       1014.21        16.23 o                         
   7   1   1       1325.30       1246.06        16.58 o                         
   9   1   1      15955.52      15452.99       145.50 o                         
  11   1   1         12.76         21.49         6.88 o                         
  13   1   1      21042.91      21478.68       202.82 o                         
  15   1   1      12315.87      13260.65       134.93 o                         
  17   1   1       6444.23       6311.15        70.80 o                         
  19   1   1       1257.92       1500.03        28.73 o                         
  21   1   1       6928.93       6743.98        79.68 o                         
  23   1   1        591.26        675.06        25.58 o                         
  25   1   1       6395.52       6634.47        90.46 o                         
  27   1   1        712.59        580.44        27.58 o                         
  29   1   1        525.64        578.52        26.68 o                         
  31   1   1          6.72         11.47        10.47 o                         
  33   1   1        649.25        748.93        30.87 o                         
  35   1   1       1151.64       1059.72        50.63 o                         
 -34   2   1         61.23        100.34        17.12 o                         
 -32   2   1        709.12        718.44        37.06 o                         
 -30   2   1         72.17         78.38        21.37 o                         
 -28   2   1        299.60        320.88        18.37 o                         
 -26   2   1        118.02        119.21        13.53 o                         
 -24   2   1        310.89        337.24        21.42 o                         
 -22   2   1        155.20        147.65        17.12 o                         
 -20   2   1        873.28        929.52        30.34 o                         
 -18   2   1        222.18        260.76        24.35 o                         
 -16   2   1       1086.99       1192.90        30.16 o                         
 -14   2   1        745.57        712.71        20.32 o                         
 -12   2   1        157.90        155.00        10.44 o                         
 -10   2   1        219.21        239.08        11.77 o                         
  -8   2   1        381.39        361.79        14.19 o                         
  -6   2   1        830.88        797.47        14.73 o                         
  -4   2   1        615.78        617.08        16.37 o                         
  -2   2   1       4439.47       4333.47        50.98 o                         
   0   2   1        185.57        188.39         7.73 o                         
   2   2   1          5.04         -2.58         4.76 o                         
   4   2   1          1.56          6.90         4.06 o                         
   6   2   1        491.76        434.06        10.03 o                         
   8   2   1         92.38         99.25         7.36 o                         
  10   2   1        226.32        271.84        11.56 o                         
  12   2   1         10.39         10.61         5.74 o                         
  14   2   1          0.20         17.17         5.80 o                         
  16   2   1       4597.39       4689.53        69.51 o                         
  18   2   1        749.19        756.01        28.19 o                         
  20   2   1        134.70        169.28        17.01 o                         
  22   2   1          3.45          1.00         9.92 o                         
  24   2   1          4.59         15.31         9.87 o                         
  26   2   1          3.37         22.11        10.07 o                         
  28   2   1        274.56        264.67        20.48 o                         
  30   2   1          0.62         21.33        12.04 o                         
  32   2   1        282.99        304.10        22.71 o                         
 -29   3   1         97.22         98.28        21.51 o                         
 -27   3   1         44.83         53.87        14.67 o                         
 -25   3   1         31.94         55.61        14.29 o                         
 -23   3   1       1057.74       1002.66        37.95 o                         
 -21   3   1       2994.26       2977.10        56.98 o                         
 -19   3   1         87.23        110.82        15.40 o                         
 -17   3   1       7715.28       7743.45        91.17 o                         
 -15   3   1       2544.14       2466.83        46.23 o                         
 -13   3   1       1435.82       1385.60        33.95 o                         
 -11   3   1       3363.54       3461.60        49.97 o                         
  -9   3   1       6842.40       6713.40        76.60 o                         
  -7   3   1       1010.38        969.74        25.35 o                         
  -5   3   1       4190.72       4295.41        61.48 o                         
  -3   3   1       3557.73       3367.94        39.94 o                         
  -1   3   1       3478.03       3570.39        42.69 o                         
   1   3   1       5586.57       5409.75        67.04 o                         
   3   3   1        242.69        357.01        16.93 o                         
   5   3   1         10.52         14.94         5.37 o                         
   7   3   1       2134.60       2201.89        34.90 o                         
   9   3   1       1706.10       1593.46        32.69 o                         
  11   3   1         89.26        110.56        11.40 o                         
  13   3   1       9683.27       9788.53       111.57 o                         
  15   3   1        835.03        902.73        28.22 o                         
  17   3   1        287.29        287.15        18.23 o                         
  19   3   1       1954.69       2004.30        41.87 o                         
  21   3   1        768.67        858.48        30.46 o                         
  23   3   1         60.69         91.40        22.83 o                         
  25   3   1       6717.79       6532.09       154.38 o                         
  27   3   1        100.49        111.44        18.62 o                         
  29   3   1       2213.49       2190.20        81.02 o                         
 -22   4   1         55.26         59.78        18.29 o                         
 -20   4   1        165.40        154.06        23.79 o                         
 -18   4   1          6.92         -0.25        11.79 o                         
 -16   4   1       1359.36       1370.91        34.84 o                         
 -14   4   1         67.32         84.78        12.96 o                         
 -12   4   1       3202.95       3089.78        52.22 o                         
 -10   4   1        690.57        736.84        23.47 o                         
  -8   4   1         65.68         61.59         8.23 o                         
  -6   4   1        264.74        257.74        14.68 o                         
  -4   4   1        706.82        723.18        29.23 o                         
  -2   4   1       1485.67       1414.19        30.95 o                         
   0   4   1       2902.79       2766.18        51.80 o                         
   2   4   1         71.88         93.57        12.20 o                         
   4   4   1         23.28         39.09        10.86 o                         
   6   4   1          2.38         17.39        12.64 o                         
   8   4   1          0.64         -5.08         9.68 o                         
  10   4   1        971.44        933.29        27.07 o                         
  12   4   1        357.83        423.00        20.73 o                         
  14   4   1         28.50         27.48        13.91 o                         
  16   4   1       4065.88       3810.00        70.70 o                         
  18   4   1        642.42        655.66        29.27 o                         
  20   4   1        361.11        420.25        30.24 o                         
  22   4   1        900.99        979.90        51.27 o                         
  -3   5   1       1541.21       1587.53        41.40 o                         
  -1   5   1          7.18         10.06        18.23 o                         
   1   5   1        945.38        913.13        29.46 o                         
 -36   0   2       2231.04       2299.53       103.95 o                         
 -34   0   2       2575.04       2435.91        75.84 o                         
 -32   0   2        131.65        258.96        27.19 o                         
 -30   0   2       1237.25       1381.42        59.43 o                         
 -28   0   2        763.96        423.03        48.59 o                         
 -26   0   2       1374.61       1207.97        60.32 o                         
 -24   0   2      13600.33      13359.21       204.88 o                         
 -22   0   2         40.10         48.75        15.58 o                         
 -20   0   2       5494.92       5236.89        95.28 o                         
 -18   0   2       3254.23       3807.42        73.76 o                         
 -16   0   2      13686.25      14676.23       206.13 o                         
 -14   0   2      20222.59      23247.48       307.30 o                         
 -12   0   2      27153.55      27245.04       320.86 o                         
 -10   0   2       2770.39       3018.76        47.41 o                         
  -8   0   2      27015.32      26343.47       333.83 o                         
  -6   0   2        195.44        217.81        11.84 o                         
  -4   0   2         30.34         30.21         3.79 o                         
   2   0   2      10889.71      11009.17       157.73 o                         
   4   0   2         49.19         85.83        10.56 o                         
   6   0   2       1204.20       1127.87        43.74 o                         
   8   0   2      10269.82      11093.26       171.41 o                         
  10   0   2       8984.86       8998.07       146.80 o                         
  12   0   2       1230.56       1570.81        44.99 o                         
  14   0   2       3091.31       3125.34        73.46 o                         
  16   0   2      14962.33      15431.72       219.25 o                         
  18   0   2       2565.84       2443.73        57.56 o                         
  20   0   2       1898.64       2127.46        55.52 o                         
  22   0   2      11549.25      12018.68       188.92 o                         
  24   0   2       1082.33        976.34        45.74 o                         
  26   0   2       7654.81       7492.80       227.74 o                         
  28   0   2        404.58        529.00        38.59 o                         
  30   0   2        341.12        305.12        37.16 o                         
  32   0   2        440.78        517.05        47.81 o                         
  34   0   2       3710.97       3564.41       112.23 o                         
  36   0   2         41.45        -19.68        30.98 o                         
 -37   1   2        113.43        123.11        24.44 o                         
 -35   1   2        227.90        230.71        20.93 o                         
 -33   1   2        311.38        329.52        23.20 o                         
 -31   1   2        246.32        295.41        22.07 o                         
 -29   1   2         74.62         52.14        11.86 o                         
 -27   1   2        129.10         99.08        14.04 o                         
 -25   1   2        461.05        384.16        17.66 o                         
 -23   1   2         82.79        108.89        10.38 o                         
 -21   1   2         18.58         46.05         7.95 o                         
 -19   1   2        665.67        707.53        19.68 o                         
 -17   1   2       2758.01       3200.17        40.26 o                         
 -15   1   2        126.15        160.45        10.34 o                         
 -13   1   2      12817.12      14406.20       128.43 o                         
 -11   1   2        402.86        408.85        12.79 o                         
  -9   1   2        677.93        698.54        12.41 o                         
  -7   1   2       2016.26       1990.42        22.69 o                         
  -5   1   2       1477.48       1442.42        20.19 o                         
  -3   1   2      22532.29      23758.26       236.91 o                         
  -1   1   2      52026.87      54883.35      1672.91 o                         
   1   1   2      13201.69      14045.96       112.06 o                         
   3   1   2      83118.78      83928.48      1515.38 o                         
   5   1   2        608.73        571.81        10.24 o                         
   7   1   2        700.94        833.09        16.37 o                         
   9   1   2        376.01        420.17        13.94 o                         
  11   1   2        101.46        101.88         9.04 o                         
  13   1   2       1612.10       1957.11        32.13 o                         
  15   1   2       4406.87       4867.96        61.25 o                         
  17   1   2        186.11        287.86        17.60 o                         
  19   1   2       1277.81       1363.34        28.23 o                         
  21   1   2        421.44        424.38        19.62 o                         
  23   1   2         22.84         17.86         9.87 o                         
  25   1   2        491.98        466.13        24.51 o                         
  27   1   2        732.07        747.37        28.26 o                         
  29   1   2        826.52        802.92        34.85 o                         
  31   1   2         82.80         47.26        16.01 o                         
  33   1   2         85.98        114.05        15.78 o                         
  35   1   2         84.00        109.59        19.57 o                         
 -34   2   2         50.32         70.21        16.02 o                         
 -32   2   2       1076.28       1157.85        37.09 o                         
 -30   2   2       1513.90       1518.19        35.47 o                         
 -28   2   2       1303.68       1329.35        35.01 o                         
 -26   2   2        314.51        289.06        17.57 o                         
 -24   2   2       4447.76       4556.81        76.79 o                         
 -22   2   2        870.90        939.98        35.26 o                         
 -20   2   2       5571.87       5557.20        82.22 o                         
 -18   2   2        415.74        437.83        24.13 o                         
 -16   2   2       1745.52       1700.82        32.60 o                         
 -14   2   2        125.48        165.11        11.38 o                         
 -12   2   2      11497.89      11113.44       109.74 o                         
 -10   2   2        266.10        294.29        11.39 o                         
  -8   2   2      13892.36      13402.48       132.74 o                         
  -6   2   2         16.82         22.72         4.96 o                         
  -4   2   2          3.75          0.81         5.64 o                         
  -2   2   2          5.18          0.98         6.45 o                         
   0   2   2       4983.54       4453.03        43.46 o                         
   2   2   2       2583.25       2422.56        28.96 o                         
   4   2   2       7675.30       6937.19        70.40 o                         
   6   2   2      10782.25      10985.04       109.15 o                         
   8   2   2       3897.05       3733.29        44.02 o                         
  10   2   2       3007.36       2971.40        36.56 o                         
  12   2   2        826.75        814.37        23.30 o                         
  14   2   2        954.90        881.35        21.85 o                         
  16   2   2       9150.93       9026.12       109.69 o                         
  18   2   2       7172.75       6932.81        96.42 o                         
  20   2   2        281.29        310.10        15.21 o                         
  22   2   2        824.77        897.10        26.05 o                         
  24   2   2        256.45        254.63        16.67 o                         
  26   2   2       3356.00       3230.93        59.07 o                         
  28   2   2       1120.26       1204.75        39.50 o                         
  30   2   2        878.58        949.84        32.94 o                         
  32   2   2         35.86         79.46        15.34 o                         
 -29   3   2        298.39        372.32        33.58 o                         
 -27   3   2         61.01         65.89        16.43 o                         
 -25   3   2       2100.28       2017.07        49.41 o                         
 -23   3   2         14.93         13.80        15.42 o                         
 -21   3   2        284.93        278.74        20.24 o                         
 -19   3   2         78.41        119.03        15.02 o                         
 -17   3   2         44.08         65.98        11.00 o                         
 -15   3   2       4105.79       4172.40        60.71 o                         
 -13   3   2        787.75        795.89        19.32 o                         
 -11   3   2        184.44        190.95        12.25 o                         
  -9   3   2       2635.87       2650.75        35.72 o                         
  -7   3   2         58.39         79.56        10.47 o                         
  -5   3   2        833.51        839.68        25.92 o                         
  -3   3   2        251.15        224.51        13.43 o                         
  -1   3   2         10.85         12.98         6.92 o                         
   1   3   2        641.65        606.26        19.68 o                         
   3   3   2        700.15        722.75        16.83 o                         
   5   3   2        966.32        980.63        21.86 o                         
   7   3   2        297.54        260.17        15.40 o                         
   9   3   2        161.78        177.04        15.00 o                         
  11   3   2          7.38          8.38         7.64 o                         
  13   3   2         22.21         37.63         8.05 o                         
  15   3   2        847.05        835.49        28.52 o                         
  17   3   2        612.53        648.62        24.02 o                         
  19   3   2         17.98         39.26        11.25 o                         
  21   3   2        145.15        121.24        14.82 o                         
  23   3   2        267.28        267.46        20.47 o                         
  25   3   2        683.90        703.06        33.75 o                         
  27   3   2          4.64          6.18        16.22 o                         
 -22   4   2        108.92        132.17        17.64 o                         
 -20   4   2         27.82         39.62        13.27 o                         
 -18   4   2        860.38        839.08        30.67 o                         
 -16   4   2       2330.40       2322.66        49.83 o                         
 -14   4   2       3357.35       3250.32        56.37 o                         
 -12   4   2       5341.49       5306.15        83.39 o                         
 -10   4   2         20.29         29.99         7.67 o                         
  -8   4   2       1551.21       1655.68        30.61 o                         
  -6   4   2        580.58        600.71        20.85 o                         
  -4   4   2        519.45        557.10        20.51 o                         
  -2   4   2          0.22         10.57         8.24 o                         
   0   4   2       6966.23       6847.88        99.88 o                         
   2   4   2        159.54        197.63        19.23 o                         
   4   4   2       3262.99       3217.97        54.77 o                         
   6   4   2        215.49        212.63        15.90 o                         
   8   4   2          4.46          2.94         9.01 o                         
  10   4   2       2120.35       2106.45        41.44 o                         
  12   4   2       1688.13       1766.00        38.89 o                         
  14   4   2          1.06         -8.28         8.28 o                         
  16   4   2          0.85          1.08        11.79 o                         
  18   4   2         27.50         91.64        16.37 o                         
  20   4   2        239.47        296.96        30.99 o                         
  -3   5   2        238.39        254.36        20.12 o                         
  -1   5   2       1334.27       1270.08        34.17 o                         
   1   5   2        193.26        197.33        17.60 o                         
 -37   1   3        110.67        100.70        23.29 o                         
 -35   1   3       1006.85       1022.42        36.86 o                         
 -33   1   3       4725.54       4879.74        82.42 o                         
 -31   1   3         63.86         64.74        14.13 o                         
 -29   1   3       2643.36       2803.37        53.35 o                         
 -27   1   3       1849.17       1827.19        40.18 o                         
 -25   1   3        419.94        389.80        21.64 o                         
 -23   1   3       4266.11       4279.40        59.15 o                         
 -21   1   3       6041.87       5777.66        70.24 o                         
 -19   1   3         25.91         33.30         9.06 o                         
 -17   1   3      18359.76      18377.95       175.85 o                         
 -15   1   3       3182.18       2918.09        37.76 o                         
 -13   1   3       3056.43       3691.60        44.95 o                         
 -11   1   3      35006.93      35258.36       289.79 o                         
  -9   1   3       1431.54       1325.76        17.05 o                         
  -7   1   3          3.90          7.62         4.22 o                         
  -5   1   3        522.81        547.29        14.88 o                         
  -3   1   3       1425.03       1420.30        24.79 o                         
  -1   1   3       6137.64       6340.28        55.95 o                         
   1   1   3     206064.12     193577.36      3685.36 o                         
   3   1   3         22.57          3.84         3.52 o                         
   5   1   3       2202.31       1841.58        26.98 o                         
   7   1   3        278.51        327.67        11.65 o                         
   9   1   3        458.45        386.63        14.12 o                         
  11   1   3        137.26        159.00        11.05 o                         
  13   1   3      18888.05      19382.44       186.46 o                         
  15   1   3        580.19        600.09        20.14 o                         
  17   1   3      12251.93      11619.32       124.16 o                         
  19   1   3       2742.14       2700.95        45.46 o                         
  21   1   3       2266.81       2102.26        39.38 o                         
  23   1   3        170.20        169.25        15.19 o                         
  25   1   3       3586.63       3608.63        60.94 o                         
  27   1   3        580.20        563.74        26.26 o                         
  29   1   3       7348.25       6989.87       117.39 o                         
  31   1   3        870.50        855.54        34.49 o                         
  33   1   3         46.27         56.68        16.50 o                         
  35   1   3       4314.96       4331.60        94.32 o                         
 -34   2   3         92.76         94.50        19.08 o                         
 -32   2   3        157.23        214.01        19.09 o                         
 -30   2   3        236.76        268.66        18.89 o                         
 -28   2   3        143.34        144.22        13.53 o                         
 -26   2   3       1256.65       1231.11        46.97 o                         
 -24   2   3        381.87        450.25        26.51 o                         
 -22   2   3       2957.12       2987.76        69.39 o                         
 -20   2   3        463.06        458.89        24.20 o                         
 -18   2   3         31.63         23.91        10.65 o                         
 -16   2   3        490.19        526.93        22.52 o                         
 -14   2   3        153.19        147.98        11.16 o                         
 -12   2   3         79.23         72.69         8.61 o                         
 -10   2   3       1770.82       1776.49        27.18 o                         
  -8   2   3         51.00         47.08         6.60 o                         
  -6   2   3        217.71        214.55         9.72 o                         
  -4   2   3        943.74        902.03        19.46 o                         
  -2   2   3        564.16        609.75        16.13 o                         
   0   2   3         22.99         24.81         4.50 o                         
   2   2   3      32812.45      35063.01       299.71 o                         
   4   2   3       2728.84       2793.29        35.86 o                         
   6   2   3      10613.24      11472.04       102.53 o                         
   8   2   3       2544.87       2638.37        33.49 o                         
  10   2   3        398.37        355.48        14.22 o                         
  12   2   3        636.91        676.56        18.74 o                         
  14   2   3        541.00        609.48        19.75 o                         
  16   2   3       2988.46       3019.40        47.44 o                         
  18   2   3       5827.20       6220.55        69.28 o                         
  20   2   3       1761.50       1762.85        28.74 o                         
  22   2   3         52.46         53.11        10.10 o                         
  24   2   3        644.76        662.56        28.93 o                         
  26   2   3          1.20         20.01        10.39 o                         
  28   2   3         95.34        125.92        14.91 o                         
  30   2   3        173.39        143.64        18.39 o                         
  32   2   3       1043.77        954.35        37.23 o                         
 -29   3   3       4220.60       4209.35       135.93 o                         
 -27   3   3       1296.69       1347.63        45.13 o                         
 -25   3   3       3365.54       3293.44        65.95 o                         
 -23   3   3       1597.30       1635.46        49.26 o                         
 -21   3   3        910.92        963.55        31.88 o                         
 -19   3   3         69.21         75.19        11.65 o                         
 -17   3   3       3511.72       3499.82        59.95 o                         
 -15   3   3       4255.61       4265.98        63.98 o                         
 -13   3   3        678.41        687.96        21.83 o                         
 -11   3   3       2660.07       2592.62        36.68 o                         
  -9   3   3        481.12        481.54        20.16 o                         
  -7   3   3        722.06        759.59        27.54 o                         
  -5   3   3       1398.70       1422.41        32.87 o                         
  -3   3   3       1964.17       1971.81        39.13 o                         
  -1   3   3        142.96        149.40         9.59 o                         
   1   3   3       6577.80       6336.73        78.00 o                         
   3   3   3        995.56       1077.36        21.44 o                         
   5   3   3       5766.89       5597.75        65.64 o                         
   7   3   3         41.06         62.30         9.01 o                         
   9   3   3       2910.94       3010.27        45.56 o                         
  11   3   3          0.14          3.35         7.04 o                         
  13   3   3       7398.35       7068.12        86.38 o                         
  15   3   3       3674.06       3580.15        59.44 o                         
  17   3   3       1380.27       1393.74        33.61 o                         
  19   3   3       1739.68       1677.60        38.89 o                         
  21   3   3         34.94         49.54        15.26 o                         
  23   3   3       1421.77       1385.14        38.41 o                         
  25   3   3        896.27        999.22        47.12 o                         
  27   3   3       1064.13       1171.44        57.88 o                         
 -22   4   3        573.83        572.77        45.87 o                         
 -20   4   3        338.92        334.74        21.20 o                         
 -18   4   3       1620.90       1541.05        38.32 o                         
 -16   4   3        487.26        469.84        21.53 o                         
 -14   4   3        840.37        847.50        26.68 o                         
 -12   4   3         20.54         29.39         8.87 o                         
 -10   4   3        290.17        298.92        20.51 o                         
  -8   4   3        516.72        524.90        26.61 o                         
  -6   4   3        234.29        241.94        12.14 o                         
  -4   4   3        206.32        237.03        13.38 o                         
  -2   4   3       1145.48       1155.06        26.85 o                         
   0   4   3       1339.80       1319.94        34.04 o                         
   2   4   3         25.27         12.68        10.06 o                         
   4   4   3        427.28        419.37        20.31 o                         
   6   4   3        282.76        265.62        16.57 o                         
   8   4   3        584.78        594.97        22.00 o                         
  10   4   3          6.86        -10.09        10.09 o                         
  12   4   3        145.80        143.61        14.18 o                         
  14   4   3         38.02         40.02        10.87 o                         
  16   4   3          8.79         -6.39        11.90 o                         
  18   4   3         74.84         94.20        27.67 o                         
  20   4   3         21.89         29.47        17.95 o                         
 -38   0   4        653.76        566.22        49.74 o                         
 -36   0   4       3242.84       3444.14        83.80 o                         
 -34   0   4          4.03         12.33        22.33 o                         
 -32   0   4       8607.60       8172.88       137.13 o                         
 -30   0   4        269.85        224.43        29.14 o                         
 -28   0   4        191.36        250.28        23.58 o                         
 -26   0   4         26.60         13.50        12.27 o                         
 -24   0   4       8501.72       8043.13       152.23 o                         
 -22   0   4          5.95          3.35        11.94 o                         
 -20   0   4      12609.89      12254.79       182.47 o                         
 -18   0   4       1035.32       1074.65        30.94 o                         
 -16   0   4      37016.84      38903.50       455.65 o                         
 -14   0   4       2933.07       3308.15        56.01 o                         
 -12   0   4       2561.34       2669.45        45.64 o                         
 -10   0   4       4002.33       3898.38        49.06 o                         
  -8   0   4      73299.92      73025.01      3460.03 o                         
  -6   0   4       3133.63       3202.82        36.06 o                         
  -4   0   4      94234.95      94925.20      2040.14 o                         
  -2   0   4        433.71        392.53        10.51 o                         
   0   0   4      45830.32      45032.82      1442.81 o                         
   2   0   4       9974.15      10208.86       151.90 o                         
   4   0   4      35780.71      35362.09       703.65 o                         
   6   0   4        127.34        147.58        15.81 o                         
   8   0   4       2368.05       2283.93        52.44 o                         
  10   0   4      10921.19      11418.29       182.82 o                         
  12   0   4        907.39       1034.64        37.72 o                         
  14   0   4      21704.39      22126.03       337.75 o                         
  16   0   4       4320.18       4289.77        94.23 o                         
  18   0   4       9176.96       9194.43       168.03 o                         
  20   0   4        937.12        907.88        37.34 o                         
  22   0   4       9277.17       9237.98       156.07 o                         
  24   0   4       4519.71       4261.86       103.03 o                         
  26   0   4       4763.73       4955.29       108.10 o                         
  28   0   4        910.03        946.74        62.58 o                         
  30   0   4        526.44        592.28        89.39 o                         
  32   0   4        380.65        298.76        48.90 o                         
  34   0   4       1151.58       1357.22        83.64 o                         
 -37   1   4          6.33         18.75        21.35 o                         
 -35   1   4         65.87         71.13        15.40 o                         
 -33   1   4        138.63        165.91        18.68 o                         
 -31   1   4        406.85        366.37        22.98 o                         
 -29   1   4        240.67        177.39        17.28 o                         
 -27   1   4         18.13         53.81        11.67 o                         
 -25   1   4        161.27        119.21        14.57 o                         
 -23   1   4       1952.89       1885.33        36.25 o                         
 -21   1   4         65.04         58.26         9.10 o                         
 -19   1   4        111.62        142.47        11.12 o                         
 -17   1   4        137.31        154.21        10.71 o                         
 -15   1   4       4476.10       4838.20        53.61 o                         
 -13   1   4        589.44        586.14        14.39 o                         
 -11   1   4       1911.31       2146.59        26.20 o                         
  -9   1   4        755.64        828.10        16.15 o                         
  -7   1   4         75.08         71.15         6.35 o                         
  -5   1   4       1148.70       1235.70        23.04 o                         
  -3   1   4        784.13        740.91        12.22 o                         
  -1   1   4      16511.08      16620.54       143.12 o                         
   1   1   4        662.71        642.01         9.72 o                         
   3   1   4        489.70        499.41        11.41 o                         
   5   1   4       3896.91       4126.10        45.62 o                         
   7   1   4        323.13        410.73        13.92 o                         
   9   1   4        566.45        697.47        17.84 o                         
  11   1   4       1207.58       1341.14        25.51 o                         
  13   1   4        756.14        695.28        19.55 o                         
  15   1   4        671.48        808.52        22.23 o                         
  17   1   4       2272.40       2412.68        41.15 o                         
  19   1   4       1161.49       1174.48        30.63 o                         
  21   1   4       1049.15       1016.64        31.86 o                         
  23   1   4        384.97        422.84        25.01 o                         
  25   1   4          0.70         14.30        11.22 o                         
  27   1   4        215.24        231.86        19.11 o                         
  29   1   4        391.70        381.54        28.86 o                         
  31   1   4          1.95          0.90        12.12 o                         
  33   1   4         28.40        -11.54        17.13 o                         
 -34   2   4        118.12        145.04        16.84 o                         
 -32   2   4       4948.27       4943.59        89.44 o                         
 -30   2   4        467.09        465.91        32.69 o                         
 -28   2   4        562.97        619.50        34.54 o                         
 -26   2   4       1118.47       1229.97        40.95 o                         
 -24   2   4       6172.23       6101.99        92.63 o                         
 -22   2   4       1254.79       1286.71        39.09 o                         
 -20   2   4       7995.00       7786.98        99.44 o                         
 -18   2   4        184.44        195.72        14.61 o                         
 -16   2   4       3411.60       3227.53        47.45 o                         
 -14   2   4        356.42        528.66        17.68 o                         
 -12   2   4        506.95        455.99        15.10 o                         
 -10   2   4      16308.17      17136.68       151.24 o                         
  -8   2   4      10956.02      10637.40       132.44 o                         
  -6   2   4       1754.22       1822.89        25.35 o                         
  -4   2   4       9079.69       9046.52        93.76 o                         
  -2   2   4       2269.88       1850.18        35.38 o                         
   0   2   4       3950.03       4259.80        52.41 o                         
   2   2   4      26985.84      27132.09       276.51 o                         
   4   2   4      17420.40      17581.18       175.15 o                         
   6   2   4       2540.26       2718.00        32.11 o                         
   8   2   4       7733.93       7695.63        78.45 o                         
  10   2   4       5939.43       5585.65        65.78 o                         
  12   2   4        118.56        149.72        11.73 o                         
  14   2   4       6451.87       6439.40        80.30 o                         
  16   2   4       7949.77       7960.37        91.46 o                         
  18   2   4       3352.23       3226.42        47.72 o                         
  20   2   4         17.59         14.46        10.41 o                         
  22   2   4       1837.09       1782.73        31.22 o                         
  24   2   4          9.99         10.86         5.40 o                         
  26   2   4       5247.05       5179.86        75.41 o                         
  28   2   4         78.32        107.38        14.37 o                         
  30   2   4       4714.65       4731.52        89.70 o                         
  32   2   4          0.02         30.63        16.35 o                         
 -31   3   4          2.15          8.04        19.22 o                         
 -29   3   4        133.21        149.60        19.36 o                         
 -27   3   4        743.24        766.48        36.15 o                         
 -25   3   4         44.26         59.97        18.99 o                         
 -23   3   4       1061.03       1052.99        38.54 o                         
 -21   3   4         31.07         51.46        12.30 o                         
 -19   3   4        553.02        567.93        26.18 o                         
 -17   3   4        494.75        485.22        19.02 o                         
 -15   3   4       1153.70       1223.42        27.59 o                         
 -13   3   4         83.62         69.86         7.77 o                         
 -11   3   4         14.06         16.32         8.81 o                         
  -9   3   4        499.13        530.77        21.49 o                         
  -7   3   4        377.44        405.54        21.77 o                         
  -5   3   4        131.12        141.45        12.84 o                         
  -3   3   4          4.24          3.27         4.13 o                         
  -1   3   4       5312.92       5333.20        61.27 o                         
   1   3   4       1162.31       1152.24        23.67 o                         
   3   3   4        506.44        616.37        20.28 o                         
   5   3   4          8.34         18.01         7.11 o                         
   7   3   4        138.95        170.25        12.22 o                         
   9   3   4        174.31        188.76        13.04 o                         
  11   3   4        135.63        159.55        13.76 o                         
  13   3   4        214.45        248.93        13.74 o                         
  15   3   4       2425.01       2498.68        42.13 o                         
  17   3   4       3527.97       3473.93        52.54 o                         
  19   3   4        986.25        983.33        30.34 o                         
  21   3   4        167.24        165.87        17.41 o                         
  23   3   4         22.99         61.04        13.52 o                         
  25   3   4         15.01         16.46        14.32 o                         
  27   3   4         71.31         88.78        32.63 o                         
 -22   4   4         22.83         54.56        18.71 o                         
 -20   4   4       2684.73       2805.74        54.76 o                         
 -18   4   4          9.92         20.69        10.22 o                         
 -16   4   4       2767.02       2737.36        52.06 o                         
 -14   4   4         12.24          4.26        15.76 o                         
 -12   4   4       3721.24       3598.34        58.05 o                         
 -10   4   4       1538.87       1456.74        38.87 o                         
  -8   4   4       2523.49       2478.23        49.91 o                         
  -6   4   4         31.91         55.99        11.94 o                         
  -4   4   4       1144.30       1181.81        25.20 o                         
  -2   4   4        565.46        591.62        24.21 o                         
   0   4   4         36.78         41.29         9.76 o                         
   2   4   4       1936.28       1949.24        42.71 o                         
   4   4   4       1492.66       1508.33        33.83 o                         
   6   4   4        254.90        274.79        17.21 o                         
   8   4   4       1485.50       1470.62        34.70 o                         
  10   4   4        273.50        333.31        19.33 o                         
  12   4   4        226.70        242.74        18.18 o                         
  14   4   4       3690.50       3605.49        68.31 o                         
  16   4   4        246.78        241.57        28.13 o                         
  18   4   4        461.44        550.47        36.94 o                         
  20   4   4        348.76        385.96        28.61 o                         
 -37   1   5        605.86        555.29        49.92 o                         
 -35   1   5       1220.16       1193.96        41.24 o                         
 -33   1   5       1050.65       1100.81        41.27 o                         
 -31   1   5        173.70        218.49        20.35 o                         
 -29   1   5       7702.10       7381.71        97.04 o                         
 -27   1   5         27.68         55.23        12.71 o                         
 -25   1   5        886.41        848.77        34.13 o                         
 -23   1   5       3262.97       3261.07        49.14 o                         
 -21   1   5         29.94         30.85         8.42 o                         
 -19   1   5       5148.47       5092.81        59.25 o                         
 -17   1   5        917.78        840.30        20.16 o                         
 -15   1   5        329.00        314.96        12.62 o                         
 -13   1   5        270.24        282.87        11.90 o                         
 -11   1   5      18387.96      18081.94       143.66 o                         
  -9   1   5       1838.92       1857.79        21.71 o                         
  -7   1   5      43858.38      43322.34       405.64 o                         
  -5   1   5        233.00        216.32         8.02 o                         
  -3   1   5        317.38        286.64         9.81 o                         
  -1   1   5      43697.70      44186.59       989.20 o                         
   1   1   5      12311.30      11719.56       109.95 o                         
   3   1   5      11699.04      12062.11       113.58 o                         
   5   1   5       4523.37       3912.35        45.20 o                         
   7   1   5       1886.57       2082.82        31.64 o                         
   9   1   5       5201.32       5402.12        65.07 o                         
  11   1   5        814.31        772.58        24.36 o                         
  13   1   5         34.90         40.80         9.63 o                         
  15   1   5       4134.27       4212.23        61.45 o                         
  17   1   5      12422.04      12282.75       140.32 o                         
  19   1   5       2802.78       2681.35        65.53 o                         
  21   1   5       2962.30       3040.44        54.41 o                         
  23   1   5       3032.42       3105.27        59.94 o                         
  25   1   5         35.66         27.64        11.22 o                         
  27   1   5       1405.31       1382.13        39.78 o                         
  29   1   5       2539.34       2647.98        55.82 o                         
  31   1   5         52.96         31.54        16.37 o                         
  33   1   5       1549.97       1692.54        60.56 o                         
 -34   2   5          1.58         16.68        20.13 o                         
 -32   2   5        210.84        208.29        20.00 o                         
 -30   2   5        174.06        212.57        25.14 o                         
 -28   2   5         20.42         11.03        13.09 o                         
 -26   2   5       4254.00       4068.68        77.70 o                         
 -24   2   5        380.71        370.56        24.08 o                         
 -22   2   5       1109.42       1165.47        34.69 o                         
 -20   2   5         45.14         57.50        14.64 o                         
 -18   2   5         68.57         67.90        10.58 o                         
 -16   2   5       2834.52       2899.31        44.74 o                         
 -14   2   5       3509.82       3627.16        45.71 o                         
 -12   2   5       6834.86       7117.17        67.86 o                         
 -10   2   5        298.59        281.62        10.19 o                         
  -8   2   5         32.46         33.54         6.72 o                         
  -6   2   5         99.70        109.20         8.01 o                         
  -4   2   5       1307.06       1268.46        23.79 o                         
  -2   2   5        451.81        418.89        12.44 o                         
   0   2   5       3643.19       3844.90        45.37 o                         
   2   2   5       1441.04       1610.46        28.82 o                         
   4   2   5       7413.85       7743.67       114.78 o                         
   6   2   5        646.63        660.15        14.29 o                         
   8   2   5        696.15        702.99        20.83 o                         
  10   2   5         27.30         30.49         6.85 o                         
  12   2   5         80.09         63.87         9.05 o                         
  14   2   5       2462.19       2334.81        34.91 o                         
  16   2   5        152.51        188.42        13.06 o                         
  18   2   5       8311.54       8352.37        91.09 o                         
  20   2   5         83.62         99.12        12.68 o                         
  22   2   5        350.53        369.67        20.68 o                         
  24   2   5        698.79        654.13        24.40 o                         
  26   2   5        525.68        545.23        18.08 o                         
  28   2   5        263.32        308.12        21.00 o                         
  30   2   5       1347.90       1520.92        43.86 o                         
 -31   3   5        330.05        399.88        32.71 o                         
 -29   3   5        110.55        136.94        19.29 o                         
 -27   3   5         50.34         50.66        15.43 o                         
 -25   3   5       4467.70       4406.57        81.66 o                         
 -23   3   5       5240.99       5062.67        88.45 o                         
 -21   3   5        107.08        103.61        13.23 o                         
 -19   3   5       2782.65       2847.80        47.91 o                         
 -17   3   5        304.15        298.71        16.19 o                         
 -15   3   5         45.79         34.41         8.95 o                         
 -13   3   5       6283.75       6359.63        64.15 o                         
 -11   3   5       4176.64       4044.84        49.31 o                         
  -9   3   5        995.21       1039.70        26.93 o                         
  -7   3   5       7268.48       7169.90        88.72 o                         
  -5   3   5        147.98        155.05        12.88 o                         
  -3   3   5        423.29        432.89        12.92 o                         
  -1   3   5        284.98        327.08        13.39 o                         
   1   3   5       1266.92       1086.72        26.56 o                         
   3   3   5       1299.78       1565.02        36.11 o                         
   5   3   5      17354.66      17021.67       200.61 o                         
   7   3   5        508.46        542.00        18.98 o                         
   9   3   5       1134.86       1095.49        27.73 o                         
  11   3   5        604.38        603.75        23.49 o                         
  13   3   5       1798.36       1765.86        32.78 o                         
  15   3   5        821.71        827.86        23.34 o                         
  17   3   5       3706.60       3630.87        63.75 o                         
  19   3   5        136.15        145.32        12.56 o                         
  21   3   5       1567.89       1567.34        43.80 o                         
  23   3   5       1435.44       1500.72        53.57 o                         
  25   3   5        182.43        168.49        22.06 o                         
  27   3   5        619.52        551.90        33.49 o                         
 -22   4   5         23.12         40.54        11.63 o                         
 -20   4   5          1.53          8.59        11.14 o                         
 -18   4   5        642.76        631.84        26.25 o                         
 -16   4   5        460.67        489.08        24.06 o                         
 -14   4   5        858.84        814.97        25.76 o                         
 -12   4   5        520.99        509.77        15.99 o                         
 -10   4   5        324.73        338.55        21.07 o                         
  -8   4   5        821.07        800.72        30.60 o                         
  -6   4   5        484.11        451.11        15.25 o                         
  -4   4   5       1232.10       1209.84        28.00 o                         
  -2   4   5         42.37         41.15        13.67 o                         
   0   4   5       1016.84       1007.18        32.27 o                         
   2   4   5        329.53        347.97        20.42 o                         
   4   4   5         66.22         63.23        13.00 o                         
   6   4   5         40.61         44.50        11.52 o                         
   8   4   5         53.55         62.35        11.35 o                         
  10   4   5        392.00        383.60        20.38 o                         
  12   4   5        970.33        867.19        31.47 o                         
  14   4   5        749.11        768.39        31.50 o                         
  16   4   5        106.16        100.02        24.22 o                         
  18   4   5        156.92        151.21        19.99 o                         
 -38   0   6         50.62         85.80        38.19 o                         
 -36   0   6        411.32        516.17        36.14 o                         
 -34   0   6       1211.29       1102.78        42.86 o                         
 -32   0   6       5898.65       6169.22       105.84 o                         
 -30   0   6        787.73        592.27        30.25 o                         
 -28   0   6       5806.39       5416.05        94.71 o                         
 -26   0   6        219.92        181.48        18.68 o                         
 -24   0   6         44.34        101.89        16.16 o                         
 -22   0   6       5943.02       5952.19        93.99 o                         
 -20   0   6       4448.58       4389.72        64.81 o                         
 -18   0   6         26.86          5.13         9.39 o                         
 -16   0   6      13920.95      13530.03       149.28 o                         
 -14   0   6       7285.03       7553.28        99.58 o                         
 -12   0   6       1983.05       1942.03        35.98 o                         
 -10   0   6      20668.21      19818.96       217.60 o                         
  -8   0   6       3653.82       3697.32        49.38 o                         
  -6   0   6        210.49        234.91        13.54 o                         
  -4   0   6        375.68        390.60        13.48 o                         
  -2   0   6       4446.40       4253.86        63.59 o                         
   0   0   6        443.98        443.45        17.32 o                         
   2   0   6      68089.85      67034.56      2093.09 o                         
   4   0   6       4450.78       4259.93        78.09 o                         
   6   0   6      27700.96      27838.37       403.47 o                         
   8   0   6        104.14         53.42        14.81 o                         
  10   0   6         19.10        -11.99        11.99 o                         
  12   0   6       1513.77       1901.12        54.00 o                         
  14   0   6      14281.94      14812.58       241.15 o                         
  16   0   6       2139.61       2115.01        62.78 o                         
  18   0   6      21285.42      21042.00       335.95 o                         
  20   0   6        998.46        893.32        52.08 o                         
  22   0   6       7359.45       7201.83       132.76 o                         
  24   0   6         29.19         52.45        18.18 o                         
  26   0   6       2999.16       3012.02        92.36 o                         
  28   0   6         75.79         74.43        26.02 o                         
  30   0   6       5715.16       5623.34       141.61 o                         
  32   0   6         14.92         20.52        36.56 o                         
  34   0   6         89.83        130.72        55.74 o                         
 -37   1   6         37.24         82.38        17.93 o                         
 -35   1   6         25.29         32.34        12.62 o                         
 -33   1   6        657.89        554.87        28.43 o                         
 -31   1   6        164.47        153.42        19.54 o                         
 -29   1   6        691.54        608.80        32.93 o                         
 -27   1   6          2.33         -7.44        10.15 o                         
 -25   1   6         51.46         65.78        10.57 o                         
 -23   1   6       1408.70       1512.38        33.23 o                         
 -21   1   6        383.45        388.27        17.25 o                         
 -19   1   6        163.61        139.07        11.27 o                         
 -17   1   6        562.82        735.43        18.37 o                         
 -15   1   6       2098.31       2155.95        27.40 o                         
 -13   1   6        950.00       1270.45        18.62 o                         
 -11   1   6       2001.97       2187.99        26.51 o                         
  -9   1   6        772.44        795.45        14.22 o                         
  -7   1   6       7444.82       7594.43        78.09 o                         
  -5   1   6        125.69        111.43         7.25 o                         
  -3   1   6       6227.10       6346.46        57.91 o                         
  -1   1   6      11009.84      11620.41       115.16 o                         
   1   1   6      13774.45      14483.11       142.93 o                         
   3   1   6         14.43         13.28         5.46 o                         
   5   1   6       1381.74       1528.52        24.16 o                         
   7   1   6       1443.67       1674.92        31.77 o                         
   9   1   6         50.91         53.21        10.02 o                         
  11   1   6          3.41          2.73         8.40 o                         
  13   1   6        228.22        262.20        17.25 o                         
  15   1   6        912.44        916.11        26.52 o                         
  17   1   6       1606.29       1506.17        38.53 o                         
  19   1   6         34.11         22.93        12.26 o                         
  21   1   6          7.37         12.97        10.83 o                         
  23   1   6        410.92        454.01        27.32 o                         
  25   1   6       1821.74       1756.68        40.44 o                         
  27   1   6        342.68        397.55        24.11 o                         
  29   1   6          0.28         -7.48        14.14 o                         
  31   1   6          9.07         21.81        14.81 o                         
  33   1   6       1690.52       1646.72        59.72 o                         
 -34   2   6          5.79         24.14        19.13 o                         
 -32   2   6       4118.33       4086.17        83.32 o                         
 -30   2   6         34.48         65.81        17.10 o                         
 -28   2   6       2042.66       2191.86        53.02 o                         
 -26   2   6       1164.30       1283.88        43.39 o                         
 -24   2   6        218.10        176.01        17.39 o                         
 -22   2   6        652.77        715.49        30.59 o                         
 -20   2   6       4318.83       4246.11        61.18 o                         
 -18   2   6          7.12         -3.06         8.33 o                         
 -16   2   6      11944.64      12029.71       134.40 o                         
 -14   2   6       6357.72       6423.74        61.94 o                         
 -12   2   6          2.37          4.80         5.12 o                         
 -10   2   6       2108.66       1859.35        26.13 o                         
  -8   2   6       3021.49       2796.65        32.00 o                         
  -6   2   6        686.71        642.17        12.21 o                         
  -4   2   6       3881.88       3670.44        51.39 o                         
  -2   2   6       5491.63       5299.97        51.67 o                         
   0   2   6        563.86        527.10        15.21 o                         
   2   2   6      20243.09      19963.25       299.41 o                         
   4   2   6        835.63        796.18        14.85 o                         
   6   2   6       1111.17        863.30        18.99 o                         
   8   2   6        984.05        946.99        19.91 o                         
  10   2   6        534.88        518.86        14.20 o                         
  12   2   6        707.34        642.73        16.17 o                         
  14   2   6       9846.61       9600.34       100.14 o                         
  16   2   6        539.30        551.15        20.05 o                         
  18   2   6       1510.02       1539.67        32.98 o                         
  20   2   6        890.83        843.47        27.63 o                         
  22   2   6         32.29         30.83        11.29 o                         
  24   2   6         14.38          6.65         8.47 o                         
  26   2   6       3205.87       3098.18        53.81 o                         
  28   2   6        761.73        800.28        28.42 o                         
  30   2   6       1860.10       1685.32        49.39 o                         
 -31   3   6        440.31        501.94        39.40 o                         
 -29   3   6       1712.69       1794.09        50.12 o                         
 -27   3   6         66.95         70.59        19.17 o                         
 -25   3   6       1941.23       1874.24        47.70 o                         
 -23   3   6        235.41        259.50        18.81 o                         
 -21   3   6        599.07        612.95        24.31 o                         
 -19   3   6       1052.43       1024.99        27.83 o                         
 -17   3   6          6.72         -2.26         7.73 o                         
 -15   3   6         40.21         42.06        10.34 o                         
 -13   3   6       1692.22       1677.96        25.75 o                         
 -11   3   6        284.75        264.84         9.12 o                         
  -9   3   6         16.15         62.99        10.16 o                         
  -7   3   6        506.80        460.28        20.46 o                         
  -5   3   6         53.06         51.25         9.91 o                         
  -3   3   6        128.59        274.15        12.27 o                         
  -1   3   6         51.49         47.69         7.63 o                         
   1   3   6        958.34       1019.25        29.11 o                         
   3   3   6       6168.09       6349.65        81.85 o                         
   5   3   6          0.75          8.28         6.76 o                         
   7   3   6       2973.50       2982.99        45.33 o                         
   9   3   6       1975.96       2202.50        42.01 o                         
  11   3   6        630.32        655.44        25.72 o                         
  13   3   6        293.50        309.07        15.26 o                         
  15   3   6        318.12        333.47        17.02 o                         
  17   3   6        343.11        350.94        19.61 o                         
  19   3   6       1865.01       1884.97        42.02 o                         
  21   3   6         31.65         46.20        13.97 o                         
  23   3   6        127.32        162.85        18.51 o                         
  25   3   6         35.78          7.19        15.08 o                         
 -22   4   6        108.30        117.29        14.26 o                         
 -20   4   6        959.05       1038.53        37.83 o                         
 -18   4   6        314.98        348.85        24.48 o                         
 -16   4   6       3532.93       3464.87        55.77 o                         
 -14   4   6        285.64        295.61        15.73 o                         
 -12   4   6        175.69        161.25        14.84 o                         
 -10   4   6       1220.44       1169.52        34.42 o                         
  -8   4   6       1358.83       1345.23        36.75 o                         
  -6   4   6        412.12        446.55        16.67 o                         
  -4   4   6       1024.81       1048.28        28.31 o                         
  -2   4   6        538.09        491.38        21.13 o                         
   0   4   6         36.05         36.98         9.56 o                         
   2   4   6       1039.04       1073.91        28.60 o                         
   4   4   6          0.15          6.30         8.38 o                         
   6   4   6       2353.92       2249.86        44.32 o                         
   8   4   6         21.52         20.05         9.80 o                         
  10   4   6       1424.46       1357.53        36.81 o                         
  12   4   6         77.34         99.72        13.38 o                         
  14   4   6       2680.10       2645.80        52.53 o                         
  16   4   6         86.17        123.56        16.61 o                         
  18   4   6       1637.95       1577.64        78.19 o                         
 -37   1   7       2125.22       1972.49        49.35 o                         
 -35   1   7       2264.90       2420.08        46.99 o                         
 -33   1   7         63.21        110.94        15.57 o                         
 -31   1   7       7970.61       7633.46       156.64 o                         
 -29   1   7          9.14         29.24        11.63 o                         
 -27   1   7       1015.74       1085.11        34.10 o                         
 -25   1   7       2669.72       2557.28        42.31 o                         
 -23   1   7      12338.59      12050.91       127.80 o                         
 -21   1   7        338.27        372.55        17.13 o                         
 -19   1   7      14432.79      14073.30       131.24 o                         
 -17   1   7       2867.09       2874.17        34.67 o                         
 -15   1   7      15257.23      15303.55       121.99 o                         
 -13   1   7        726.83        774.05        16.87 o                         
 -11   1   7       7202.99       7631.05        70.26 o                         
  -9   1   7         33.85         45.23         6.09 o                         
  -7   1   7      25256.58      24132.63       199.44 o                         
  -5   1   7          6.35         13.70         4.71 o                         
  -3   1   7      27372.02      27442.44       224.75 o                         
  -1   1   7       6895.51       6659.57        76.91 o                         
   1   1   7          6.08         15.29         7.96 o                         
   3   1   7       8742.24       8978.06        89.56 o                         
   5   1   7      26679.68      26905.06       276.23 o                         
   7   1   7        858.41        893.04        22.17 o                         
   9   1   7      13011.99      12688.59       178.52 o                         
  11   1   7       5619.69       5509.16        76.02 o                         
  13   1   7        501.40        561.67        24.61 o                         
  15   1   7       5340.14       5505.83        80.75 o                         
  17   1   7      18772.10      18223.63       222.84 o                         
  19   1   7       4563.28       4650.83        76.54 o                         
  21   1   7        213.52        227.19        22.17 o                         
  23   1   7       2350.18       2283.97        49.34 o                         
  25   1   7       1185.29       1175.80        36.20 o                         
  27   1   7       5310.79       5117.54        83.15 o                         
  29   1   7        804.68        893.04        37.72 o                         
  31   1   7       1877.76       2033.43        82.90 o                         
 -36   2   7        109.31         97.47        29.63 o                         
 -34   2   7         32.64         33.77        20.03 o                         
 -32   2   7         87.33         94.58        19.84 o                         
 -30   2   7        546.09        588.39        34.88 o                         
 -28   2   7         64.84         60.96        15.54 o                         
 -26   2   7      10159.75      10220.68       140.71 o                         
 -24   2   7          1.35         20.48        11.70 o                         
 -22   2   7         23.46         37.56        13.17 o                         
 -20   2   7        209.10        222.88        17.33 o                         
 -18   2   7          4.80          0.01         8.15 o                         
 -16   2   7        745.27        692.65        18.70 o                         
 -14   2   7       1961.77       2045.94        28.34 o                         
 -12   2   7        131.46         97.19         8.35 o                         
 -10   2   7       3808.18       4048.04        48.12 o                         
  -8   2   7       2086.54       2007.42        32.76 o                         
  -6   2   7       2082.14       2136.89        32.19 o                         
  -4   2   7        158.86        206.64         8.83 o                         
  -2   2   7       4167.77       4485.12        47.02 o                         
   0   2   7      16724.68      17183.16       218.55 o                         
   2   2   7      23039.74      24345.32       284.31 o                         
   4   2   7        647.36        849.55        14.72 o                         
   6   2   7        256.41        288.78        10.72 o                         
   8   2   7         10.41         19.57         6.95 o                         
  10   2   7          8.26         18.61         5.78 o                         
  12   2   7       1905.51       1952.73        34.62 o                         
  14   2   7       6459.94       6353.86        73.03 o                         
  16   2   7       3597.50       3673.69        53.43 o                         
  18   2   7         96.50        100.53        19.52 o                         
  20   2   7        500.98        524.36        23.33 o                         
  22   2   7          6.63         24.76        11.60 o                         
  24   2   7          0.47         37.67        12.11 o                         
  26   2   7        100.54        106.38        15.48 o                         
  28   2   7        439.39        406.66        33.68 o                         
  30   2   7          0.18         22.95        19.32 o                         
 -31   3   7       1119.16       1209.61        53.93 o                         
 -29   3   7       1576.95       1482.24        47.82 o                         
 -27   3   7       2069.04       2274.60        55.57 o                         
 -25   3   7         58.32         92.16        14.20 o                         
 -23   3   7       3562.56       3425.56        58.52 o                         
 -21   3   7          1.16         -8.74         8.74 o                         
 -19   3   7       4107.54       4126.46        63.93 o                         
 -17   3   7         18.96         31.34         9.65 o                         
 -15   3   7       2996.67       3116.22        43.36 o                         
 -13   3   7       2825.57       2900.43        36.67 o                         
 -11   3   7       2572.40       2571.45        32.69 o                         
  -9   3   7       4917.22       4804.66        60.33 o                         
  -7   3   7       4961.67       4797.90        58.60 o                         
  -5   3   7          1.06         18.54         5.92 o                         
  -3   3   7       4616.24       4427.60        64.59 o                         
  -1   3   7          6.36         21.75         7.11 o                         
   1   3   7         21.77         38.17         8.66 o                         
   3   3   7       9634.42       9475.39       113.60 o                         
   5   3   7       6377.41       6333.74        98.73 o                         
   7   3   7          9.43          8.79         7.98 o                         
   9   3   7       2010.04       1967.18        39.76 o                         
  11   3   7       1522.08       1467.58        32.64 o                         
  13   3   7         38.75         49.77         8.83 o                         
  15   3   7       5193.44       5025.62        70.08 o                         
  17   3   7        492.81        479.89        21.93 o                         
  19   3   7       1383.71       1443.89        33.73 o                         
  21   3   7        766.99        830.26        30.09 o                         
  23   3   7       2538.26       2411.93        82.10 o                         
  25   3   7        352.74        290.16        24.12 o                         
 -22   4   7       1129.14        958.21        37.62 o                         
 -20   4   7        106.65         67.50        13.91 o                         
 -18   4   7         25.05         14.03        10.54 o                         
 -16   4   7        541.38        568.54        39.79 o                         
 -14   4   7          2.89          1.74         8.14 o                         
 -12   4   7        267.09        272.92        14.34 o                         
 -10   4   7        740.41        649.21        21.61 o                         
  -8   4   7         81.73         96.57        10.50 o                         
  -6   4   7         32.52         40.20         7.95 o                         
  -4   4   7         13.10         13.51         9.08 o                         
  -2   4   7          0.06        -10.42        10.42 o                         
   0   4   7        217.75        220.87        17.70 o                         
   2   4   7        319.66        314.01        18.25 o                         
   4   4   7         92.67         93.10        14.67 o                         
   6   4   7        593.84        622.05        24.71 o                         
   8   4   7        637.56        643.83        32.32 o                         
  10   4   7         95.49         96.79        15.23 o                         
  12   4   7          6.32         39.54        11.98 o                         
  14   4   7        208.65        195.91        19.10 o                         
  16   4   7        239.62        260.47        26.46 o                         
  18   4   7       2865.85       2614.53        64.29 o                         
 -38   0   8        167.32        179.98        30.91 o                         
 -36   0   8       2523.87       2592.18        72.73 o                         
 -34   0   8       1475.66       1292.12        48.84 o                         
 -32   0   8        819.20        886.26        43.51 o                         
 -30   0   8        467.64        419.02        28.98 o                         
 -28   0   8      15895.87      14821.70       223.67 o                         
 -26   0   8          0.75         12.50        10.61 o                         
 -24   0   8      10500.77      10109.34       146.00 o                         
 -22   0   8        604.54        707.78        25.87 o                         
 -20   0   8       2090.97       1805.63        38.74 o                         
 -18   0   8       2711.32       2553.02        45.75 o                         
 -16   0   8      12098.43      12604.71       162.25 o                         
 -14   0   8        735.24        683.38        23.64 o                         
 -12   0   8        924.99        743.27        21.73 o                         
 -10   0   8      14044.28      13834.83       157.40 o                         
  -8   0   8       6065.06       6470.57        91.88 o                         
  -6   0   8      77302.40      78354.35      3788.26 o                         
  -4   0   8       3795.29       3599.02        58.35 o                         
  -2   0   8       2890.90       2589.36        41.66 o                         
   0   0   8      11079.91      10897.24       135.71 o                         
   2   0   8       5367.86       5201.22        82.56 o                         
   4   0   8        213.68        226.79        22.16 o                         
   6   0   8      21886.39      21070.84       315.73 o                         
   8   0   8       3203.72       3774.80        80.35 o                         
  10   0   8       2297.45       2510.54        64.12 o                         
  12   0   8        151.72        189.93        22.94 o                         
  14   0   8        834.24        839.29        39.00 o                         
  16   0   8        804.60        807.51        45.14 o                         
  18   0   8      17231.66      17368.66       333.40 o                         
  20   0   8       3387.74       3533.76        94.23 o                         
  22   0   8        570.89        584.72        55.34 o                         
  24   0   8        936.01       1000.97        58.12 o                         
  26   0   8        786.75        819.33        57.35 o                         
  28   0   8       2397.40       2354.13        87.86 o                         
  30   0   8       4055.47       4005.85       117.64 o                         
  32   0   8       2230.43       2386.95       105.73 o                         
 -37   1   8        132.13        108.68        21.96 o                         
 -35   1   8        146.85        181.69        17.59 o                         
 -33   1   8          0.85          5.74         9.92 o                         
 -31   1   8         83.54         65.56        13.89 o                         
 -29   1   8         14.10         10.65         9.39 o                         
 -27   1   8       3939.83       3492.50        59.46 o                         
 -25   1   8        441.58        472.90        20.25 o                         
 -23   1   8       3730.72       3651.79        55.41 o                         
 -21   1   8         10.27         12.73         7.06 o                         
 -19   1   8         36.23         45.18         7.50 o                         
 -17   1   8        233.61        264.61         9.78 o                         
 -15   1   8         85.55         64.61         5.93 o                         
 -13   1   8        650.67        709.40        16.51 o                         
 -11   1   8      10893.85      11602.88       101.28 o                         
  -9   1   8          8.41          1.79         5.79 o                         
  -7   1   8       1340.74       1370.95        20.22 o                         
  -5   1   8          5.38          2.16         4.94 o                         
  -3   1   8        287.62        280.95         9.31 o                         
  -1   1   8         44.33         67.15         7.81 o                         
   1   1   8       3704.00       3956.84        47.01 o                         
   3   1   8       6698.18       7464.38        82.29 o                         
   5   1   8       3579.50       4294.87        59.06 o                         
   7   1   8         34.04         58.01         9.27 o                         
   9   1   8        423.94        543.34        20.81 o                         
  11   1   8         19.30         39.15        10.41 o                         
  13   1   8        265.24        266.87        18.84 o                         
  15   1   8       2398.61       2245.11        46.61 o                         
  17   1   8       2589.43       2543.09        56.30 o                         
  19   1   8       7753.74       7907.81       111.68 o                         
  21   1   8       2530.94       2490.68        72.79 o                         
  23   1   8       1430.19       1415.03        43.32 o                         
  25   1   8        579.90        609.78        33.17 o                         
  27   1   8         21.79         48.93        14.08 o                         
  29   1   8         78.04        130.99        19.16 o                         
  31   1   8        775.57        888.36        50.07 o                         
 -36   2   8        697.11        760.84        42.25 o                         
 -34   2   8        166.40        216.71        27.52 o                         
 -32   2   8       1064.40       1086.57        49.77 o                         
 -30   2   8        339.66        326.52        30.18 o                         
 -28   2   8       2199.29       2173.50        50.42 o                         
 -26   2   8       1352.45       1388.07        47.35 o                         
 -24   2   8       6327.82       6340.89        90.17 o                         
 -22   2   8       5593.78       5472.85        79.19 o                         
 -20   2   8        616.44        638.78        24.90 o                         
 -18   2   8       2440.93       2459.09        36.65 o                         
 -16   2   8        169.71        126.36         8.44 o                         
 -14   2   8       1714.86       2030.62        29.66 o                         
 -12   2   8      13146.82      13580.34       131.53 o                         
 -10   2   8      14960.71      14871.09       166.05 o                         
  -8   2   8        269.62        286.38        12.69 o                         
  -6   2   8      14885.24      14208.31       191.40 o                         
  -4   2   8         83.85        115.88         7.71 o                         
  -2   2   8       1607.51       1650.49        34.69 o                         
   0   2   8      20620.98      21020.07       188.83 o                         
   2   2   8       7801.33       7457.96        80.58 o                         
   4   2   8        748.49        751.22        14.11 o                         
   6   2   8       8517.52       7693.32        72.08 o                         
   8   2   8        198.01        177.37        10.23 o                         
  10   2   8       3523.45       3500.31        46.88 o                         
  12   2   8         42.54         25.99         8.12 o                         
  14   2   8        113.85        124.85        11.75 o                         
  16   2   8        650.29        726.18        24.96 o                         
  18   2   8       9236.28       9069.17       106.32 o                         
  20   2   8         42.09         43.55        11.31 o                         
  22   2   8       6305.83       6203.58        88.54 o                         
  24   2   8       3324.02       3372.09        67.75 o                         
  26   2   8         47.00         58.73        14.40 o                         
  28   2   8         11.76          7.88        13.16 o                         
 -31   3   8       1179.14       1092.65        38.86 o                         
 -29   3   8        536.75        513.12        24.83 o                         
 -27   3   8        385.07        375.76        21.20 o                         
 -25   3   8       2747.99       2622.25        50.20 o                         
 -23   3   8        266.79        302.38        18.89 o                         
 -21   3   8        390.19        365.43        18.41 o                         
 -19   3   8         44.66         62.52        11.16 o                         
 -17   3   8        195.40        158.39        12.36 o                         
 -15   3   8         48.75         28.36         8.00 o                         
 -13   3   8       1524.93       1497.88        26.53 o                         
 -11   3   8         30.26         35.54         6.90 o                         
  -9   3   8        372.19        412.52        16.03 o                         
  -7   3   8        232.45        224.51        14.00 o                         
  -5   3   8        119.23        119.87        11.90 o                         
  -3   3   8        929.25        897.19        23.56 o                         
  -1   3   8         86.67         84.36         9.14 o                         
   1   3   8       3458.35       3332.48        51.16 o                         
   3   3   8          4.24         16.02         7.02 o                         
   5   3   8         34.58         35.85        12.50 o                         
   7   3   8        608.73        670.92        25.14 o                         
   9   3   8       1033.58        962.22        27.36 o                         
  11   3   8         81.15         90.52        10.42 o                         
  13   3   8        560.27        557.22        21.74 o                         
  15   3   8         15.24         38.56         9.85 o                         
  17   3   8        229.34        242.65        18.33 o                         
  19   3   8       1145.47       1217.59        35.61 o                         
  21   3   8         87.03        122.61        13.70 o                         
  23   3   8        335.69        326.20        18.72 o                         
  25   3   8         79.49         80.63        18.81 o                         
 -22   4   8        849.03        847.66        31.62 o                         
 -20   4   8        130.95        132.95        15.89 o                         
 -18   4   8        881.83        893.07        31.11 o                         
 -16   4   8       1345.78       1401.71        36.61 o                         
 -14   4   8         91.60        103.20        16.16 o                         
 -12   4   8       1509.64       1536.57        30.52 o                         
 -10   4   8         93.70        114.54         9.36 o                         
  -8   4   8        254.60        267.02        14.11 o                         
  -6   4   8       3474.82       3552.15        55.07 o                         
  -4   4   8        373.33        407.75        18.49 o                         
  -2   4   8        408.74        396.86        19.88 o                         
   0   4   8         13.94         32.48        12.10 o                         
   2   4   8         92.70        139.35        16.31 o                         
   4   4   8        293.40        333.93        20.50 o                         
   6   4   8      13319.78      12295.90       154.01 o                         
   8   4   8        829.21        861.33        34.03 o                         
  10   4   8        489.25        523.26        32.09 o                         
  12   4   8         53.64         74.03        18.15 o                         
  14   4   8        387.86        405.74        23.40 o                         
  16   4   8         74.85         74.89        13.83 o                         
 -37   1   9        498.48        429.77        28.52 o                         
 -35   1   9        348.08        391.21        21.86 o                         
 -33   1   9          0.34         -0.05         9.48 o                         
 -31   1   9       7300.06       7286.54        90.51 o                         
 -29   1   9         29.49         18.16         8.43 o                         
 -27   1   9        287.43        321.55        18.40 o                         
 -25   1   9         82.03         47.90        14.41 o                         
 -23   1   9       5894.63       5640.86        60.38 o                         
 -21   1   9        229.98        249.88        13.65 o                         
 -19   1   9       6456.49       6186.46        66.76 o                         
 -17   1   9        320.34        332.43        12.54 o                         
 -15   1   9      11190.96      10868.89       110.67 o                         
 -13   1   9       3099.66       3442.34        42.06 o                         
 -11   1   9      16160.21      16829.13       154.40 o                         
  -9   1   9          0.92         14.06         5.38 o                         
  -7   1   9      10132.88      10366.15        94.77 o                         
  -5   1   9       2743.51       2614.40        30.95 o                         
  -3   1   9      10529.82       9665.19       100.67 o                         
  -1   1   9        277.22        260.80        12.91 o                         
   1   1   9        770.83        637.83        17.06 o                         
   3   1   9      29415.78      31032.53       297.72 o                         
   5   1   9        116.91         72.34         9.87 o                         
   7   1   9       4441.21       3839.99        54.16 o                         
   9   1   9       3388.51       3019.36        47.81 o                         
  11   1   9         37.36         43.60        10.96 o                         
  13   1   9       1190.09       1258.73        33.76 o                         
  15   1   9      12810.91      12482.68       163.27 o                         
  17   1   9       3835.54       3891.50        68.31 o                         
  19   1   9       2538.12       2591.69        59.03 o                         
  21   1   9        177.07        167.39        20.09 o                         
  23   1   9        247.17        245.87        27.07 o                         
  25   1   9         72.03         65.58        15.46 o                         
  27   1   9       1880.91       1963.78        49.91 o                         
  29   1   9        228.35        224.27        23.44 o                         
  31   1   9       3207.06       3025.15        91.39 o                         
 -36   2   9         26.76         31.93        19.94 o                         
 -34   2   9        116.18        139.42        17.88 o                         
 -32   2   9        797.20        668.85        33.36 o                         
 -30   2   9          5.24          8.76        12.15 o                         
 -28   2   9       2687.98       2560.86        55.25 o                         
 -26   2   9        533.15        536.21        32.20 o                         
 -24   2   9       5990.94       5809.73        85.18 o                         
 -22   2   9          0.41          0.41         6.30 o                         
 -20   2   9        160.48        171.51        13.05 o                         
 -18   2   9       1125.30       1018.07        26.44 o                         
 -16   2   9        536.81        668.37        19.58 o                         
 -14   2   9          5.23         12.99         6.54 o                         
 -12   2   9        297.83        403.08        16.60 o                         
 -10   2   9        266.69        322.83        14.30 o                         
  -8   2   9        201.72        200.05        13.74 o                         
  -6   2   9       2391.32       2292.51        31.09 o                         
  -4   2   9          0.33          1.25         5.10 o                         
  -2   2   9       1048.21       1128.44        19.35 o                         
   0   2   9       4890.63       5084.77        65.82 o                         
   2   2   9         59.45         64.98         6.39 o                         
   4   2   9          1.30         -2.87         5.59 o                         
   6   2   9          4.26         18.02         5.09 o                         
   8   2   9        277.44        309.88        13.15 o                         
  10   2   9       1445.91       1442.35        29.22 o                         
  12   2   9        440.11        499.26        19.76 o                         
  14   2   9       1130.49       1189.05        27.88 o                         
  16   2   9       1028.24       1035.56        27.60 o                         
  18   2   9         27.99         34.43        10.30 o                         
  20   2   9        192.66        238.26        17.62 o                         
  22   2   9        770.11        862.91        30.54 o                         
  24   2   9        456.53        524.35        26.73 o                         
  26   2   9          4.20          7.55        13.06 o                         
  28   2   9         50.68         79.35        17.32 o                         
 -31   3   9        682.79        595.97        38.44 o                         
 -29   3   9        201.12        196.24        21.51 o                         
 -27   3   9       8002.98       7865.44       105.14 o                         
 -25   3   9         70.38         80.20        14.31 o                         
 -23   3   9        499.39        486.37        20.57 o                         
 -21   3   9          6.55         12.61        10.71 o                         
 -19   3   9       2234.43       2147.98        37.35 o                         
 -17   3   9          9.32         12.85         7.13 o                         
 -15   3   9       4713.77       4729.65        59.18 o                         
 -13   3   9        975.68        974.44        22.76 o                         
 -11   3   9        746.00        791.34        19.29 o                         
  -9   3   9       1931.75       1881.11        26.92 o                         
  -7   3   9       1626.14       1561.68        31.95 o                         
  -5   3   9         25.09         26.87         7.38 o                         
  -3   3   9       3231.58       3093.63        60.14 o                         
  -1   3   9       7317.07       7107.87        85.35 o                         
   1   3   9       6355.72       6387.91        83.10 o                         
   5   3   9       2418.63       2530.56        51.54 o                         
   7   3   9       1230.58       1211.02        37.76 o                         
   9   3   9        743.86        684.85        36.49 o                         
  11   3   9        426.29        419.79        20.54 o                         
  13   3   9       1431.29       1476.73        33.43 o                         
  15   3   9        150.42        181.55        14.06 o                         
  17   3   9        541.38        626.95        29.88 o                         
  19   3   9       6860.13       6860.24        90.32 o                         
  21   3   9          7.19         58.71        20.96 o                         
  23   3   9          2.26         39.97        61.15 o                         
 -22   4   9         63.76         44.34        15.94 o                         
 -20   4   9       1010.60       1015.44        36.56 o                         
 -18   4   9        678.00        656.75        27.34 o                         
 -16   4   9          6.32          8.61         8.66 o                         
 -14   4   9         57.06         68.88        10.44 o                         
 -12   4   9          0.75          7.92        10.14 o                         
 -10   4   9       1568.08       1396.60        36.99 o                         
  -8   4   9       5312.27       5251.45        80.82 o                         
  -6   4   9        641.56        639.91        22.24 o                         
  -4   4   9        373.71        391.25        19.36 o                         
  -2   4   9        147.67        144.45        13.65 o                         
   0   4   9         11.86         22.70         9.43 o                         
   2   4   9        854.21        789.66        29.04 o                         
   4   4   9          6.71         40.75        12.24 o                         
   6   4   9         73.58        128.33        17.07 o                         
   8   4   9          3.54         38.27        19.70 o                         
  10   4   9        584.94        586.62        37.47 o                         
  12   4   9        103.80         74.90        16.16 o                         
  14   4   9         68.85         56.86        20.72 o                         
  16   4   9        108.81        118.60        14.96 o                         
 -38   0  10        483.66        587.57        49.62 o                         
 -36   0  10       1771.82       1478.20        57.53 o                         
 -34   0  10       1134.52       1175.61        45.44 o                         
 -32   0  10        252.66        298.22        34.23 o                         
 -30   0  10       4589.74       4756.33        91.31 o                         
 -28   0  10       3007.35       3008.75        69.57 o                         
 -26   0  10       2177.96       2005.89        48.32 o                         
 -24   0  10       1749.14       1722.95        45.24 o                         
 -22   0  10      13386.91      13065.48       163.37 o                         
 -20   0  10       2488.48       2502.16        58.52 o                         
 -18   0  10      23760.46      22842.82       283.17 o                         
 -16   0  10       1129.25       1219.78        33.08 o                         
 -14   0  10      10387.73      10481.00       128.21 o                         
 -12   0  10       2495.03       3009.76        49.02 o                         
 -10   0  10       8572.80       8810.18       117.18 o                         
  -8   0  10      38608.23      41547.68       526.26 o                         
  -6   0  10      18594.66      17978.29       218.54 o                         
  -4   0  10        240.61        250.72        14.57 o                         
  -2   0  10       8815.29       8707.58       124.05 o                         
   0   0  10         72.62        137.53        12.03 o                         
   2   0  10      15865.78      17019.20       230.51 o                         
   4   0  10      21890.69      23808.74       315.47 o                         
   6   0  10      54080.96      56760.50       721.21 o                         
   8   0  10       6269.81       7033.15       130.60 o                         
  10   0  10      14085.26      13720.86       240.68 o                         
  12   0  10        976.68        938.68        41.71 o                         
  14   0  10       3750.34       3653.66        90.27 o                         
  16   0  10      10297.28      10285.55       218.98 o                         
  18   0  10      44423.06      43927.66       657.20 o                         
  20   0  10         63.83         62.54        22.02 o                         
  22   0  10        626.50        656.06        49.55 o                         
  24   0  10        441.02        457.91        44.22 o                         
  26   0  10       3048.56       3124.10       114.98 o                         
  28   0  10       3458.88       3524.85       156.56 o                         
  30   0  10        969.03        962.05        92.34 o                         
 -37   1  10        396.95        457.94        30.01 o                         
 -35   1  10        187.84        227.57        17.29 o                         
 -33   1  10         16.38         23.89        10.07 o                         
 -31   1  10        180.56        164.17        14.16 o                         
 -29   1  10        996.04       1002.89        26.62 o                         
 -27   1  10        386.11        455.59        19.91 o                         
 -25   1  10       8514.60       8321.00        82.01 o                         
 -23   1  10       3284.48       3270.06        41.12 o                         
 -21   1  10        264.18        239.65        12.49 o                         
 -19   1  10        483.48        477.73        18.57 o                         
 -17   1  10        592.95        695.59        16.31 o                         
 -15   1  10       2604.91       2448.21        36.39 o                         
 -13   1  10       3608.46       4188.08        45.82 o                         
 -11   1  10       1076.57       1093.93        23.01 o                         
  -9   1  10       4552.62       4868.68        49.02 o                         
  -7   1  10        145.82        205.60        11.56 o                         
  -5   1  10        876.97        967.80        17.83 o                         
  -3   1  10          0.71         -4.25         5.14 o                         
  -1   1  10          4.10          1.05         6.93 o                         
   1   1  10        144.10        132.75         7.28 o                         
   3   1  10       2713.38       3132.67        41.51 o                         
   5   1  10        611.07        654.12        17.43 o                         
   7   1  10         90.54         87.05        11.17 o                         
   9   1  10       2433.40       2413.23        42.48 o                         
  11   1  10        704.64        676.76        24.91 o                         
  13   1  10        171.43        208.93        17.79 o                         
  15   1  10       2344.84       2309.62        52.98 o                         
  17   1  10        468.88        504.85        28.52 o                         
  19   1  10        836.58        955.67        40.39 o                         
  21   1  10        297.79        357.12        26.42 o                         
  23   1  10        348.07        370.43        29.40 o                         
  25   1  10       2633.85       2495.00        61.53 o                         
  27   1  10        261.48        292.69        23.49 o                         
  29   1  10         23.07         80.10        22.62 o                         
 -36   2  10       2086.31       1989.43        58.77 o                         
 -34   2  10       1094.59       1140.21        40.60 o                         
 -32   2  10         45.33         41.70        16.73 o                         
 -30   2  10       3263.60       3315.08        59.96 o                         
 -28   2  10          3.71         18.49        10.87 o                         
 -26   2  10        748.78        769.18        37.84 o                         
 -24   2  10       5152.40       5023.22        82.99 o                         
 -22   2  10       6161.26       6007.10        84.61 o                         
 -20   2  10          0.86         -3.77         8.61 o                         
 -18   2  10       8069.33       8004.01        92.19 o                         
 -16   2  10        784.01        863.19        25.57 o                         
 -14   2  10       2818.31       2745.55        45.87 o                         
 -12   2  10       2000.19       1984.23        34.34 o                         
 -10   2  10       2781.69       2799.27        41.61 o                         
  -8   2  10        275.61        288.52        14.36 o                         
  -6   2  10       8615.15       7808.73        89.20 o                         
  -4   2  10        594.84        562.93        14.46 o                         
  -2   2  10       8220.66       8023.67        87.21 o                         
   0   2  10        464.26        488.79        17.13 o                         
   2   2  10        561.43        614.63        16.98 o                         
   4   2  10       2305.24       2325.01        44.90 o                         
   6   2  10       5363.29       5370.52        72.88 o                         
   8   2  10        376.56        433.12        15.46 o                         
  10   2  10       7472.74       7214.85        87.94 o                         
  12   2  10       2642.59       2728.38        45.12 o                         
  14   2  10         14.56         12.56        10.55 o                         
  16   2  10       2927.86       2910.92        51.53 o                         
  18   2  10       1231.15       1184.78        32.35 o                         
  20   2  10       1596.45       1697.79        40.75 o                         
  22   2  10       4191.10       4129.12        69.26 o                         
  24   2  10       2440.04       2461.46        50.76 o                         
  26   2  10        163.12        188.31        31.66 o                         
  28   2  10       1570.57       1523.35        47.76 o                         
 -31   3  10        540.69        450.52        33.63 o                         
 -29   3  10        128.64        159.08        21.37 o                         
 -27   3  10        185.31        220.12        22.90 o                         
 -25   3  10        438.31        481.52        28.34 o                         
 -23   3  10         35.49         37.28        12.93 o                         
 -21   3  10        805.17        795.29        30.76 o                         
 -19   3  10        133.19        115.09        13.13 o                         
 -17   3  10        137.89        158.98        13.26 o                         
 -15   3  10       1801.21       1756.42        42.94 o                         
 -13   3  10        442.85        465.29        17.29 o                         
 -11   3  10         36.55         24.83         7.12 o                         
  -9   3  10       1329.69       1311.00        27.18 o                         
  -7   3  10        718.97        732.22        21.27 o                         
  -5   3  10        329.19        329.43        15.54 o                         
  -3   3  10        221.21        233.29        12.88 o                         
  -1   3  10       2017.48       2089.36        35.53 o                         
   1   3  10        526.67        540.12        29.55 o                         
   3   3  10      10718.02      10780.00       141.95 o                         
   5   3  10         79.35         63.44        14.04 o                         
   7   3  10        549.82        541.27        28.29 o                         
   9   3  10          0.20          0.63        11.59 o                         
  11   3  10        154.75        132.70        14.96 o                         
  13   3  10        128.64        139.39        11.76 o                         
  15   3  10       2110.01       2151.17        39.82 o                         
  17   3  10         12.34         22.92        10.03 o                         
  19   3  10        396.93        510.17        27.14 o                         
  21   3  10        209.22        234.73        25.83 o                         
  23   3  10        246.83        267.57        21.85 o                         
 -22   4  10          5.74         27.15        16.89 o                         
 -20   4  10        194.39        192.08        22.94 o                         
 -18   4  10       2462.50       2400.84        51.14 o                         
 -16   4  10          0.10         15.68         9.72 o                         
 -14   4  10        559.29        614.91        25.03 o                         
 -12   4  10       1205.78       1235.23        28.82 o                         
 -10   4  10          0.41         10.34         8.45 o                         
  -8   4  10       4540.15       4348.31        96.71 o                         
  -6   4  10      10436.22      10301.31       150.58 o                         
  -4   4  10        639.55        670.30        42.31 o                         
  -2   4  10       1088.54       1090.91        34.88 o                         
   0   4  10        312.56        326.47        20.62 o                         
   2   4  10        248.22        284.86        27.07 o                         
   4   4  10         13.75         28.64        11.95 o                         
   6   4  10       3809.82       3655.48        71.16 o                         
   8   4  10         22.11         25.56        15.38 o                         
  10   4  10        176.51        259.91        22.43 o                         
  12   4  10        445.73        456.40        35.81 o                         
  14   4  10         10.83          9.95        16.36 o                         
 -37   1  11        941.21        997.88        49.07 o                         
 -35   1  11       2198.46       2200.49        44.70 o                         
 -33   1  11        319.39        305.30        18.45 o                         
 -31   1  11       1141.60       1037.38        28.65 o                         
 -29   1  11        261.11        238.83        14.94 o                         
 -27   1  11      11304.86      11110.91       111.20 o                         
 -25   1  11       3937.72       3705.72        50.48 o                         
 -23   1  11      14489.00      14003.52       129.90 o                         
 -21   1  11       7087.90       6985.28        79.18 o                         
 -19   1  11       3213.47       3042.43        38.29 o                         
 -17   1  11       1029.22        991.71        21.94 o                         
 -15   1  11      11099.20      10931.50        99.91 o                         
 -13   1  11         93.15        123.51         8.74 o                         
 -11   1  11       6726.66       6569.81        64.23 o                         
  -9   1  11      11712.25      11439.33       113.31 o                         
  -7   1  11       2910.31       3078.63        39.97 o                         
  -5   1  11      21124.40      20272.95       189.54 o                         
  -3   1  11       1868.40       1704.18        25.56 o                         
  -1   1  11         21.40         12.39         5.87 o                         
   1   1  11      13977.43      14673.82       136.43 o                         
   3   1  11        355.25        285.82        12.33 o                         
   5   1  11       1162.16       1207.61        24.35 o                         
   7   1  11      18233.22      17897.60       187.29 o                         
   9   1  11        268.35        245.70        16.69 o                         
  11   1  11       1774.07       1754.02        37.62 o                         
  13   1  11       1430.19       1421.68        37.05 o                         
  15   1  11          0.75        -10.48        10.48 o                         
  17   1  11         21.52         16.15        13.42 o                         
  19   1  11      20352.26      19999.59       236.25 o                         
  21   1  11       3847.58       3921.00        75.13 o                         
  23   1  11       1909.58       1830.51        63.74 o                         
  25   1  11       1805.85       1842.56        61.67 o                         
  27   1  11         90.63         89.68        19.27 o                         
  29   1  11        307.36        362.32        34.49 o                         
 -36   2  11        305.86        285.66        42.46 o                         
 -34   2  11        578.90        585.62        40.88 o                         
 -32   2  11          2.52         10.25        13.53 o                         
 -30   2  11        929.64       1001.56        39.65 o                         
 -28   2  11        642.96        684.41        35.56 o                         
 -26   2  11         92.14         76.70        17.98 o                         
 -24   2  11       2140.25       2043.57        50.53 o                         
 -22   2  11        685.64        675.61        28.46 o                         
 -20   2  11         53.84         67.72         6.51 o                         
 -18   2  11         30.02         34.74        10.82 o                         
 -16   2  11        770.70        738.22        23.74 o                         
 -14   2  11        123.84         90.95        11.21 o                         
 -12   2  11        329.07        401.89        18.88 o                         
 -10   2  11        241.55        226.12        13.77 o                         
  -8   2  11         59.65         77.38         9.28 o                         
  -6   2  11       1292.24       1305.53        21.67 o                         
  -4   2  11         11.99         27.11         8.35 o                         
  -2   2  11       2570.93       2604.78        39.34 o                         
   0   2  11        273.07        330.80        11.11 o                         
   2   2  11         61.03         60.75         9.34 o                         
   4   2  11        524.13        538.88        18.03 o                         
   6   2  11        609.42        580.56        22.05 o                         
   8   2  11         19.27         27.66         6.89 o                         
  10   2  11          2.41         19.52         9.38 o                         
  12   2  11         69.27        102.44        11.23 o                         
  14   2  11         23.91         18.80         8.84 o                         
  16   2  11         32.80         46.63        10.30 o                         
  18   2  11          0.09          7.59         9.50 o                         
  20   2  11       1905.31       2040.59        44.15 o                         
  22   2  11         77.04        125.05        15.75 o                         
  24   2  11       1448.24       1471.85        58.88 o                         
  26   2  11        206.19        194.60        21.29 o                         
 -31   3  11        535.88        511.14        35.16 o                         
 -29   3  11        729.76        670.93        38.84 o                         
 -27   3  11       3771.69       3789.78        85.79 o                         
 -25   3  11        883.49        835.27        33.40 o                         
 -23   3  11       2085.74       2055.90        50.72 o                         
 -21   3  11         15.77         27.72        10.80 o                         
 -19   3  11        308.47        314.50        17.79 o                         
 -17   3  11       1000.02        948.94        24.53 o                         
 -15   3  11       1781.27       1819.78        34.84 o                         
 -13   3  11       2319.25       2386.58        37.06 o                         
 -11   3  11       4281.50       4262.02        57.37 o                         
  -9   3  11        521.16        491.46        18.10 o                         
  -7   3  11        419.09        427.27        13.50 o                         
  -5   3  11      12005.38      11660.81       124.88 o                         
  -3   3  11       1076.36       1102.05        24.01 o                         
  -1   3  11       3219.06       3328.98        56.74 o                         
   1   3  11       3491.42       3535.68        63.61 o                         
   3   3  11       5271.91       5065.25        91.41 o                         
   5   3  11         14.66         22.36        10.92 o                         
   7   3  11      10280.30       9961.71       138.21 o                         
   9   3  11        512.35        475.84        28.40 o                         
  11   3  11       1734.13       1764.27        31.96 o                         
  13   3  11         12.19          7.83        11.49 o                         
  15   3  11       1445.76       1348.42        34.65 o                         
  17   3  11        142.77        159.98        14.22 o                         
  19   3  11       2936.21       2787.82        52.57 o                         
  21   3  11        444.06        500.78        24.75 o                         
 -22   4  11         33.22         32.20        11.05 o                         
 -20   4  11          0.05          1.64        12.19 o                         
 -18   4  11       1226.33       1138.84        36.55 o                         
 -16   4  11        217.85        249.74        15.58 o                         
 -14   4  11         57.01         34.46        13.23 o                         
 -12   4  11         16.37         26.70         8.77 o                         
 -10   4  11        777.76        768.93        26.05 o                         
  -8   4  11        991.74        945.17        30.76 o                         
  -6   4  11       2002.05       2011.55        60.96 o                         
  -4   4  11         12.31         13.59        11.34 o                         
  -2   4  11         13.68         24.86        18.84 o                         
   0   4  11        157.32        154.76        21.97 o                         
   2   4  11       7232.20       6441.67       103.03 o                         
   4   4  11       1126.55       1191.01        43.31 o                         
   6   4  11       1486.51       1302.97        41.21 o                         
   8   4  11       1510.96       1379.23        42.99 o                         
  10   4  11        606.74        610.58        45.07 o                         
  12   4  11        274.98        261.45        23.68 o                         
  14   4  11        557.75        485.32        35.34 o                         
 -38   0  12        305.22        486.36        49.20 o                         
 -36   0  12       3766.07       3847.79       109.63 o                         
 -34   0  12          2.07         42.18        15.09 o                         
 -32   0  12        678.09        700.76        35.49 o                         
 -30   0  12       9531.36       9562.94       136.34 o                         
 -28   0  12        126.10        134.68        16.61 o                         
 -26   0  12       2945.35       2824.41        57.73 o                         
 -24   0  12      10925.33      10726.73       155.86 o                         
 -22   0  12      37871.67      36332.64       439.73 o                         
 -20   0  12         10.14         24.51        11.47 o                         
 -18   0  12      14251.52      14188.54       187.98 o                         
 -16   0  12          5.82         26.92         8.85 o                         
 -14   0  12       9066.61       7707.38       100.07 o                         
 -12   0  12         21.88        195.41        30.02 o                         
 -10   0  12      38923.86      41728.16       485.90 o                         
  -8   0  12         15.41          0.41         8.53 o                         
  -6   0  12      22066.71      22727.54       273.33 o                         
  -4   0  12       3245.44       3046.82        52.16 o                         
  -2   0  12      27366.02      25761.88       307.42 o                         
   0   0  12       2094.14       2557.54        47.03 o                         
   2   0  12         52.66        138.38        15.81 o                         
   4   0  12       7514.85       7706.54       139.47 o                         
   6   0  12          3.10         39.33        12.24 o                         
   8   0  12         48.38         20.91        16.70 o                         
  10   0  12       8845.80       8415.76       138.40 o                         
  12   0  12       2336.42       2401.76        70.41 o                         
  14   0  12         38.06         35.60        18.97 o                         
  16   0  12        777.69        735.49        48.23 o                         
  18   0  12      12599.02      12750.61       234.26 o                         
  20   0  12       5913.24       5813.99       136.40 o                         
  22   0  12        560.39        596.10        49.28 o                         
  24   0  12       1246.87       1304.65        75.26 o                         
  26   0  12        982.10        882.37        64.79 o                         
  28   0  12       4099.14       3789.76       183.60 o                         
 -37   1  12        216.93        276.01        27.69 o                         
 -35   1  12        225.30        198.58        16.15 o                         
 -33   1  12         12.82          2.93         9.41 o                         
 -31   1  12        202.57        190.37        14.97 o                         
 -29   1  12         45.91         60.24        10.35 o                         
 -27   1  12        639.16        627.54        21.58 o                         
 -25   1  12        785.06        805.78        24.62 o                         
 -23   1  12        125.71        118.51        11.70 o                         
 -21   1  12       2401.65       2355.75        35.50 o                         
 -19   1  12        418.79        418.33        15.67 o                         
 -17   1  12        166.22        170.61        11.81 o                         
 -15   1  12         30.57         11.32         6.29 o                         
 -13   1  12          2.82         -0.15         6.36 o                         
 -11   1  12       2213.11       2461.78        32.07 o                         
  -9   1  12       2219.21       2433.50        34.09 o                         
  -7   1  12       1752.16       1816.44        27.97 o                         
  -5   1  12       1674.73       1775.63        27.05 o                         
  -3   1  12        315.66        325.91        14.90 o                         
  -1   1  12        137.07        199.49         9.31 o                         
   1   1  12       1590.76       1793.62        34.67 o                         
   3   1  12          3.01         -3.88         5.41 o                         
   5   1  12       4166.01       4480.34        57.54 o                         
   7   1  12        285.22        366.28        16.81 o                         
   9   1  12        486.89        600.51        24.69 o                         
  11   1  12       1574.40       1659.11        40.64 o                         
  13   1  12        408.57        345.93        21.70 o                         
  15   1  12        406.82        391.30        23.48 o                         
  17   1  12       1769.06       1744.87        44.70 o                         
  19   1  12          0.26         36.16        15.09 o                         
  21   1  12       3581.93       3631.96        79.13 o                         
  23   1  12        307.95        317.01        27.23 o                         
  25   1  12         86.42        154.96        25.88 o                         
  27   1  12         37.52         56.28        21.26 o                         
 -36   2  12        577.17        604.82       112.43 o                         
 -34   2  12         16.22         16.60        24.23 o                         
 -32   2  12        916.30       1028.90        46.83 o                         
 -30   2  12       3604.51       3609.12       118.75 o                         
 -28   2  12       1180.38       1299.71        41.33 o                         
 -26   2  12       7868.03       8096.53       119.01 o                         
 -24   2  12       1880.23       1832.25        42.98 o                         
 -22   2  12          1.74         -1.51        10.84 o                         
 -20   2  12        714.94        800.45        24.76 o                         
 -18   2  12       2962.40       2958.43        48.67 o                         
 -16   2  12        163.72        202.67        15.72 o                         
 -14   2  12      10017.77       9973.30       110.67 o                         
 -12   2  12         19.15         40.14         9.45 o                         
 -10   2  12       2398.90       2317.77        41.62 o                         
  -8   2  12          0.28         -6.01         6.01 o                         
  -6   2  12        318.61        294.67        12.15 o                         
  -4   2  12        799.18        729.83        20.24 o                         
  -2   2  12      12557.29      12030.91       124.77 o                         
   0   2  12       1187.44       1085.62        21.55 o                         
   2   2  12       5716.97       5689.82        72.59 o                         
   4   2  12       1232.95       1163.03        32.30 o                         
   6   2  12         43.91         67.88        10.67 o                         
   8   2  12       2986.75       2969.30        39.16 o                         
  10   2  12       6272.59       5771.01        72.43 o                         
  12   2  12        390.78        401.10        18.89 o                         
  14   2  12       3787.96       3839.55        57.85 o                         
  16   2  12       1221.45       1287.31        31.88 o                         
  18   2  12        435.28        465.68        24.27 o                         
  20   2  12       3766.92       3839.53        70.89 o                         
  22   2  12       1872.24       1794.29        47.74 o                         
  24   2  12        504.39        519.19        42.94 o                         
  26   2  12        653.44        652.51        35.18 o                         
 -31   3  12        533.88        478.25        67.10 o                         
 -29   3  12         99.80        104.85        22.80 o                         
 -27   3  12          1.10         34.59        12.77 o                         
 -25   3  12        161.48        141.12        16.98 o                         
 -23   3  12        702.81        686.60        30.61 o                         
 -21   3  12          2.59         -1.66        10.10 o                         
 -19   3  12        497.46        531.72        19.96 o                         
 -17   3  12       1132.60       1129.10        28.24 o                         
 -15   3  12         41.03         62.94         9.64 o                         
 -13   3  12        149.04        120.03        11.02 o                         
 -11   3  12        268.29        306.60        17.70 o                         
  -9   3  12          2.17         18.07         7.68 o                         
  -7   3  12       7870.82       8035.02        90.56 o                         
  -5   3  12       4131.89       4113.64        58.94 o                         
  -3   3  12       1038.74       1124.74        36.59 o                         
  -1   3  12       1746.99       1710.09        53.67 o                         
   1   3  12          3.87         10.68        10.97 o                         
   3   3  12        207.44        224.35        19.33 o                         
   5   3  12        341.19        336.60        23.62 o                         
   7   3  12        384.47        418.79        28.43 o                         
   9   3  12        463.85        473.65        29.32 o                         
  11   3  12        274.87        280.68        19.87 o                         
  13   3  12         25.66         35.04        10.50 o                         
  15   3  12        157.05        182.54        17.31 o                         
  17   3  12        100.89        105.44        16.50 o                         
  19   3  12         22.46         46.24        11.43 o                         
  21   3  12        265.74        280.13        22.10 o                         
 -22   4  12        263.07        258.70        17.42 o                         
 -20   4  12          0.27         31.78        12.58 o                         
 -18   4  12        958.33       1066.69        35.18 o                         
 -16   4  12         79.01         90.75        14.51 o                         
 -14   4  12        991.18       1041.61        34.39 o                         
 -12   4  12        271.79        279.60        16.92 o                         
 -10   4  12       3195.26       3072.95        52.50 o                         
  -8   4  12         14.59         38.17        10.43 o                         
  -6   4  12       1509.86       1567.40        34.44 o                         
  -4   4  12        115.84        102.92        13.72 o                         
  -2   4  12        792.55        901.95        35.73 o                         
   0   4  12         63.31         71.02        14.73 o                         
   2   4  12       9020.64       8490.19       122.53 o                         
   4   4  12        725.76        702.04        34.73 o                         
   6   4  12       1660.28       1567.84        50.74 o                         
   8   4  12       2474.81       2297.44        67.94 o                         
  10   4  12        274.79        342.50        31.91 o                         
  12   4  12         66.16         55.95        16.39 o                         
 -37   1  13        122.50        102.32        22.05 o                         
 -35   1  13       2131.63       1935.13        43.89 o                         
 -33   1  13        508.97        570.76        26.03 o                         
 -31   1  13         86.80        109.95        16.57 o                         
 -29   1  13       2165.10       2311.75        40.89 o                         
 -27   1  13        131.94        148.08        13.20 o                         
 -25   1  13         62.16         73.03        10.89 o                         
 -23   1  13        744.92        720.27        23.04 o                         
 -21   1  13       1582.55       1507.44        28.92 o                         
 -19   1  13       3290.11       3265.24        48.12 o                         
 -17   1  13      11650.58      11286.01       105.39 o                         
 -15   1  13        236.79        270.26        14.35 o                         
 -13   1  13       3247.75       2902.90        37.52 o                         
 -11   1  13       1376.02       1305.30        24.21 o                         
  -9   1  13         11.94          0.06         5.78 o                         
  -7   1  13      13111.98      13150.96       139.17 o                         
  -5   1  13      15832.98      14994.12       140.46 o                         
  -3   1  13        356.50        349.34        11.59 o                         
  -1   1  13      10876.95      10284.83       101.48 o                         
   1   1  13        263.26        226.90        11.00 o                         
   3   1  13        107.79        100.71         9.53 o                         
   5   1  13       2442.72       2805.28        42.51 o                         
   7   1  13      15845.26      16500.79       167.10 o                         
   9   1  13       1102.78       1107.14        27.11 o                         
  11   1  13       8679.26       8329.27       112.55 o                         
  13   1  13        287.34        358.67        22.59 o                         
  15   1  13        199.92        306.78        23.27 o                         
  17   1  13       2989.12       2976.66        62.46 o                         
  19   1  13       4411.17       4362.17        75.07 o                         
  21   1  13         29.30         50.73        15.72 o                         
  23   1  13       1965.00       1939.50        54.07 o                         
  25   1  13       1094.37       1232.05        58.65 o                         
  27   1  13       2422.17       2306.34        97.46 o                         
 -36   2  13        184.49        159.19        45.10 o                         
 -34   2  13         16.36         -6.82        22.91 o                         
 -32   2  13        254.35        256.39        25.90 o                         
 -30   2  13         63.39         90.89        16.51 o                         
 -28   2  13         74.28         75.39        16.65 o                         
 -26   2  13          2.26         25.75        17.50 o                         
 -24   2  13         63.16         71.32        14.36 o                         
 -22   2  13         15.78         11.61         8.32 o                         
 -20   2  13       1482.51       1468.47        36.41 o                         
 -18   2  13          4.21         -1.41         8.76 o                         
 -16   2  13        394.28        425.82        21.04 o                         
 -14   2  13       1221.97       1089.54        25.85 o                         
 -12   2  13        698.88        688.58        20.73 o                         
 -10   2  13        536.01        516.81        17.89 o                         
  -8   2  13       1342.87       1342.77        24.60 o                         
  -6   2  13       1850.64       1725.74        25.74 o                         
  -4   2  13        994.29        911.69        22.93 o                         
  -2   2  13        344.46        326.01        11.76 o                         
   0   2  13        411.23        444.21        17.69 o                         
   2   2  13       1441.10       1386.06        32.07 o                         
   4   2  13        358.41        400.29        22.37 o                         
   6   2  13        224.90        297.22        17.58 o                         
   8   2  13         11.14         18.52         9.27 o                         
  10   2  13        423.83        496.33        23.47 o                         
  12   2  13        548.84        500.59        28.98 o                         
  14   2  13        873.68        973.01        28.68 o                         
  16   2  13        668.50        708.54        27.16 o                         
  18   2  13          0.28         18.22        11.90 o                         
  20   2  13       3821.78       3872.26        70.28 o                         
  22   2  13         61.02         60.17        14.22 o                         
  24   2  13       1618.54       1583.66        61.40 o                         
 -31   3  13         75.76         70.48        27.44 o                         
 -29   3  13        560.45        571.19        35.14 o                         
 -27   3  13        403.93        421.02        26.71 o                         
 -25   3  13        315.80        330.75        28.37 o                         
 -23   3  13       7034.80       6884.50        97.57 o                         
 -21   3  13        476.06        483.32        27.05 o                         
 -19   3  13         51.35         43.93        10.09 o                         
 -17   3  13       4874.36       4840.28        64.36 o                         
 -15   3  13          1.05         17.65         8.92 o                         
 -13   3  13        592.14        596.31        21.60 o                         
 -11   3  13       3135.45       3249.32        47.13 o                         
  -9   3  13       2079.05       2044.07        36.49 o                         
  -7   3  13        247.91        236.47        10.84 o                         
  -5   3  13       4844.92       4646.85        68.99 o                         
  -3   3  13        157.34        147.80        15.08 o                         
  -1   3  13        231.69        242.06        18.41 o                         
   1   3  13        166.82        169.71        17.98 o                         
   3   3  13          1.70          1.55        10.69 o                         
   5   3  13          0.14        -11.31        11.31 o                         
   7   3  13        296.68        340.32        24.74 o                         
   9   3  13        250.12        260.62        23.45 o                         
  11   3  13       4738.97       4753.16        94.75 o                         
  13   3  13       1055.34       1073.01        32.73 o                         
  15   3  13        719.37        649.84        31.90 o                         
  17   3  13          3.44          9.23         9.54 o                         
  19   3  13        607.44        719.36        39.68 o                         
 -22   4  13        759.35        787.95        44.06 o                         
 -20   4  13        289.86        256.47        23.20 o                         
 -18   4  13        499.09        473.41        23.43 o                         
 -16   4  13        525.48        512.25        22.30 o                         
 -14   4  13       3248.36       3116.04        62.75 o                         
 -12   4  13        426.66        447.50        22.83 o                         
 -10   4  13        279.33        298.53        25.25 o                         
  -8   4  13        708.02        741.17        25.00 o                         
  -6   4  13         66.60         81.72        23.54 o                         
  -4   4  13          1.51          1.59        14.76 o                         
  -2   4  13        625.00        630.37        39.92 o                         
   0   4  13         69.56        102.69        16.28 o                         
   2   4  13        445.84        391.75        27.15 o                         
   4   4  13        827.73        867.76        40.54 o                         
   6   4  13        790.73        798.57        38.68 o                         
   8   4  13         47.39         71.50        20.94 o                         
  10   4  13        140.90        115.52        19.50 o                         
 -38   0  14       7831.26       7331.10       297.11 o                         
 -36   0  14       2630.16       2811.56        82.27 o                         
 -34   0  14       3939.62       3951.73        91.98 o                         
 -32   0  14        216.79        252.51        25.29 o                         
 -30   0  14        455.94        441.32        32.66 o                         
 -28   0  14        727.41        781.82        36.34 o                         
 -26   0  14      16854.48      16743.96       228.02 o                         
 -24   0  14        418.54        434.73        28.02 o                         
 -22   0  14      18278.60      17669.35       281.62 o                         
 -20   0  14       4511.45       4505.61        80.42 o                         
 -18   0  14       5681.69       5410.21        80.46 o                         
 -16   0  14         33.28         46.11         9.25 o                         
 -14   0  14      19376.93      20012.15       229.89 o                         
 -12   0  14       4880.71       5345.06        83.21 o                         
 -10   0  14       2377.85       1979.14        42.08 o                         
  -8   0  14         92.24         23.72         9.24 o                         
  -6   0  14         16.48         49.64        11.39 o                         
  -4   0  14      13086.48      12824.14       208.27 o                         
  -2   0  14       4411.69       3937.00        70.32 o                         
   0   0  14       1900.82       1827.11        50.66 o                         
   2   0  14      30879.09      32714.31       430.66 o                         
   4   0  14       2220.74       2365.77        55.41 o                         
   6   0  14        984.39        830.87        37.03 o                         
   8   0  14       8449.18       8139.88       162.02 o                         
  10   0  14       1078.94       1096.72        41.12 o                         
  12   0  14       2440.12       2483.11        65.15 o                         
  14   0  14       6259.39       6102.42       117.49 o                         
  16   0  14       2952.23       2818.17        99.51 o                         
  18   0  14       1404.61       1357.07        59.99 o                         
  20   0  14       8620.45       8588.33       181.79 o                         
  22   0  14       1446.91       1343.81        66.47 o                         
  24   0  14       3153.96       3153.53       102.43 o                         
  26   0  14        496.46        524.24        62.20 o                         
 -37   1  14        241.25        292.00        27.60 o                         
 -35   1  14       1502.89       1570.05        41.71 o                         
 -33   1  14        641.45        789.46        33.87 o                         
 -31   1  14         69.36         62.69        11.39 o                         
 -29   1  14        832.34        850.11        26.63 o                         
 -27   1  14       1876.16       1803.68        35.13 o                         
 -25   1  14        824.72        861.21        25.09 o                         
 -23   1  14       9910.62       9930.17       103.44 o                         
 -21   1  14         11.73          9.20         7.68 o                         
 -19   1  14       2336.23       2313.20        35.18 o                         
 -17   1  14        100.24         87.70        10.17 o                         
 -15   1  14        241.79        275.56        13.22 o                         
 -13   1  14         63.68         44.87         4.89 o                         
 -11   1  14          9.96         12.98         6.58 o                         
  -9   1  14         31.20         16.62         6.96 o                         
  -7   1  14        937.66       1040.46        24.58 o                         
  -5   1  14       2341.76       2391.60        34.52 o                         
  -3   1  14         18.18         25.33         5.43 o                         
  -1   1  14       1390.73       1393.24        24.94 o                         
   1   1  14       1707.68       1771.19        30.34 o                         
   3   1  14         12.61         13.94         7.07 o                         
   5   1  14       1725.13       1727.35        32.60 o                         
   7   1  14          0.30         -3.40         7.21 o                         
   9   1  14        825.15        764.45        28.82 o                         
  11   1  14        651.86        745.93        28.05 o                         
  13   1  14        383.28        478.75        26.47 o                         
  15   1  14        401.39        410.06        25.38 o                         
  17   1  14       2349.78       2354.77        52.11 o                         
  19   1  14        101.06        162.58        19.37 o                         
  21   1  14        745.92        765.47        37.39 o                         
  23   1  14        310.06        381.16        28.02 o                         
  25   1  14         24.33         39.12        21.55 o                         
  27   1  14        369.38        392.29        50.62 o                         
 -36   2  14        478.54        446.39        43.09 o                         
 -34   2  14        690.95        701.42        42.50 o                         
 -32   2  14         14.12         27.41        20.41 o                         
 -30   2  14        835.50        767.98        38.52 o                         
 -28   2  14         35.56         41.49        17.72 o                         
 -26   2  14       6440.92       6618.56        90.99 o                         
 -24   2  14        587.79        578.92        20.89 o                         
 -22   2  14       4043.24       3976.07        59.68 o                         
 -20   2  14        201.02        233.42        16.13 o                         
 -18   2  14        188.31        167.79        14.07 o                         
 -16   2  14       1918.91       1817.04        40.06 o                         
 -14   2  14       5177.81       4976.34        68.16 o                         
 -12   2  14         38.65         44.44         9.54 o                         
 -10   2  14       6894.17       6749.64        76.66 o                         
  -8   2  14        998.25        971.45        21.07 o                         
  -6   2  14         30.76         26.59         8.31 o                         
  -4   2  14      14069.43      13501.10       124.29 o                         
  -2   2  14       2783.98       2765.15        44.34 o                         
   0   2  14         64.02         81.06         9.79 o                         
   2   2  14       5048.63       5023.99        72.78 o                         
   4   2  14        386.60        369.02        19.19 o                         
   6   2  14        604.53        609.50        24.96 o                         
   8   2  14      15389.68      15055.13       167.15 o                         
  10   2  14        150.87        136.32         9.20 o                         
  12   2  14        638.90        756.56        25.75 o                         
  14   2  14        837.42        961.13        28.59 o                         
  16   2  14        407.65        408.15        21.69 o                         
  18   2  14        533.76        609.16        27.52 o                         
  20   2  14       8843.19       8772.45       150.58 o                         
  22   2  14        915.40        898.98        36.04 o                         
  24   2  14       1162.63       1081.79        43.20 o                         
 -31   3  14         52.49         82.97        43.63 o                         
 -29   3  14        646.82        636.03        41.67 o                         
 -27   3  14        678.64        631.21        33.38 o                         
 -25   3  14        648.09        646.28        39.11 o                         
 -23   3  14        726.57        789.22        31.52 o                         
 -21   3  14         89.31         78.31        12.38 o                         
 -19   3  14        132.74        150.21        12.94 o                         
 -17   3  14        999.64       1012.89        27.20 o                         
 -15   3  14        401.42        438.88        21.16 o                         
 -13   3  14        650.47        614.93        20.24 o                         
 -11   3  14          3.04         19.30         7.65 o                         
  -9   3  14       2323.30       2295.32        35.99 o                         
  -7   3  14         12.70         28.87         9.74 o                         
  -5   3  14        335.26        357.99        18.43 o                         
  -3   3  14        405.10        444.58        20.29 o                         
  -1   3  14        654.59        660.12        19.50 o                         
   1   3  14        102.54        140.96        19.68 o                         
   3   3  14        275.06        289.21        23.05 o                         
   5   3  14          0.54          5.05        12.12 o                         
   7   3  14        157.42        127.98        17.50 o                         
   9   3  14        380.70        351.96        24.27 o                         
  11   3  14        578.53        527.84        27.26 o                         
  13   3  14        687.13        655.91        30.18 o                         
  15   3  14        367.79        324.55        22.09 o                         
  17   3  14         87.01         96.99        11.12 o                         
  19   3  14        145.75        152.61        15.82 o                         
 -20   4  14        104.65        137.18        14.49 o                         
 -18   4  14          2.03         18.57        10.96 o                         
 -16   4  14        233.28        253.75        17.79 o                         
 -14   4  14       2517.65       2548.35        49.41 o                         
 -12   4  14       1410.44       1329.80        33.95 o                         
 -10   4  14       7292.66       7351.90        98.53 o                         
  -8   4  14       1740.88       1661.99        30.10 o                         
  -6   4  14        651.96        688.46        37.26 o                         
  -4   4  14        347.03        415.00        25.66 o                         
  -2   4  14       1655.76       1788.03        78.76 o                         
   0   4  14        766.95        773.10        32.98 o                         
   2   4  14         85.75        188.13        30.14 o                         
   4   4  14       1151.24       1128.36        45.14 o                         
   6   4  14        225.73        217.26        34.02 o                         
   8   4  14       3053.63       2947.02        73.09 o                         
  10   4  14         64.13        124.35        20.81 o                         
 -37   1  15        564.95        585.46        40.43 o                         
 -35   1  15       2846.12       2962.04        56.13 o                         
 -33   1  15        209.97        236.92        20.04 o                         
 -31   1  15       1967.85       1926.83        40.18 o                         
 -29   1  15       5372.31       5261.83        68.85 o                         
 -27   1  15       1376.34       1395.51        31.40 o                         
 -25   1  15       4042.28       3995.79        58.53 o                         
 -23   1  15      13126.57      12737.67       122.20 o                         
 -21   1  15       3901.60       3863.02        47.97 o                         
 -19   1  15       1884.13       1881.01        32.12 o                         
 -17   1  15       7747.33       7701.09        81.83 o                         
 -15   1  15          5.33          0.55         6.37 o                         
 -13   1  15      10462.65      10331.04       111.87 o                         
 -11   1  15       1767.15       1768.65        29.10 o                         
  -9   1  15       3145.65       3072.90        44.33 o                         
  -7   1  15         58.82         84.99        10.41 o                         
  -5   1  15        214.02        257.28        11.02 o                         
  -3   1  15       1460.29       1357.76        23.92 o                         
  -1   1  15      18376.72      17453.94       163.85 o                         
   1   1  15       1844.12       1975.41        32.25 o                         
   3   1  15       7744.62       7546.71        87.44 o                         
   5   1  15         95.02         61.10         9.37 o                         
   7   1  15        176.51        216.95        21.10 o                         
   9   1  15        307.95        327.22        18.62 o                         
  11   1  15      11816.23      10975.63       131.87 o                         
  13   1  15        404.62        453.48        25.54 o                         
  15   1  15       3658.98       3690.40        73.34 o                         
  17   1  15         50.92         81.56        17.95 o                         
  19   1  15        944.91       1019.73        42.30 o                         
  21   1  15       5544.73       5376.51        91.28 o                         
  23   1  15        919.74        954.03        43.99 o                         
  25   1  15        115.93         75.43        37.77 o                         
 -34   2  15          1.54         24.69        19.74 o                         
 -32   2  15        292.94        355.30        25.81 o                         
 -30   2  15        170.03        158.38        21.36 o                         
 -28   2  15         12.84         35.99        14.02 o                         
 -26   2  15        117.48        124.85        19.09 o                         
 -24   2  15       2072.92       2072.12        42.94 o                         
 -22   2  15       1566.17       1435.14        33.33 o                         
 -20   2  15       3702.01       3448.75        57.37 o                         
 -18   2  15         16.79         24.78         9.29 o                         
 -16   2  15        166.12        170.39        13.50 o                         
 -14   2  15        104.14        117.72        11.59 o                         
 -12   2  15         44.99         51.66         8.97 o                         
 -10   2  15         83.21         61.00         8.04 o                         
  -8   2  15       2119.93       2115.90        34.77 o                         
  -6   2  15        631.31        664.58        22.85 o                         
  -4   2  15       3581.05       3755.44        55.26 o                         
  -2   2  15        624.27        598.11        19.32 o                         
   0   2  15          4.58         -7.62         7.75 o                         
   2   2  15         20.11         36.28         9.46 o                         
   4   2  15       1264.19       1354.59        32.05 o                         
   6   2  15       1239.86       1127.88        30.66 o                         
   8   2  15         50.86         54.86        12.87 o                         
  10   2  15       1217.15       1198.90        23.97 o                         
  12   2  15       1033.89        987.60        24.68 o                         
  14   2  15        386.59        431.18        18.99 o                         
  16   2  15        674.42        638.44        28.86 o                         
  18   2  15         73.92         78.67        13.75 o                         
  20   2  15       1467.91       1557.89        39.95 o                         
  22   2  15        484.53        398.62        28.29 o                         
 -29   3  15        978.39       1095.64        51.32 o                         
 -27   3  15          6.53         20.35        15.38 o                         
 -25   3  15       1533.43       1532.56        52.72 o                         
 -23   3  15        403.27        474.82        25.30 o                         
 -21   3  15       1096.99       1146.53        29.50 o                         
 -19   3  15        572.33        655.92        25.91 o                         
 -17   3  15       1134.47       1133.95        29.00 o                         
 -15   3  15        103.99        102.17        11.94 o                         
 -13   3  15       5789.13       5684.59        64.83 o                         
 -11   3  15        717.78        706.57        19.37 o                         
  -9   3  15       9435.45       9478.57        95.84 o                         
  -7   3  15       3092.22       3165.18        48.40 o                         
  -5   3  15       4916.05       4839.61        82.12 o                         
  -3   3  15        135.06        205.72        14.24 o                         
  -1   3  15       6882.17       6684.03        88.83 o                         
   1   3  15        105.15         97.30        13.11 o                         
   3   3  15       4633.41       4659.43        68.65 o                         
   5   3  15        754.41        688.29        35.26 o                         
   7   3  15        317.30        320.06        28.75 o                         
   9   3  15       4552.57       4295.77        72.69 o                         
  11   3  15       3413.49       3436.36        62.20 o                         
  13   3  15        478.24        437.95        31.13 o                         
  15   3  15       2308.95       2193.81        49.92 o                         
  17   3  15        975.91       1048.74        39.37 o                         
 -20   4  15        258.21        228.11        21.84 o                         
 -18   4  15          1.66         20.15        10.21 o                         
 -16   4  15         91.32         77.81        13.31 o                         
 -14   4  15         81.07         78.25        12.49 o                         
 -12   4  15          1.20          1.15        16.38 o                         
 -10   4  15        569.65        578.61        21.67 o                         
  -8   4  15         79.93         74.56        15.45 o                         
  -6   4  15        754.22        739.06        32.86 o                         
  -4   4  15       2445.66       2475.00        59.18 o                         
  -2   4  15        420.60        378.96        51.56 o                         
   0   4  15        252.05        245.37        21.70 o                         
   2   4  15       1160.17       1033.27        42.87 o                         
   4   4  15        244.46        228.58        24.10 o                         
   6   4  15        609.67        568.22        41.21 o                         
   8   4  15        927.28        925.40        55.31 o                         
 -38   0  16        737.47        601.82        61.11 o                         
 -36   0  16       1302.49       1297.37        51.96 o                         
 -34   0  16       2923.48       3014.00        91.76 o                         
 -32   0  16        316.99        434.43        32.52 o                         
 -30   0  16        540.35        588.95        35.85 o                         
 -28   0  16        526.69        496.00        32.48 o                         
 -26   0  16       3219.47       2922.87        72.22 o                         
 -24   0  16        172.97        163.64        19.91 o                         
 -22   0  16      19186.62      18460.36       246.38 o                         
 -20   0  16        842.99        947.80        29.55 o                         
 -18   0  16       1169.05       1208.94        34.08 o                         
 -16   0  16       5113.33       4862.01        79.56 o                         
 -14   0  16        321.34        242.74        18.60 o                         
 -12   0  16       2619.07       2258.26        48.04 o                         
 -10   0  16       7446.66       7223.98       120.78 o                         
  -8   0  16       2701.85       2817.89        61.98 o                         
  -6   0  16       6375.21       6162.90       107.72 o                         
  -4   0  16      10743.75      10266.94       140.73 o                         
  -2   0  16          1.87         -0.04         8.75 o                         
   0   0  16       5756.64       5378.61        95.97 o                         
   2   0  16        792.79        983.20        43.23 o                         
   4   0  16        697.25        684.07        34.20 o                         
   6   0  16        267.71        199.13        21.33 o                         
   8   0  16       7842.32       7963.11       136.80 o                         
  10   0  16       1045.83       1071.43        41.92 o                         
  12   0  16      10401.07       9994.52       169.20 o                         
  14   0  16        825.97        907.95        48.37 o                         
  16   0  16       1582.15       1744.29        59.18 o                         
  18   0  16        128.12        176.13        27.78 o                         
  20   0  16       2262.48       2269.58        77.59 o                         
  22   0  16         54.13         21.02        20.39 o                         
  24   0  16       7041.80       6414.80       226.65 o                         
 -37   1  16        304.24        373.31        33.29 o                         
 -35   1  16        120.38        151.49        21.23 o                         
 -33   1  16         49.11         52.55        11.47 o                         
 -31   1  16         12.22         14.07        10.01 o                         
 -29   1  16         74.37         94.19        12.08 o                         
 -27   1  16        881.82        924.78        28.37 o                         
 -25   1  16       1088.49       1057.21        28.29 o                         
 -23   1  16        697.18        759.10        22.04 o                         
 -21   1  16        127.04        118.04        11.10 o                         
 -19   1  16       1806.11       1835.58        33.13 o                         
 -17   1  16        112.57        119.46        10.64 o                         
 -15   1  16          3.36          2.82         6.78 o                         
 -13   1  16        158.80        191.79        12.27 o                         
 -11   1  16       2796.35       3087.28        43.37 o                         
  -9   1  16       2008.50       2031.43        33.20 o                         
  -7   1  16        757.99        807.45        22.79 o                         
  -5   1  16        893.51        749.89        19.12 o                         
  -3   1  16        709.80        714.00        20.18 o                         
  -1   1  16        185.50        182.27        11.37 o                         
   1   1  16        457.69        474.36        17.86 o                         
   3   1  16        519.32        524.25        19.84 o                         
   5   1  16       1103.15       1220.36        32.98 o                         
   7   1  16         15.66         14.93         8.93 o                         
   9   1  16         37.66         48.47        11.48 o                         
  11   1  16          8.48         17.07         9.93 o                         
  13   1  16        517.76        478.38        29.73 o                         
  15   1  16        347.20        385.96        23.39 o                         
  17   1  16       3096.48       3118.37        58.14 o                         
  19   1  16         43.37         44.54        18.43 o                         
  21   1  16         25.74         58.30        19.50 o                         
  23   1  16         54.79         42.97        20.55 o                         
  25   1  16         60.91         68.86        32.21 o                         
 -34   2  16       5776.62       5800.30       128.68 o                         
 -32   2  16        208.93        268.25        23.96 o                         
 -30   2  16         58.40         96.04        22.00 o                         
 -28   2  16         44.73         73.63        15.46 o                         
 -26   2  16       1363.30       1363.79        33.92 o                         
 -24   2  16        276.94        352.47        18.76 o                         
 -22   2  16       2045.78       2148.99        41.67 o                         
 -20   2  16        502.01        606.68        24.76 o                         
 -18   2  16       2075.67       2066.58        38.98 o                         
 -16   2  16       5148.48       4936.70        65.15 o                         
 -14   2  16          3.90         -7.80         7.80 o                         
 -12   2  16       2489.59       2525.60        41.32 o                         
 -10   2  16       1530.06       1478.00        28.02 o                         
  -8   2  16        785.41        688.30        18.78 o                         
  -6   2  16      13646.54      13593.19       127.33 o                         
  -4   2  16       5435.66       5349.43        64.65 o                         
  -2   2  16        245.12        262.71        14.64 o                         
   0   2  16       2708.14       2619.43        43.08 o                         
   2   2  16       1236.78       1223.26        31.49 o                         
   4   2  16        394.89        342.71        20.43 o                         
   6   2  16       1590.69       1374.74        36.23 o                         
   8   2  16        855.79       1046.33        31.24 o                         
  10   2  16        144.24        119.62        10.39 o                         
  12   2  16       5377.30       5128.07        71.56 o                         
  14   2  16          6.41         28.68        11.11 o                         
  16   2  16        365.94        429.87        27.39 o                         
  18   2  16        101.28        126.75        13.61 o                         
  20   2  16        249.32        351.89        23.54 o                         
  22   2  16         58.34         54.28        15.62 o                         
 -29   3  16        394.29        433.14        29.14 o                         
 -27   3  16        149.79        211.15        20.38 o                         
 -25   3  16         23.28         28.12        20.01 o                         
 -23   3  16        883.34        818.53        25.25 o                         
 -21   3  16         20.39         26.15         9.59 o                         
 -19   3  16          0.70         12.63         8.80 o                         
 -17   3  16        633.24        628.30        25.11 o                         
 -15   3  16          3.32         14.43         9.23 o                         
 -13   3  16        341.66        390.36        17.93 o                         
 -11   3  16       1449.88       1475.54        29.13 o                         
  -9   3  16        619.03        618.38        25.23 o                         
  -7   3  16       2615.84       2626.38        45.40 o                         
  -5   3  16        576.18        577.09        24.05 o                         
  -3   3  16        222.09        255.94        18.35 o                         
  -1   3  16        291.17        314.01        19.20 o                         
   1   3  16        737.71        698.38        30.86 o                         
   3   3  16        592.57        652.42        33.28 o                         
   5   3  16          5.58          5.09         9.74 o                         
   7   3  16         96.50        107.61        10.35 o                         
   9   3  16        466.88        469.20        21.90 o                         
  11   3  16          0.32         -5.74        16.39 o                         
  13   3  16         27.06         21.78        16.63 o                         
  15   3  16        231.88        316.89        26.58 o                         
  17   3  16       1016.46       1077.16        43.57 o                         
 -20   4  16         59.26         57.38        10.68 o                         
 -18   4  16        550.72        587.87        32.80 o                         
 -16   4  16        519.41        515.95        23.25 o                         
 -14   4  16          2.91          3.43         7.40 o                         
 -12   4  16         21.20         15.41         8.72 o                         
 -10   4  16       1561.73       1619.04        44.79 o                         
  -8   4  16        129.88        122.79        20.43 o                         
  -6   4  16          3.72         37.34        13.71 o                         
  -4   4  16        561.83        586.13        42.37 o                         
  -2   4  16        164.23        151.36        20.19 o                         
   0   4  16       1251.41       1300.52        43.61 o                         
   2   4  16        462.58        503.21        34.73 o                         
   4   4  16        185.21        191.05        28.54 o                         
   6   4  16        457.41        450.80        31.69 o                         
 -37   1  17       3786.02       3530.28       153.83 o                         
 -35   1  17        611.24        677.78        30.89 o                         
 -33   1  17       1356.53       1315.40        34.06 o                         
 -31   1  17        679.87        670.94        28.66 o                         
 -29   1  17        560.46        568.03        25.35 o                         
 -27   1  17        449.44        436.38        20.76 o                         
 -25   1  17       4145.91       3992.79        56.37 o                         
 -23   1  17       1708.72       1736.93        31.71 o                         
 -21   1  17      13500.95      13304.08       138.08 o                         
 -19   1  17         75.95         94.67        10.54 o                         
 -17   1  17        567.14        513.33        19.25 o                         
 -15   1  17        274.63        290.54        11.69 o                         
 -13   1  17       9981.74       9862.55        99.75 o                         
 -11   1  17       3027.13       3370.53        46.92 o                         
  -9   1  17       7588.93       7100.50        79.45 o                         
  -7   1  17         35.66         28.96         6.76 o                         
  -5   1  17        309.20        279.13        12.55 o                         
  -3   1  17       4962.42       4848.33        62.96 o                         
  -1   1  17       7553.49       7111.62        79.95 o                         
   1   1  17        711.84        808.12        22.91 o                         
   3   1  17       8341.95       8298.66       101.87 o                         
   5   1  17       2045.25       2125.79        39.45 o                         
   7   1  17       1228.19       1241.90        32.78 o                         
   9   1  17       2670.28       2720.08        48.95 o                         
  11   1  17         58.19         27.08        10.33 o                         
  13   1  17       3109.04       3077.51        58.66 o                         
  15   1  17       1898.09       1834.49        44.53 o                         
  17   1  17       4093.02       4067.65        68.51 o                         
  19   1  17       1073.44       1077.59        38.69 o                         
  21   1  17       3909.28       3844.22        69.97 o                         
  23   1  17        621.31        639.17        43.26 o                         
 -34   2  17       1626.83       1805.89        62.51 o                         
 -32   2  17        101.48        114.62        18.51 o                         
 -30   2  17          0.64         -4.49        16.00 o                         
 -28   2  17        104.17         75.11        18.53 o                         
 -26   2  17        191.68        194.19        15.53 o                         
 -24   2  17       2357.17       2213.95        42.57 o                         
 -22   2  17        514.20        592.97        25.90 o                         
 -20   2  17        821.29        788.66        27.05 o                         
 -18   2  17          1.15         -2.99         9.60 o                         
 -16   2  17       1750.79       1713.22        38.93 o                         
 -14   2  17        447.03        453.07        20.04 o                         
 -12   2  17       1573.42       1557.53        28.24 o                         
 -10   2  17       1029.89        996.65        27.08 o                         
  -8   2  17      14037.09      13544.62       121.96 o                         
  -6   2  17       3228.83       3225.77        48.59 o                         
  -4   2  17        479.50        445.97        18.38 o                         
  -2   2  17       1045.23        999.31        28.03 o                         
   0   2  17        182.17        160.17        13.95 o                         
   2   2  17        435.94        456.07        23.42 o                         
   4   2  17        378.46        557.75        27.00 o                         
   6   2  17        762.96        842.41        29.97 o                         
   8   2  17        956.31        815.60        31.32 o                         
  10   2  17        538.83        552.48        27.75 o                         
  12   2  17       1835.46       1625.10        39.46 o                         
  14   2  17        322.20        369.68        17.47 o                         
  16   2  17        911.99        954.86        29.05 o                         
  18   2  17        205.96        185.22        15.14 o                         
  20   2  17       3930.74       3870.20       126.66 o                         
 -29   3  17        456.75        430.56        28.62 o                         
 -27   3  17        162.31        172.22        17.05 o                         
 -25   3  17       3132.87       2990.94        53.93 o                         
 -23   3  17       1105.64       1037.54        40.28 o                         
 -21   3  17        630.01        710.60        25.46 o                         
 -19   3  17        116.48        110.62        12.78 o                         
 -17   3  17          2.63         10.96         9.03 o                         
 -15   3  17         55.17         55.48        10.14 o                         
 -13   3  17       2846.11       2836.60        44.01 o                         
 -11   3  17        647.73        641.48        17.88 o                         
  -9   3  17       3777.06       3858.70        63.70 o                         
  -7   3  17       1212.68       1221.90        36.05 o                         
  -5   3  17          8.69         31.96        12.77 o                         
  -3   3  17        556.62        641.00        29.64 o                         
  -1   3  17        277.63        336.98        30.88 o                         
   1   3  17        463.98        464.42        25.85 o                         
   3   3  17       2785.22       2941.04        57.98 o                         
   5   3  17        340.15        284.93        19.04 o                         
   7   3  17        226.19        191.54        12.08 o                         
   9   3  17       5093.32       4889.74        79.22 o                         
  11   3  17         46.23         79.09        11.21 o                         
  13   3  17        240.30        363.39        18.99 o                         
  15   3  17       1360.11       1360.21        51.67 o                         
 -18   4  17         17.26         19.43         9.88 o                         
 -16   4  17        160.88        173.14        19.27 o                         
 -14   4  17          0.04         11.07        12.39 o                         
 -12   4  17         19.92         22.11        12.99 o                         
 -10   4  17         57.58         71.14        17.50 o                         
  -8   4  17         20.53         64.74        15.46 o                         
  -6   4  17          0.56         16.71        13.91 o                         
  -4   4  17        498.22        469.76        35.75 o                         
  -2   4  17          5.21          5.33        14.87 o                         
   0   4  17        794.40        808.68        39.39 o                         
   2   4  17         68.08         82.29        17.78 o                         
   4   4  17        213.41        167.07        28.32 o                         
 -38   0  18          0.26         59.42        61.79 o                         
 -36   0  18        583.14        638.89        51.26 o                         
 -34   0  18       4431.89       4644.09       108.06 o                         
 -32   0  18         22.76         37.89        16.73 o                         
 -30   0  18       3425.67       3350.35        78.01 o                         
 -28   0  18       6361.60       6142.85       113.03 o                         
 -26   0  18        293.49        280.60        26.01 o                         
 -24   0  18       1888.95       1705.20        50.16 o                         
 -22   0  18      14157.12      13425.08       221.21 o                         
 -20   0  18       1265.41       1206.60        36.67 o                         
 -18   0  18       4371.55       4103.06        83.11 o                         
 -16   0  18       1955.34       1988.90        42.74 o                         
 -14   0  18        280.75        293.60        21.18 o                         
 -12   0  18       6760.92       6688.89       109.16 o                         
 -10   0  18       2605.76       2642.73        66.32 o                         
  -8   0  18       3224.75       3306.11        62.60 o                         
  -6   0  18       1102.41       1125.88        36.45 o                         
  -4   0  18         33.89         45.12        15.88 o                         
  -2   0  18         84.94         82.20        17.23 o                         
   0   0  18      24985.01      24536.31       338.47 o                         
   2   0  18         91.86         68.02        16.43 o                         
   4   0  18       5265.95       5447.43       103.97 o                         
   6   0  18         28.23        186.00        21.45 o                         
   8   0  18        388.14        344.20        29.56 o                         
  10   0  18         88.23        133.26        23.60 o                         
  12   0  18      11052.72      10684.81       180.86 o                         
  14   0  18       1653.61       1450.99        53.98 o                         
  16   0  18       3070.25       3094.48        83.11 o                         
  18   0  18        470.16        618.69        48.55 o                         
  20   0  18       1263.31       1303.85        68.93 o                         
  22   0  18        873.08       1021.75        62.52 o                         
 -37   1  18        138.51        112.69        35.21 o                         
 -35   1  18          3.52          0.99        13.76 o                         
 -33   1  18        874.70       1021.72        30.80 o                         
 -31   1  18         10.78          9.96        13.96 o                         
 -29   1  18         11.27         26.20        10.94 o                         
 -27   1  18        379.19        380.11        20.05 o                         
 -25   1  18        659.42        674.80        22.90 o                         
 -23   1  18       1713.26       1626.52        37.53 o                         
 -21   1  18       3441.25       3196.76        45.80 o                         
 -19   1  18        228.10        223.39        14.06 o                         
 -17   1  18         35.80         32.67         8.91 o                         
 -15   1  18        148.87        144.20        11.42 o                         
 -13   1  18         84.50         73.63        10.12 o                         
 -11   1  18         19.88         18.89         8.11 o                         
  -9   1  18       3723.46       3759.96        52.87 o                         
  -7   1  18       1427.48       1312.89        25.92 o                         
  -5   1  18       3639.25       3502.86        45.18 o                         
  -3   1  18        657.14        580.04        29.90 o                         
  -1   1  18        386.93        436.14        17.51 o                         
   1   1  18         78.96        110.51        11.42 o                         
   3   1  18        132.12        152.27        13.20 o                         
   5   1  18         15.45         -7.75         7.75 o                         
   7   1  18       1078.93        873.95        29.70 o                         
   9   1  18        289.45        306.20        19.56 o                         
  11   1  18        906.65        863.03        34.73 o                         
  13   1  18        268.37        260.13        20.77 o                         
  15   1  18         11.38         10.12        11.72 o                         
  17   1  18        145.72        179.82        24.30 o                         
  19   1  18        663.34        773.87        33.90 o                         
  21   1  18        130.85        181.04        34.76 o                         
 -34   2  18       1623.79       1709.59        60.97 o                         
 -32   2  18         12.16        -11.12        18.50 o                         
 -30   2  18       1923.83       1864.30        41.81 o                         
 -28   2  18        869.39        902.96        31.48 o                         
 -26   2  18        131.18        163.78        14.74 o                         
 -24   2  18       4706.69       5048.10        71.90 o                         
 -22   2  18       1978.36       1937.36        42.62 o                         
 -20   2  18       2395.26       2060.17        40.73 o                         
 -18   2  18       4194.91       4270.42        64.87 o                         
 -16   2  18       5170.92       4882.94        72.20 o                         
 -14   2  18        196.33        171.46        14.96 o                         
 -12   2  18       6412.90       6358.12        81.28 o                         
 -10   2  18        270.45        279.73        11.13 o                         
  -8   2  18       5150.01       4962.16        63.33 o                         
  -6   2  18       3831.88       3820.30        67.70 o                         
  -4   2  18       4423.43       4265.90        61.95 o                         
  -2   2  18       1077.60       1067.93        27.53 o                         
   0   2  18       4258.07       4311.84        68.58 o                         
   2   2  18        641.90        708.16        43.65 o                         
   4   2  18      11795.96      11500.14       144.60 o                         
   6   2  18        293.82        302.28        20.84 o                         
   8   2  18       1262.19       1166.04        40.95 o                         
  10   2  18        904.18        891.87        37.17 o                         
  12   2  18       5114.97       4968.85        67.37 o                         
  14   2  18        128.51        102.22        14.20 o                         
  16   2  18       5738.81       5447.42        77.60 o                         
  18   2  18         13.29         32.57        14.26 o                         
 -29   3  18         31.31         42.91        16.14 o                         
 -27   3  18          1.75         -4.31        15.13 o                         
 -25   3  18        548.85        499.60        24.08 o                         
 -23   3  18        338.26        351.66        18.66 o                         
 -21   3  18       3873.50       3650.79        58.06 o                         
 -19   3  18        839.05        899.59        30.84 o                         
 -17   3  18        201.36        183.89        15.86 o                         
 -15   3  18          0.90         19.78         9.35 o                         
 -13   3  18        216.05        224.61        12.78 o                         
 -11   3  18        106.00        131.72        15.10 o                         
  -9   3  18          5.43         26.07        10.09 o                         
  -7   3  18         29.12         27.33         9.64 o                         
  -5   3  18        116.69        137.24        15.07 o                         
  -3   3  18       3232.96       3118.70        55.66 o                         
  -1   3  18         38.00         45.56        11.91 o                         
   1   3  18          9.39         28.59        10.90 o                         
   3   3  18         24.19         69.31        13.19 o                         
   5   3  18        861.74        823.98        34.83 o                         
   7   3  18        429.18        389.38        23.51 o                         
   9   3  18        807.94        832.74        29.31 o                         
  11   3  18        369.40        349.36        25.04 o                         
  13   3  18         15.21         35.14        13.75 o                         
 -16   4  18        563.19        608.98        23.46 o                         
 -14   4  18        168.53        145.23        20.78 o                         
 -12   4  18       2182.99       2166.66        86.50 o                         
 -10   4  18        216.11        241.66        26.75 o                         
  -8   4  18       1920.30       2037.39        77.57 o                         
  -6   4  18        135.29        165.29        20.15 o                         
  -4   4  18        186.04        181.58        27.27 o                         
  -2   4  18         13.07         46.30        15.73 o                         
   0   4  18       3493.64       3441.87       118.81 o                         
   2   4  18         61.48         87.16        25.56 o                         
 -37   1  19        490.04        458.09        32.40 o                         
 -35   1  19        156.42        156.49        17.84 o                         
 -33   1  19       8306.78       8169.98       103.36 o                         
 -31   1  19         12.65         20.95        10.49 o                         
 -29   1  19        682.49        716.56        28.34 o                         
 -27   1  19        328.31        346.42        20.49 o                         
 -25   1  19        431.30        441.81        20.01 o                         
 -23   1  19        446.95        434.85        19.82 o                         
 -21   1  19       7370.47       7724.13        84.60 o                         
 -19   1  19        500.90        451.26        19.71 o                         
 -17   1  19       1756.34       1592.94        26.33 o                         
 -15   1  19       2293.88       2001.60        36.64 o                         
 -13   1  19        279.72        265.34        16.05 o                         
 -11   1  19       1716.85       1716.56        32.92 o                         
  -9   1  19        627.77        645.82        23.96 o                         
  -7   1  19        949.58       1043.66        24.43 o                         
  -5   1  19      30408.04      29631.16       267.07 o                         
  -3   1  19       5108.81       4998.50        73.61 o                         
  -1   1  19        404.90        404.80        18.19 o                         
   1   1  19       1364.96       1290.11        30.55 o                         
   3   1  19        556.12        592.92        22.68 o                         
   5   1  19        437.33        511.07        24.75 o                         
   7   1  19       6172.51       5559.58        77.07 o                         
   9   1  19       1766.38       1882.88        41.47 o                         
  11   1  19        122.72        117.11        14.58 o                         
  13   1  19       6366.53       6239.73        88.56 o                         
  15   1  19        164.94        172.18        18.19 o                         
  17   1  19       2047.63       1956.38        55.42 o                         
  19   1  19          5.28         35.13        15.78 o                         
  21   1  19        693.09        761.07        53.09 o                         
 -34   2  19        167.21        205.59        45.72 o                         
 -32   2  19        569.10        647.38        45.08 o                         
 -30   2  19         45.58         42.06        16.24 o                         
 -28   2  19        719.73        706.02        27.76 o                         
 -26   2  19         18.30         32.07        10.82 o                         
 -24   2  19       6262.46       5935.06        80.98 o                         
 -22   2  19        851.30        848.35        31.61 o                         
 -20   2  19       3488.06       3270.48        55.57 o                         
 -18   2  19          3.20          9.04         9.61 o                         
 -16   2  19        945.71        881.10        27.80 o                         
 -14   2  19        102.63         81.38        14.25 o                         
 -12   2  19        486.41        489.07        17.85 o                         
 -10   2  19        654.77        681.50        18.76 o                         
  -8   2  19       6883.85       6802.85        80.21 o                         
  -6   2  19       3083.00       3027.19        50.43 o                         
  -4   2  19         81.67         82.34        11.64 o                         
  -2   2  19       1070.85        993.49        28.31 o                         
   0   2  19        803.09        912.92        32.03 o                         
   2   2  19        465.07        466.29        26.32 o                         
   4   2  19        118.50         74.50        14.49 o                         
   6   2  19        599.35        643.80        29.52 o                         
   8   2  19         84.31         52.65        14.00 o                         
  10   2  19          0.01          5.22        12.44 o                         
  12   2  19        316.49        285.82        14.81 o                         
  14   2  19        124.43        169.37        16.24 o                         
  16   2  19        437.60        486.43        37.50 o                         
  18   2  19       1178.64       1158.47        43.26 o                         
 -27   3  19         76.89         44.26        20.15 o                         
 -25   3  19          6.04         23.83         8.82 o                         
 -23   3  19        228.17        241.91        16.62 o                         
 -21   3  19       7525.08       7492.55       111.33 o                         
 -19   3  19          0.12        -11.16        11.16 o                         
 -17   3  19       3304.94       3241.30        53.60 o                         
 -15   3  19        154.41        188.55        15.70 o                         
 -13   3  19        182.93        175.56        13.06 o                         
 -11   3  19          5.74          4.42        11.26 o                         
  -9   3  19       7120.91       7101.71        88.24 o                         
  -7   3  19          0.29         10.35        10.91 o                         
  -5   3  19        917.20       1030.11        36.34 o                         
  -3   3  19        256.00        292.18        20.18 o                         
  -1   3  19          3.17          7.17        10.46 o                         
   1   3  19       3771.43       3781.36        64.60 o                         
   3   3  19        349.19        436.36        25.93 o                         
   5   3  19         33.66         11.16        13.83 o                         
   7   3  19       3026.53       2947.13        50.90 o                         
   9   3  19        460.33        473.18        25.24 o                         
  11   3  19        113.59        136.19        15.28 o                         
 -14   4  19         16.11         44.21        18.51 o                         
 -12   4  19        547.95        632.83        37.46 o                         
 -10   4  19         37.31         73.12        17.07 o                         
  -8   4  19         69.85        151.64        20.87 o                         
  -6   4  19          4.64          5.41        18.04 o                         
  -4   4  19        605.08        575.23        49.30 o                         
  -2   4  19        542.86        616.90        44.04 o                         
 -38   0  20       1819.57       1739.59        88.45 o                         
 -36   0  20       3708.29       3559.15       136.14 o                         
 -34   0  20          0.15         18.44        17.97 o                         
 -32   0  20        916.88        967.95        48.61 o                         
 -30   0  20       6296.75       6391.78       128.05 o                         
 -28   0  20        367.32        412.19        33.51 o                         
 -26   0  20       1215.45       1221.31        50.96 o                         
 -24   0  20       2650.68       2645.90        76.89 o                         
 -22   0  20        384.48        351.69        25.54 o                         
 -20   0  20       4989.18       5085.34        90.33 o                         
 -18   0  20         63.05        116.27        14.32 o                         
 -16   0  20        668.00        681.14        40.98 o                         
 -14   0  20        128.12         93.24        16.13 o                         
 -12   0  20      10099.20       9930.38       156.97 o                         
 -10   0  20        369.80        445.13        27.96 o                         
  -8   0  20       5734.93       5493.26        99.74 o                         
  -6   0  20      12202.59      12134.60       204.75 o                         
  -4   0  20       7219.11       6975.85       110.07 o                         
  -2   0  20        593.67        609.20        36.07 o                         
   0   0  20      17343.50      16911.72       249.32 o                         
   2   0  20        442.52        523.99        33.91 o                         
   4   0  20       5847.63       5624.58       109.30 o                         
   6   0  20        890.63        904.85        46.71 o                         
   8   0  20       3554.02       3456.02        83.07 o                         
  10   0  20       1121.87        836.26        45.14 o                         
  12   0  20        207.15        270.37        32.87 o                         
  14   0  20       2906.90       2671.93        76.38 o                         
  16   0  20       1715.83       1817.27        67.53 o                         
  18   0  20        576.46        550.15        42.05 o                         
  20   0  20       2602.98       2468.96       130.33 o                         
 -37   1  20        190.16        201.74        21.76 o                         
 -35   1  20        485.87        525.47        29.08 o                         
 -33   1  20        977.99       1100.34        33.94 o                         
 -31   1  20         51.16         64.52        14.83 o                         
 -29   1  20          8.96         12.20        10.38 o                         
 -27   1  20        256.87        256.96        19.31 o                         
 -25   1  20          0.56         18.82         9.01 o                         
 -23   1  20        334.49        350.79        18.42 o                         
 -21   1  20        202.46        111.28        12.77 o                         
 -19   1  20       1715.56       1686.22        32.21 o                         
 -17   1  20        890.96        716.82        22.07 o                         
 -15   1  20          9.68          5.03         8.47 o                         
 -13   1  20        109.31         85.84        11.59 o                         
 -11   1  20        357.49        352.87        17.89 o                         
  -9   1  20       2151.41       2012.50        36.98 o                         
  -7   1  20       3738.33       3584.69        60.62 o                         
  -5   1  20       5049.13       4815.86        60.75 o                         
  -3   1  20       2160.81       1950.15        37.29 o                         
  -1   1  20       1418.62       1359.55        29.47 o                         
   1   1  20       2890.95       2792.17        47.78 o                         
   3   1  20        511.03        497.26        22.93 o                         
   5   1  20         26.57         10.60        11.30 o                         
   7   1  20       1205.51       1087.89        32.35 o                         
   9   1  20        112.76         94.90        14.66 o                         
  11   1  20         83.75         80.31        16.09 o                         
  13   1  20        979.91        896.86        34.81 o                         
  15   1  20          1.05         -3.02        14.61 o                         
  17   1  20        125.27         61.81        18.26 o                         
  19   1  20         74.11         93.95        28.08 o                         
 -34   2  20         12.17         46.07        20.09 o                         
 -32   2  20       1421.38       1505.01        66.14 o                         
 -30   2  20       2521.44       2710.44        66.19 o                         
 -28   2  20        490.08        520.70        25.01 o                         
 -26   2  20         55.54         63.70        12.99 o                         
 -24   2  20        966.96        968.04        36.08 o                         
 -22   2  20       1881.50       1922.50        41.74 o                         
 -20   2  20       7058.87       6834.33        97.34 o                         
 -18   2  20       1167.13       1295.85        32.50 o                         
 -16   2  20        420.19        384.43        17.69 o                         
 -14   2  20        286.18        279.59        11.17 o                         
 -12   2  20       4670.99       4548.84        56.46 o                         
 -10   2  20       1144.93       1187.47        22.94 o                         
  -8   2  20       2563.71       2608.13        49.08 o                         
  -6   2  20        813.54        885.59        27.91 o                         
  -4   2  20         59.21         80.58        13.02 o                         
  -2   2  20        212.84        245.28        17.79 o                         
   0   2  20       1125.30       1149.38        33.22 o                         
   2   2  20        945.16       1034.06        34.49 o                         
   4   2  20       2356.24       2545.03        50.91 o                         
   6   2  20        337.37        368.37        24.42 o                         
   8   2  20       2162.37       1988.69        47.02 o                         
  10   2  20       1217.84       1191.87        38.79 o                         
  12   2  20         27.11         34.05        15.52 o                         
  14   2  20       1549.32       1638.04        37.87 o                         
  16   2  20       2116.95       2267.13        48.09 o                         
 -27   3  20         86.74         81.51        15.02 o                         
 -25   3  20        490.17        515.03        26.60 o                         
 -23   3  20         38.89         40.60        11.67 o                         
 -21   3  20        190.07        218.95        17.64 o                         
 -19   3  20          2.84        -10.18        10.96 o                         
 -17   3  20         40.14         88.62        13.36 o                         
 -15   3  20        699.69        737.19        23.13 o                         
 -13   3  20        295.00        292.52        23.80 o                         
 -11   3  20        171.93        178.24        18.63 o                         
  -9   3  20        952.65       1005.03        31.37 o                         
  -7   3  20        827.79        803.08        29.66 o                         
  -5   3  20       1932.91       1933.62        43.91 o                         
  -3   3  20        466.00        489.59        26.57 o                         
  -1   3  20         38.06         43.99        13.73 o                         
   1   3  20        142.07        182.16        18.02 o                         
   3   3  20        457.44        405.71        24.82 o                         
   5   3  20        359.05        308.99        24.93 o                         
   7   3  20          2.85         70.88        12.60 o                         
   9   3  20        139.28        168.30        19.06 o                         
  11   3  20       1174.13       1210.21        36.76 o                         
  -8   4  20       2019.13       2107.73        66.09 o                         
 -35   1  21        275.24        299.48        24.59 o                         
 -33   1  21       1386.67       1259.53        37.51 o                         
 -31   1  21        271.23        326.19        20.36 o                         
 -29   1  21       3973.11       4092.98        64.23 o                         
 -27   1  21       2203.57       2077.77        45.38 o                         
 -25   1  21        611.31        556.73        22.12 o                         
 -23   1  21        356.64        411.63        19.50 o                         
 -21   1  21       9093.56       8468.07       104.52 o                         
 -19   1  21       2927.12       2555.46        41.30 o                         
 -17   1  21       4714.85       4637.01        54.95 o                         
 -15   1  21       3126.78       2817.35        44.38 o                         
 -13   1  21       2369.44       2328.45        40.60 o                         
 -11   1  21       3811.28       3819.24        54.98 o                         
  -9   1  21       5023.32       4691.93        61.26 o                         
  -7   1  21       3328.63       3124.97        47.08 o                         
  -5   1  21       1592.22       1547.79        32.08 o                         
  -3   1  21       3571.69       3564.01        57.97 o                         
  -1   1  21         15.33         17.84         9.35 o                         
   1   1  21       7690.65       7791.19       100.83 o                         
   3   1  21         13.64         17.69        12.27 o                         
   5   1  21       3640.39       3455.78        57.72 o                         
   7   1  21         33.76         17.56        10.39 o                         
   9   1  21        350.08        372.20        24.51 o                         
  11   1  21         94.95        113.65        14.94 o                         
  13   1  21       5655.91       5505.58        83.98 o                         
  15   1  21          0.13         -3.67        13.70 o                         
  17   1  21       2969.29       2802.89        64.63 o                         
  19   1  21         44.49         60.38        25.40 o                         
 -32   2  21         81.85        154.23        18.58 o                         
 -30   2  21         72.73         78.70        13.61 o                         
 -28   2  21        224.59        249.09        19.35 o                         
 -26   2  21         56.60         36.07        11.42 o                         
 -24   2  21       1434.50       1301.45        36.20 o                         
 -22   2  21         45.14         62.20        14.05 o                         
 -20   2  21       3628.46       3670.86        64.86 o                         
 -18   2  21         13.39         17.94         6.79 o                         
 -16   2  21        783.40        765.76        22.95 o                         
 -14   2  21        536.26        544.77        16.77 o                         
 -12   2  21        663.51        675.19        20.04 o                         
 -10   2  21         44.46         58.94        10.91 o                         
  -8   2  21         74.82         92.56        11.48 o                         
  -6   2  21         31.00         21.11        10.31 o                         
  -4   2  21        152.45        167.33        15.11 o                         
  -2   2  21        299.43        343.45        21.08 o                         
   0   2  21        172.46        187.84        17.51 o                         
   2   2  21        162.07        182.59        19.15 o                         
   4   2  21        319.36        434.30        29.46 o                         
   6   2  21        123.40        133.30        17.31 o                         
   8   2  21         45.74         56.71        15.46 o                         
  10   2  21         93.78        113.09        18.31 o                         
  12   2  21        172.65        138.44        18.39 o                         
  14   2  21         19.08         34.58        17.78 o                         
 -27   3  21         40.89         66.47        16.05 o                         
 -25   3  21        382.20        344.31        22.30 o                         
 -23   3  21       4360.56       4429.28        83.56 o                         
 -21   3  21        161.30        147.65        17.07 o                         
 -19   3  21          4.10         28.36        10.87 o                         
 -17   3  21       4710.13       4663.13        70.45 o                         
 -15   3  21       1134.09       1191.15        29.99 o                         
 -13   3  21         27.09         34.98        13.04 o                         
 -11   3  21       4250.14       4194.75        74.79 o                         
  -9   3  21         72.66        136.70        14.81 o                         
  -7   3  21        106.22        154.64        22.81 o                         
  -5   3  21       2751.57       2835.74        56.24 o                         
  -3   3  21         35.22         72.61        14.57 o                         
  -1   3  21          2.07         33.75        17.50 o                         
   1   3  21       3835.92       3831.21        69.13 o                         
   3   3  21         31.23         75.42        14.78 o                         
   5   3  21       4303.41       4274.32        75.54 o                         
   7   3  21        189.18        218.50        21.33 o                         
   9   3  21          4.41         18.91        11.92 o                         
 -36   0  22        774.62        668.73        52.36 o                         
 -34   0  22       1722.82       1879.89        92.46 o                         
 -32   0  22       4596.09       4777.84       127.63 o                         
 -30   0  22         25.68         89.27        19.20 o                         
 -28   0  22       1571.45       1664.38        53.21 o                         
 -26   0  22        148.23        167.72        26.39 o                         
 -24   0  22       1648.19       1699.93        50.66 o                         
 -22   0  22       4099.58       3697.82        78.08 o                         
 -20   0  22       2249.98       2422.44        52.49 o                         
 -18   0  22       3050.82       2512.85        57.44 o                         
 -16   0  22       8048.94       7459.51       119.73 o                         
 -14   0  22       2056.82       1825.47        49.00 o                         
 -12   0  22       2027.40       2007.72        50.55 o                         
 -10   0  22        569.29        531.17        29.43 o                         
  -8   0  22        443.97        482.85        30.70 o                         
  -6   0  22      10674.02      10276.43       164.85 o                         
  -4   0  22      47296.09      45986.44       551.91 o                         
  -2   0  22       3534.83       3491.31        90.10 o                         
   0   0  22       4759.14       4501.54       124.76 o                         
   2   0  22        922.66        899.69        42.26 o                         
   4   0  22        104.20        113.83        21.41 o                         
   6   0  22       1961.12       1763.80        65.83 o                         
   8   0  22       6807.23       6289.61       158.49 o                         
  10   0  22       3910.58       3886.80        94.22 o                         
  12   0  22         27.64         -8.27        20.25 o                         
  14   0  22       6791.10       6374.52       137.88 o                         
  16   0  22        706.48        931.16        58.39 o                         
  18   0  22         81.47         94.77        46.66 o                         
 -35   1  22        287.24        261.27        28.72 o                         
 -33   1  22        266.99        317.56        21.46 o                         
 -31   1  22         31.66         59.46        13.63 o                         
 -29   1  22        151.45        141.24        15.63 o                         
 -27   1  22         61.67         47.99        12.76 o                         
 -25   1  22        528.04        504.52        22.53 o                         
 -23   1  22         11.43         19.90         9.61 o                         
 -21   1  22          9.55         22.81         9.24 o                         
 -19   1  22         13.21         20.48         8.82 o                         
 -17   1  22       1261.79       1072.76        27.01 o                         
 -15   1  22        461.35        426.62        20.65 o                         
 -13   1  22        752.66        705.52        25.83 o                         
 -11   1  22        360.73        407.03        20.13 o                         
  -9   1  22       1206.53       1174.12        28.77 o                         
  -7   1  22          3.58         -7.52         7.52 o                         
  -5   1  22          5.90         15.86        10.71 o                         
  -3   1  22       3435.56       3492.11        56.81 o                         
  -1   1  22       2139.18       2101.47        41.03 o                         
   1   1  22        143.28        150.29        17.21 o                         
   3   1  22       1680.56       1819.98        44.70 o                         
   5   1  22        282.01        305.81        19.34 o                         
   7   1  22        650.16        580.84        25.95 o                         
   9   1  22         86.49        124.42        16.09 o                         
  11   1  22        128.39        149.72        16.88 o                         
  13   1  22        684.90        610.05        31.73 o                         
  15   1  22        114.96         93.35        31.15 o                         
  17   1  22          0.04         27.71        22.96 o                         
 -32   2  22       5204.11       5259.54       103.00 o                         
 -30   2  22        291.04        290.46        24.01 o                         
 -28   2  22       1520.34       1531.94        37.61 o                         
 -26   2  22        395.31        426.46        24.87 o                         
 -24   2  22        391.13        440.99        28.11 o                         
 -22   2  22        680.38        733.23        31.46 o                         
 -20   2  22      10704.12      10492.77       129.68 o                         
 -18   2  22        164.37        215.25        17.57 o                         
 -16   2  22       1500.76       1539.90        29.57 o                         
 -14   2  22         22.53         30.29        11.62 o                         
 -12   2  22         87.21        110.42         9.95 o                         
 -10   2  22        578.20        638.92        24.61 o                         
  -8   2  22       6021.66       5833.38        76.09 o                         
  -6   2  22        288.27        313.50        18.68 o                         
  -4   2  22       5465.80       5448.42        77.08 o                         
  -2   2  22        583.65        603.53        26.14 o                         
   0   2  22        723.73        735.71        30.44 o                         
   2   2  22       2701.74       2726.16        61.70 o                         
   4   2  22       3005.33       2658.68        55.07 o                         
   6   2  22          6.42         20.78        13.49 o                         
   8   2  22       4220.71       4307.67       112.72 o                         
  10   2  22        647.83        714.12        36.97 o                         
  12   2  22        495.03        569.13        42.91 o                         
  14   2  22       3012.67       3143.26        80.79 o                         
 -25   3  22        732.48        771.29        44.21 o                         
 -23   3  22       1686.25       1528.78        46.97 o                         
 -21   3  22          4.07         -6.69        14.27 o                         
 -19   3  22       2853.02       2733.96        50.62 o                         
 -17   3  22          8.25         22.08        10.35 o                         
 -15   3  22       2398.05       2412.00        57.09 o                         
 -13   3  22        227.67        251.62        21.53 o                         
 -11   3  22         85.38        110.12        13.72 o                         
  -9   3  22          6.82          7.89        10.53 o                         
  -7   3  22        856.55        892.33        45.24 o                         
  -5   3  22        445.17        453.76        29.44 o                         
  -3   3  22        326.41        425.48        26.55 o                         
  -1   3  22        167.68        215.19        21.32 o                         
   1   3  22       1912.14       1984.15        64.70 o                         
   3   3  22        403.80        434.32        28.49 o                         
   5   3  22        203.05        199.94        20.39 o                         
   7   3  22         85.32        105.44        13.70 o                         
 -35   1  23        758.40        759.41        36.32 o                         
 -33   1  23        118.19         89.52        18.14 o                         
 -31   1  23       1206.79       1260.33        46.23 o                         
 -29   1  23       6121.47       6436.70        90.27 o                         
 -27   1  23          4.48          9.57         9.68 o                         
 -25   1  23        602.30        680.92        27.24 o                         
 -23   1  23       2045.67       2016.48        41.39 o                         
 -21   1  23        392.49        379.50        19.45 o                         
 -19   1  23       2327.98       2281.60        35.57 o                         
 -17   1  23        602.44        676.75        26.36 o                         
 -15   1  23        357.32        433.01        22.03 o                         
 -13   1  23        983.06        952.21        27.75 o                         
 -11   1  23       5506.15       5421.00        74.39 o                         
  -9   1  23       2517.43       2440.38        41.62 o                         
  -7   1  23       1089.45       1093.37        29.83 o                         
  -5   1  23        115.54        143.25        16.34 o                         
  -3   1  23       6375.47       6332.27        85.30 o                         
  -1   1  23       1747.10       1782.04        39.40 o                         
   1   1  23       5165.67       5208.97        82.22 o                         
   3   1  23          6.80         37.37        22.99 o                         
   5   1  23       4282.97       4263.90        67.45 o                         
   7   1  23          1.93         38.09        11.63 o                         
   9   1  23       5458.30       5265.32        80.53 o                         
  11   1  23        329.59        337.94        23.45 o                         
  13   1  23         18.35         -1.92        13.14 o                         
  15   1  23       1268.28       1158.88        42.57 o                         
 -30   2  23        112.00        110.37        18.00 o                         
 -28   2  23        379.86        498.07        31.55 o                         
 -26   2  23        108.89        139.66        17.14 o                         
 -24   2  23        411.72        412.76        23.47 o                         
 -22   2  23         22.56         14.68         7.40 o                         
 -20   2  23        252.33        241.08        13.80 o                         
 -18   2  23        486.47        511.22        18.93 o                         
 -16   2  23        184.59        206.21        13.29 o                         
 -14   2  23          0.75          2.32        11.41 o                         
 -12   2  23        207.39        246.96        15.88 o                         
 -10   2  23        392.40        393.99        22.15 o                         
  -8   2  23         25.17         47.04        11.44 o                         
  -6   2  23        677.36        608.90        25.55 o                         
  -4   2  23        460.39        451.45        24.16 o                         
  -2   2  23          0.28          3.20        12.79 o                         
   0   2  23         26.56         50.29        13.77 o                         
   2   2  23       1924.73       1882.63        49.62 o                         
   4   2  23          9.93         36.23        13.35 o                         
   6   2  23         67.31         48.86        16.61 o                         
   8   2  23        344.32        331.49        23.99 o                         
  10   2  23         28.13         58.25        18.10 o                         
  12   2  23       1250.34       1275.57        54.48 o                         
 -23   3  23         28.90         56.47        15.26 o                         
 -21   3  23        163.20        159.73        17.79 o                         
 -19   3  23       1012.94       1097.50        39.45 o                         
 -17   3  23       3190.60       3206.81        49.29 o                         
 -15   3  23        245.20        293.98        23.11 o                         
 -13   3  23        432.77        523.37        28.01 o                         
 -11   3  23        615.88        733.92        28.40 o                         
  -9   3  23         24.99         51.53        12.81 o                         
  -7   3  23       3952.38       4029.34        70.31 o                         
  -5   3  23        667.18        788.93        39.27 o                         
  -3   3  23        429.80        371.16        29.32 o                         
  -1   3  23        182.75        205.37        22.06 o                         
   1   3  23       1368.19       1450.27        51.67 o                         
   3   3  23        586.66        622.09        35.27 o                         
   5   3  23       1685.50       1691.62        49.66 o                         
 -34   0  24       1043.20       1232.87        56.12 o                         
 -32   0  24        582.14        563.89        43.35 o                         
 -30   0  24         10.11         56.48        19.80 o                         
 -28   0  24       4234.11       4729.99       107.31 o                         
 -26   0  24         59.02         22.40        23.12 o                         
 -24   0  24       1120.32        992.34        36.28 o                         
 -22   0  24       1948.13       1674.47        48.10 o                         
 -20   0  24       6376.53       6136.16        98.22 o                         
 -18   0  24       2250.10       2265.72        63.71 o                         
 -16   0  24       7658.47       7421.36       135.65 o                         
 -14   0  24       6149.33       5655.89       100.58 o                         
 -12   0  24       7104.26       7150.43       149.25 o                         
 -10   0  24       4929.15       4823.36        89.43 o                         
  -8   0  24       7167.85       7061.11       117.01 o                         
  -6   0  24       3688.73       3765.67        83.18 o                         
  -4   0  24       3376.35       3307.87        70.64 o                         
  -2   0  24        882.16        808.55        41.82 o                         
   0   0  24         65.04        130.10        21.78 o                         
   2   0  24       1261.90       1416.62        51.49 o                         
   4   0  24         20.65         12.89        16.40 o                         
   6   0  24        784.67        820.63        45.61 o                         
   8   0  24         37.76         81.77        32.80 o                         
  10   0  24        857.24        776.75        57.79 o                         
  12   0  24        851.53        849.52        52.98 o                         
  14   0  24       3502.37       3328.70       125.43 o                         
 -33   1  24        112.28         74.02        18.71 o                         
 -31   1  24        342.23        445.59        23.89 o                         
 -29   1  24         34.14         19.14        11.86 o                         
 -27   1  24          0.43         13.86        10.27 o                         
 -25   1  24        158.32        147.01        13.94 o                         
 -23   1  24        126.03        110.85        12.95 o                         
 -21   1  24        964.61        962.81        30.85 o                         
 -19   1  24       1032.60       1037.09        24.82 o                         
 -17   1  24        911.10        901.01        30.37 o                         
 -15   1  24        277.17        286.21        20.94 o                         
 -13   1  24        182.98        158.94        15.25 o                         
 -11   1  24         67.13         56.29        11.33 o                         
  -9   1  24       2235.98       2162.82        37.97 o                         
  -7   1  24        276.27        304.92        17.19 o                         
  -5   1  24        785.06        830.33        26.79 o                         
  -3   1  24          2.25         15.58        10.54 o                         
  -1   1  24       1454.56       1428.27        39.88 o                         
   1   1  24        266.88        253.55        20.01 o                         
   3   1  24       1267.53       1170.95        33.02 o                         
   5   1  24        336.36        376.88        23.05 o                         
   7   1  24         75.35         43.93        12.30 o                         
   9   1  24        121.10        141.95        29.33 o                         
  11   1  24         34.35         35.24        14.02 o                         
  13   1  24          0.19         -7.96        20.32 o                         
 -30   2  24         12.96          4.76        13.06 o                         
 -28   2  24       1665.70       1594.43        63.04 o                         
 -26   2  24        193.37        195.82        19.02 o                         
 -24   2  24         15.86         35.81        12.21 o                         
 -22   2  24         74.27         98.48        11.70 o                         
 -20   2  24       2159.82       2059.35        37.99 o                         
 -18   2  24        297.73        308.75        20.87 o                         
 -16   2  24       1891.87       1898.26        37.05 o                         
 -14   2  24         55.33         69.31         8.24 o                         
 -12   2  24        951.90        984.98        30.05 o                         
 -10   2  24       2859.83       2716.77        50.49 o                         
  -8   2  24         43.49         46.51        11.67 o                         
  -6   2  24        821.48        799.44        32.92 o                         
  -4   2  24       1452.23       1552.92        38.02 o                         
  -2   2  24        112.61        119.82        16.35 o                         
   0   2  24       1309.29       1237.37        41.37 o                         
   2   2  24       7294.20       7300.62       120.26 o                         
   4   2  24         39.40         50.81        18.49 o                         
   6   2  24        825.05        930.96        38.26 o                         
   8   2  24        550.00        652.98        39.65 o                         
  10   2  24         23.90         16.68        18.38 o                         
 -21   3  24         57.03         37.51        18.31 o                         
 -19   3  24       1390.12       1354.84        54.04 o                         
 -17   3  24         79.71         85.36        12.06 o                         
 -15   3  24         58.79         55.67        17.16 o                         
 -13   3  24        328.16        382.35        26.35 o                         
 -11   3  24        323.59        242.88        19.31 o                         
  -9   3  24        429.31        452.23        35.77 o                         
  -7   3  24        385.08        396.13        25.30 o                         
  -5   3  24         75.21         83.00        17.51 o                         
  -3   3  24         50.61         64.46        16.50 o                         
  -1   3  24          0.54         15.91        14.29 o                         
   1   3  24        145.69        195.70        21.64 o                         
 -33   1  25          0.68         23.16        15.75 o                         
 -31   1  25        613.92        618.12        36.90 o                         
 -29   1  25        335.77        366.18        21.36 o                         
 -27   1  25       1956.97       1945.32        38.76 o                         
 -25   1  25        823.55        851.99        29.34 o                         
 -23   1  25        204.68        252.40        17.17 o                         
 -21   1  25       1875.81       1787.16        38.23 o                         
 -19   1  25       5566.27       5463.92        68.94 o                         
 -17   1  25       1014.64        972.75        30.92 o                         
 -15   1  25       4944.36       5023.41        70.37 o                         
 -13   1  25          0.36          3.64         8.44 o                         
 -11   1  25        645.34        698.71        28.25 o                         
  -9   1  25          6.23         40.53         8.97 o                         
  -7   1  25       8347.98       8396.52       104.61 o                         
  -5   1  25       2038.32       2023.65        40.67 o                         
  -3   1  25       8932.92       8776.19       142.54 o                         
  -1   1  25        113.59         85.15        19.74 o                         
   1   1  25        251.07        308.22        20.23 o                         
   3   1  25       1499.62       1540.31        38.57 o                         
   5   1  25        946.92       1010.68        36.13 o                         
   7   1  25        120.06        166.04        19.99 o                         
   9   1  25       2377.98       2333.10        51.72 o                         
  11   1  25       1285.40       1155.16        42.05 o                         
 -28   2  25         50.87         60.62        15.53 o                         
 -26   2  25        230.66        244.22        22.36 o                         
 -24   2  25          4.44         31.70         9.96 o                         
 -22   2  25         20.84         37.31        10.73 o                         
 -20   2  25         68.47         66.78        10.76 o                         
 -18   2  25          2.03         -7.40         9.07 o                         
 -16   2  25        183.51        167.77        10.34 o                         
 -14   2  25        553.18        579.40        20.89 o                         
 -12   2  25         24.02         53.89         9.21 o                         
 -10   2  25         46.06         57.58        12.06 o                         
  -8   2  25          6.47         16.48        10.59 o                         
  -6   2  25         60.88         71.82        14.79 o                         
  -4   2  25       1217.92       1273.54        35.96 o                         
  -2   2  25       2516.25       2621.29        80.44 o                         
   0   2  25          7.02          2.91        14.14 o                         
   2   2  25       1133.21       1157.35        46.77 o                         
   4   2  25        212.38        165.32        22.14 o                         
   6   2  25         76.78         74.56        18.63 o                         
   8   2  25         14.91         -3.06        17.42 o                         
 -19   3  25       5949.50       6158.49       103.12 o                         
 -17   3  25         39.99         33.05        17.54 o                         
 -15   3  25        439.11        443.61        33.81 o                         
 -13   3  25        181.70        235.87        23.68 o                         
 -11   3  25         90.23        108.91        15.96 o                         
  -9   3  25        194.41        214.99        27.74 o                         
  -7   3  25       1201.04       1301.82        46.42 o                         
  -5   3  25        129.11        134.64        19.61 o                         
  -3   3  25       3536.26       3941.71       115.37 o                         
  -1   3  25         91.42         76.50        17.88 o                         
 -32   0  26        723.14        780.54        49.75 o                         
 -30   0  26         23.75         14.62        17.26 o                         
 -28   0  26       5878.23       5839.80       114.77 o                         
 -26   0  26          6.42         26.56        12.89 o                         
 -24   0  26       1087.27       1250.98        46.23 o                         
 -22   0  26         19.35         59.41        14.99 o                         
 -20   0  26       1772.43       1488.65        43.50 o                         
 -18   0  26       2549.94       2274.40        63.77 o                         
 -16   0  26       1994.41       1874.82        54.58 o                         
 -14   0  26          0.04         38.45        15.72 o                         
 -12   0  26       1833.48       1840.38        65.09 o                         
 -10   0  26         10.05         10.35        15.73 o                         
  -8   0  26       3912.37       3901.85        80.41 o                         
  -6   0  26       5437.35       5448.27       111.46 o                         
  -4   0  26       1886.86       1915.92        69.40 o                         
  -2   0  26       5543.01       5512.83       114.92 o                         
   0   0  26        329.12        397.93        34.46 o                         
   2   0  26       1683.76       1612.02        57.57 o                         
   4   0  26        523.77        461.84        40.97 o                         
   6   0  26       9667.45       8956.13       166.73 o                         
   8   0  26         64.92         53.21        20.60 o                         
  10   0  26       4010.76       3941.50       188.68 o                         
  12   0  26        413.96        339.63        42.02 o                         
 -31   1  26         18.07         -0.67        16.60 o                         
 -29   1  26         18.51         42.86        11.59 o                         
 -27   1  26        216.93        252.10        19.51 o                         
 -25   1  26        341.45        308.95        18.78 o                         
 -23   1  26          8.38         11.42         9.68 o                         
 -21   1  26        338.98        366.60        16.12 o                         
 -19   1  26         20.58         11.17         9.89 o                         
 -17   1  26          4.28         -4.28         9.59 o                         
 -15   1  26         82.70         92.37        14.54 o                         
 -13   1  26        125.25        134.33        15.23 o                         
 -11   1  26        443.47        452.30        23.88 o                         
  -9   1  26       1999.21       1905.04        36.77 o                         
  -7   1  26        552.17        627.36        27.48 o                         
  -5   1  26       1696.43       1632.30        39.26 o                         
  -3   1  26       1513.40       1444.94        39.40 o                         
  -1   1  26        233.18        267.74        21.23 o                         
   1   1  26        141.39        144.90        16.27 o                         
   3   1  26          7.91         -8.55        12.58 o                         
   5   1  26        118.13        113.88        20.69 o                         
   7   1  26        185.45        159.74        17.91 o                         
   9   1  26        515.05        477.97        28.70 o                         
 -28   2  26       4329.72       4558.10        83.49 o                         
 -26   2  26         60.04         93.14        25.91 o                         
 -24   2  26       2079.68       2174.41        44.47 o                         
 -22   2  26        668.90        745.01        24.82 o                         
 -20   2  26        329.07        357.18        18.88 o                         
 -18   2  26        339.77        414.34        19.93 o                         
 -16   2  26       3409.17       3734.02        61.07 o                         
 -14   2  26        799.57        831.22        23.68 o                         
 -12   2  26       1695.24       1772.05        41.42 o                         
 -10   2  26       1914.50       1933.08        42.57 o                         
  -8   2  26        370.16        367.41        22.33 o                         
  -6   2  26       1295.70       1459.16        40.19 o                         
  -4   2  26         73.05         69.84        16.91 o                         
  -2   2  26       3088.08       3035.82        92.84 o                         
   0   2  26       2191.91       2334.28        69.12 o                         
   2   2  26       2960.88       2961.34        77.83 o                         
   4   2  26         74.91        132.77        24.79 o                         
   6   2  26       2108.06       2287.19        62.93 o                         
 -17   3  26         40.10          7.23        16.52 o                         
 -15   3  26        230.00        239.63        24.96 o                         
 -13   3  26          5.10         37.90        21.57 o                         
 -11   3  26          7.04         22.56        14.47 o                         
  -9   3  26        101.84         75.01        16.53 o                         
  -7   3  26         93.59         52.13        18.07 o                         
  -5   3  26        557.37        481.87        32.12 o                         
 -31   1  27       2166.45       2153.11        66.55 o                         
 -29   1  27        237.59        236.61        18.36 o                         
 -27   1  27       2596.99       2786.03        49.27 o                         
 -25   1  27         37.95         84.45        12.86 o                         
 -23   1  27         16.82          8.36        11.52 o                         
 -21   1  27         71.67         65.16        12.02 o                         
 -19   1  27       1542.43       1465.32        38.72 o                         
 -17   1  27         85.16        107.44        13.45 o                         
 -15   1  27       4850.61       4861.28        74.70 o                         
 -13   1  27        271.80        281.99        18.67 o                         
 -11   1  27       2788.06       2846.57        50.94 o                         
  -9   1  27       1745.54       1764.71        37.12 o                         
  -7   1  27          0.56         26.40        10.04 o                         
  -5   1  27       1572.01       1586.98        36.32 o                         
  -3   1  27       5020.38       5160.64        81.20 o                         
  -1   1  27         12.22         18.12        11.43 o                         
   1   1  27       1269.39       1199.30        38.64 o                         
   3   1  27       3066.47       3135.54        62.02 o                         
   5   1  27         96.03         94.38        18.75 o                         
   7   1  27         43.90         58.76        13.83 o                         
 -26   2  27         46.54         60.35        12.41 o                         
 -24   2  27         79.72        144.99        14.61 o                         
 -22   2  27         24.73         32.36        11.26 o                         
 -20   2  27        167.74        193.51        16.50 o                         
 -18   2  27       1097.82       1089.02        29.61 o                         
 -16   2  27       1715.39       1817.40        36.49 o                         
 -14   2  27          0.01          3.15         8.55 o                         
 -12   2  27        197.43        195.15        20.46 o                         
 -10   2  27        178.72        212.60        18.25 o                         
  -8   2  27        139.72        176.32        19.37 o                         
  -6   2  27       2361.93       2421.91        61.54 o                         
  -4   2  27       1357.26       1439.02        50.31 o                         
  -2   2  27        163.16        226.60        22.32 o                         
   0   2  27          2.38         -6.32        17.64 o                         
   2   2  27       1002.19       1004.25        60.44 o                         
   4   2  27        449.02        330.32        35.02 o                         
 -30   0  28          0.71         69.52        23.06 o                         
 -28   0  28        835.52        969.65        88.91 o                         
 -26   0  28       2476.97       2374.04        65.40 o                         
 -24   0  28       2653.18       2605.05        61.94 o                         
 -22   0  28       2115.73       2081.44        67.01 o                         
 -20   0  28       1348.79       1202.42        42.97 o                         
 -18   0  28       2886.29       2730.64       107.14 o                         
 -16   0  28        753.01        717.54        40.29 o                         
 -14   0  28       1496.48       1604.83        51.97 o                         
 -12   0  28        852.32        858.49        46.47 o                         
 -10   0  28       1060.53       1035.39        49.94 o                         
  -8   0  28        179.34        199.32        22.70 o                         
  -6   0  28       3331.48       3499.86        87.68 o                         
  -4   0  28        377.51        405.15        42.69 o                         
  -2   0  28       4718.37       4410.19       102.91 o                         
   0   0  28          0.79          8.28        16.85 o                         
   2   0  28        470.85        527.48        44.23 o                         
   4   0  28        454.39        454.24        38.93 o                         
   6   0  28       1602.48       1835.12       181.58 o                         
   8   0  28        172.10        163.11        33.14 o                         
 -29   1  28        505.94        579.61        35.11 o                         
 -27   1  28         60.86         72.78        13.02 o                         
 -25   1  28        228.84        226.64        17.70 o                         
 -23   1  28          0.27          8.55        10.62 o                         
 -21   1  28        515.93        504.54        20.59 o                         
 -19   1  28          0.42         -1.72        10.60 o                         
 -17   1  28          4.09         12.04        11.74 o                         
 -15   1  28         28.36         58.77        12.79 o                         
 -13   1  28        246.14        265.98        19.26 o                         
 -11   1  28        182.27        185.28        23.38 o                         
  -9   1  28        685.14        768.61        29.77 o                         
  -7   1  28        205.63        163.07        15.51 o                         
  -5   1  28       1127.58       1187.36        40.29 o                         
  -3   1  28        792.43        869.84        33.47 o                         
  -1   1  28        161.92        236.45        34.87 o                         
   1   1  28          6.03         20.83        16.33 o                         
   3   1  28         85.10        119.45        22.68 o                         
   5   1  28        173.86        155.23        18.83 o                         
 -24   2  28       1095.82       1161.56        43.35 o                         
 -22   2  28         24.66         54.53        13.55 o                         
 -20   2  28        132.95         91.62        12.62 o                         
 -18   2  28       5225.15       5313.48        76.59 o                         
 -16   2  28        518.43        622.98        20.82 o                         
 -14   2  28       1812.70       1748.52        45.52 o                         
 -12   2  28        631.68        743.68        42.25 o                         
 -10   2  28        129.95        135.25        19.36 o                         
  -8   2  28         86.46        108.76        18.03 o                         
  -6   2  28       5874.80       5645.39        98.84 o                         
  -4   2  28        170.55        151.14        22.52 o                         
  -2   2  28       3265.67       3499.23        85.58 o                         
   0   2  28        482.51        461.10        42.75 o                         
 -27   1  29       3631.33       3703.07        67.83 o                         
 -25   1  29         60.16         87.46        15.11 o                         
 -23   1  29       4741.62       4923.10        74.37 o                         
 -21   1  29          5.97         39.59        11.47 o                         
 -19   1  29        536.81        543.07        25.60 o                         
 -17   1  29       1513.30       1657.49        39.24 o                         
 -15   1  29       4364.53       4253.57        67.24 o                         
 -13   1  29        272.56        320.26        22.03 o                         
 -11   1  29       3329.44       3452.82        62.95 o                         
  -9   1  29         31.39         58.26        15.70 o                         
  -7   1  29         10.15         25.73        10.44 o                         
  -5   1  29       2344.48       2492.71        56.52 o                         
  -3   1  29        220.23        240.85        19.82 o                         
  -1   1  29       3432.34       3703.55        79.21 o                         
   1   1  29       1117.09       1167.40        39.12 o                         
   3   1  29       1209.09       1288.33        55.03 o                         
 -22   2  29         56.31         59.85        12.36 o                         
 -20   2  29          0.37          1.20        10.15 o                         
 -18   2  29        145.56        202.62        16.35 o                         
 -16   2  29        170.05        173.17        12.88 o                         
 -14   2  29        399.04        497.49        26.03 o                         
 -12   2  29         88.93        156.01        19.25 o                         
 -10   2  29          0.44         15.55        15.75 o                         
  -8   2  29         72.21         97.30        16.20 o                         
  -6   2  29       1846.01       2076.51       100.88 o                         
  -4   2  29         22.78         51.70        20.18 o                         
  -2   2  29       3039.58       3142.18        88.28 o                         
 -28   0  30        511.16        527.27        43.33 o                         
 -26   0  30       2801.93       2936.02        95.95 o                         
 -24   0  30          5.26         57.24        17.16 o                         
 -22   0  30        740.30        795.39        53.68 o                         
 -20   0  30        742.23        725.17        44.05 o                         
 -18   0  30       1318.08       1365.61        50.39 o                         
 -16   0  30         20.31         47.47        16.77 o                         
 -14   0  30       5825.91       5828.37       135.64 o                         
 -12   0  30          0.58         26.66        17.69 o                         
 -10   0  30       5242.13       5364.96       113.39 o                         
  -8   0  30          2.60         27.97        16.59 o                         
  -6   0  30        298.41        334.01        32.82 o                         
  -4   0  30        229.13        212.60        29.87 o                         
  -2   0  30       1983.73       2060.25        80.75 o                         
   0   0  30         89.15         50.44        38.07 o                         
   2   0  30       5304.16       5083.87       261.91 o                         
 -25   1  30         64.72        142.07        17.81 o                         
 -23   1  30          1.68         21.73        12.68 o                         
 -21   1  30        173.40        176.82        15.43 o                         
 -19   1  30        352.45        436.44        24.50 o                         
 -17   1  30       1158.45       1233.91        39.61 o                         
 -15   1  30        737.39        821.27        47.97 o                         
 -13   1  30        362.34        420.82        23.87 o                         
 -11   1  30          0.02         34.06        11.79 o                         
  -9   1  30        110.49         99.27        16.77 o                         
  -7   1  30         11.01         23.72        10.68 o                         
  -5   1  30          5.26         17.69        15.61 o                         
  -3   1  30        776.59        886.62        35.73 o                         
  -1   1  30        211.23        188.00        21.45 o                         
   1   1  30        404.09        537.26        35.38 o                         
 -18   2  30         13.22         13.75        11.84 o                         
 -16   2  30        157.62        164.04        14.25 o                         
 -14   2  30       4731.59       4766.85       109.23 o                         
 -12   2  30        578.56        702.29        45.06 o                         
 -10   2  30        514.53        599.15        36.17 o                         
  -8   2  30        284.78        270.65        28.80 o                         
 -23   1  31       2763.39       3031.76        62.75 o                         
 -21   1  31       1171.43       1249.52        45.38 o                         
 -19   1  31        641.08        504.11        29.71 o                         
 -17   1  31        863.36        818.67        58.29 o                         
 -15   1  31        342.75        411.55        29.99 o                         
 -13   1  31        872.28        818.18        54.61 o                         
 -11   1  31       1220.86       1428.27        51.73 o                         
  -9   1  31        108.42         64.59        20.13 o                         
  -7   1  31       1018.93       1104.74        44.71 o                         
  -5   1  31       3111.43       3142.11        93.68 o                         
  -3   1  31         31.09         66.61        15.48 o                         
 -22   0  32       5274.49       5469.65       145.73 o                         
 -20   0  32          6.82        147.65        36.11 o                         
 -18   0  32         67.93         84.55        19.81 o                         
 -16   0  32       2007.01       2056.40        81.70 o                         
 -14   0  32        948.22        935.65        51.50 o                         
 -12   0  32       1545.07       1458.53        73.45 o                         
 -10   0  32       4305.36       4303.12       100.08 o                         
  -8   0  32        103.22         95.52        24.77 o                         
  -6   0  32        113.87        118.99        49.70 o                         
  -4   0  32         43.13        107.82        43.31 o                         
 -19   1  32        226.32        301.29        22.43 o                         
 -17   1  32          6.55         28.20        19.15 o                         
 -15   1  32        232.72        259.80        25.98 o                         
 -13   1  32         44.67         81.37        17.83 o                         
 -11   1  32         16.32         -3.50        16.34 o                         
  -9   1  32        338.47        368.56        35.84 o                         
  -7   1  32        106.64        112.53        39.24 o                         
                                                                                
